# Supplementary material for: Structural tuning of tetrazole-BODIPY Ag(i) coordination compounds via co-ligand addition and counterion variation
Source: CrystEngComm. 2025 Mar 20;27(17):2689–97. doi: 10.1039/d5ce00197h (PMC11962859; doi:10.1039/d5ce00197h)
Supplement: CE-027-D5CE00197H-s002 [file CE-027-D5CE00197H-s002.cif]

# Supplementary Information (SI) for CrystEngComm.
# This journal is © The Royal Society of Chemistry 2025

####################################################################### 
# 
# This file contains crystal structure data downloaded from the 
# Cambridge Structural Database (CSD) hosted by the Cambridge 
# Crystallographic Data Centre (CCDC).
# 
# Full information about CCDC data access policies and citation 
# guidelines are available at http://www.ccdc.cam.ac.uk/access/V1 
# 
# Audit and citation data items may have been added by the CCDC. 
# Please retain this information to preserve the provenance of 
# this file and to allow appropriate attribution of the data. 
# 
#######################################################################

data_1
_database_code_depnum_ccdc_archive 'CCDC 2409394'
loop_
_audit_author_name
_audit_author_address
'Berthold Stoeger'
;TU Wien
Austria
;
_audit_update_record             
;
2024-12-11 deposited with the CCDC.	2025-03-20 downloaded from the CCDC.
;
_audit_creation_date             2024-02-05
_audit_creation_method           
;
Olex2 1.5
(compiled 2023.08.24 svn.re1ec1418 for OlexSys, GUI svn.r6817)
;
_shelx_SHELXL_version_number     2018/3
_chemical_name_common            ?
_chemical_name_systematic        ?
_chemical_formula_moiety         'C68 H80 Ag2 B4 F8 N28, 2(B F4)'
_chemical_formula_sum            'C68 H80 Ag2 B6 F16 N28'
_chemical_formula_weight         1874.20
_chemical_melting_point          ?
loop_
_atom_type_symbol
_atom_type_description
_atom_type_scat_dispersion_real
_atom_type_scat_dispersion_imag
_atom_type_scat_source
C C 0.0181 0.0091 'International Tables Vol C Tables 4.2.6.8 and 6.1.1.4'
H H 0.0000 0.0000 'International Tables Vol C Tables 4.2.6.8 and 6.1.1.4'
Ag Ag 0.1306 4.2820 'International Tables Vol C Tables 4.2.6.8 and 6.1.1.4'
B B 0.0090 0.0039 'International Tables Vol C Tables 4.2.6.8 and 6.1.1.4'
F F 0.0727 0.0534 'International Tables Vol C Tables 4.2.6.8 and 6.1.1.4'
N N 0.0311 0.0180 'International Tables Vol C Tables 4.2.6.8 and 6.1.1.4'

_shelx_space_group_comment       
;
The symmetry employed for this shelxl refinement is uniquely defined
by the following loop, which should always be used as a source of
symmetry information in preference to the above space-group names.
They are only intended as comments.
;
_space_group_crystal_system      monoclinic
_space_group_IT_number           14
_space_group_name_H-M_alt        'P 1 21/n 1'
_space_group_name_Hall           '-P 2yn'
loop_
_space_group_symop_operation_xyz
'x, y, z'
'-x+1/2, y+1/2, -z+1/2'
'-x, -y, -z'
'x-1/2, -y-1/2, z-1/2'

_cell_length_a                   10.7076(3)
_cell_length_b                   15.1774(7)
_cell_length_c                   24.6897(8)
_cell_angle_alpha                90
_cell_angle_beta                 101.810(2)
_cell_angle_gamma                90
_cell_volume                     3927.5(2)
_cell_formula_units_Z            2
_cell_measurement_reflns_used    14925
_cell_measurement_temperature    100
_cell_measurement_theta_max      69.47
_cell_measurement_theta_min      14.10
_shelx_estimated_absorpt_T_max   ?
_shelx_estimated_absorpt_T_min   ?
_exptl_absorpt_coefficient_mu    4.870
_exptl_absorpt_correction_T_max  0.2308
_exptl_absorpt_correction_T_min  0.1605
_exptl_absorpt_correction_type   multi-scan
_exptl_absorpt_process_details   
;
STOE LANA, absorption correction by scaling of reflection intensities.
J. Koziskova, F. Hahn, J. Richter, J. Kozisek, "Comparison of different
absorption corrections on the model structure of tetrakis(\m~2~-acetato)-
diaqua-di-copper(II)", Acta Chimica Slovaca, vol. 9, no. 2, 2016, pp. 136 - 140.
Afterwards a spherical absorption correction was performed within STOE LANA.
;
_exptl_absorpt_special_details   ?
_exptl_crystal_colour            red
_exptl_crystal_colour_primary    red
_exptl_crystal_density_diffrn    1.585
_exptl_crystal_density_meas      ?
_exptl_crystal_density_method    'not measured'
_exptl_crystal_description       block
_exptl_crystal_F_000             1904
_exptl_crystal_size_max          0.2
_exptl_crystal_size_mid          0.163
_exptl_crystal_size_min          0.14
_exptl_crystal_size_rad          0.100
_exptl_transmission_factor_max   ?
_exptl_transmission_factor_min   ?
_diffrn_reflns_av_R_equivalents  0.0449
_diffrn_reflns_av_unetI/netI     0.0282
_diffrn_reflns_Laue_measured_fraction_full 0.967
_diffrn_reflns_Laue_measured_fraction_max 0.964
_diffrn_reflns_limit_h_max       4
_diffrn_reflns_limit_h_min       -12
_diffrn_reflns_limit_k_max       16
_diffrn_reflns_limit_k_min       -18
_diffrn_reflns_limit_l_max       29
_diffrn_reflns_limit_l_min       -26
_diffrn_reflns_number            32631
_diffrn_reflns_point_group_measured_fraction_full 0.967
_diffrn_reflns_point_group_measured_fraction_max 0.964
_diffrn_reflns_theta_full        69.500
_diffrn_reflns_theta_max         69.636
_diffrn_reflns_theta_min         3.439
_diffrn_ambient_temperature      100
_diffrn_detector                 'EIGER2 1M CDTE'
_diffrn_detector_area_resol_mean 13.33
_diffrn_measured_fraction_theta_full 0.967
_diffrn_measured_fraction_theta_max 0.964
_diffrn_measurement_details      
;
 2053 frames, detector distance = 50 mm
;
_diffrn_measurement_device       'Eulerian 4-circle diffractometer'
_diffrn_measurement_device_type  'STOE STADIVARI'
_diffrn_measurement_method       'rotation method, \w scans'
_diffrn_radiation_collimation    '1.2 mm, 0.6 diameter'
_diffrn_radiation_monochromator  'Graded multilayer mirror'
_diffrn_radiation_polarisn_norm  270
_diffrn_radiation_probe          x-ray
_diffrn_radiation_type           'Cu K\a'
_diffrn_radiation_wavelength     1.54186
_diffrn_source                   Axo_Cu
_diffrn_source_current           1.00
_diffrn_source_power             0.050
_diffrn_source_voltage           50
_reflns_Friedel_coverage         0.000
_reflns_Friedel_fraction_full    .
_reflns_Friedel_fraction_max     .
_reflns_number_gt                6578
_reflns_number_total             7125
_reflns_special_details          
;
 Reflections were merged by SHELXL according to the crystal
 class for the calculation of statistics and refinement.
 
 _reflns_Friedel_fraction is defined as the number of unique
 Friedel pairs measured divided by the number that would be
 possible theoretically, ignoring centric projections and
 systematic absences.
;
_reflns_threshold_expression     'I > 2\s(I)'
_computing_cell_refinement       
;
X-Area Recipe 2.0.1 (STOE, 2023)
;
_computing_data_collection       
;
X-Area Pilatus3_SV 1.31.192.0 (STOE, 2023)
;
_computing_data_reduction        
;
X-Area Integrate 2.5.15.0 (STOE, 2023)
X-Area LANA 2.7.12 (STOE, 2023)
;
_computing_molecular_graphics    'Olex2 1.5 (Dolomanov et al., 2009)'
_computing_publication_material  
;
STOE & Cie GmbH, X-Area, software package for collecting single-crystal or
multi-domain crystal data on STOE area-detector diffractometers, for image 
processing, for the correction and scaling of reflection intensities and 
for outlier rejection, version 2.3, Darmstadt 2023
;
_computing_structure_refinement  'XL  (Sheldrick, 2008)'
_computing_structure_solution    'XT  (Sheldrick, 2015)'
_refine_diff_density_max         1.019
_refine_diff_density_min         -0.835
_refine_diff_density_rms         0.081
_refine_ls_extinction_coef       0.00032(5)
_refine_ls_extinction_expression Fc^*^=kFc[1+0.001xFc^2^\l^3^/sin(2\q)]^-1/4^
_refine_ls_extinction_method     'SHELXL-2018/3 (Sheldrick 2018)'
_refine_ls_goodness_of_fit_ref   1.043
_refine_ls_hydrogen_treatment    constr
_refine_ls_matrix_type           full
_refine_ls_number_parameters     562
_refine_ls_number_reflns         7125
_refine_ls_number_restraints     0
_refine_ls_R_factor_all          0.0362
_refine_ls_R_factor_gt           0.0339
_refine_ls_restrained_S_all      1.043
_refine_ls_shift/su_max          0.002
_refine_ls_shift/su_mean         0.000
_refine_ls_structure_factor_coef Fsqd
_refine_ls_weighting_details     
'w=1/[\s^2^(Fo^2^)+(0.0613P)^2^+2.8548P] where P=(Fo^2^+2Fc^2^)/3'
_refine_ls_weighting_scheme      calc
_refine_ls_wR_factor_gt          0.0930
_refine_ls_wR_factor_ref         0.0944
_refine_special_details          ?
_olex2_refinement_description    
;
1. Fixed Uiso
 At 1.2 times of:
  All C(H) groups, All C(H,H) groups
 At 1.5 times of:
  All C(H,H,H) groups
2. Uiso/Uaniso restraints and constraints
Uanis(F6) = Uanis(F6')
Uanis(F7) = Uanis(F7')
Uanis(F8) = Uanis(F8')
3. Others
 Sof(F6')=Sof(F7')=Sof(F8')=1-FVAR(1)
 Sof(F6)=Sof(F7)=Sof(F8)=FVAR(1)
4.a Secondary CH2 refined with riding coordinates:
 C14(H14A,H14B), C29(H29A,H29B)
4.b Aromatic/amide H refined with riding coordinates:
 C4(H4), C7(H7), C15(H15), C19(H19), C22(H22), C30(H30)
4.c Idealised Me refined as rotating group:
 C10(H10A,H10B,H10C), C11(H11A,H11B,H11C), C12(H12A,H12B,H12C), C13(H13A,H13B,
 H13C), C25(H25A,H25B,H25C), C26(H26A,H26B,H26C), C27(H27A,H27B,H27C), C28(H28A,
 H28B,H28C), C32(H32A,H32B,H32C), C34(H34A,H34B,H34C)
;
_atom_sites_solution_hydrogens   geom
_atom_sites_solution_primary     dual
_atom_sites_solution_secondary   ?
loop_
_atom_site_label
_atom_site_type_symbol
_atom_site_fract_x
_atom_site_fract_y
_atom_site_fract_z
_atom_site_U_iso_or_equiv
_atom_site_adp_type
_atom_site_occupancy
_atom_site_site_symmetry_order
_atom_site_calc_flag
_atom_site_refinement_flags_posn
_atom_site_refinement_flags_adp
_atom_site_refinement_flags_occupancy
_atom_site_disorder_assembly
_atom_site_disorder_group
Ag1 Ag 0.62950(2) 0.46026(2) 0.48516(2) 0.02519(9) Uani 1 1 d . . . . .
F1 F 0.80855(13) 0.66382(9) 0.13225(6) 0.0256(3) Uani 1 1 d . . . . .
F2 F 0.66064(14) 0.77228(10) 0.10982(6) 0.0281(3) Uani 1 1 d . . . . .
F3 F 0.73410(13) 0.61390(9) 0.85833(6) 0.0237(3) Uani 1 1 d . . . . .
F4 F 0.88138(12) 0.72305(9) 0.87923(5) 0.0206(3) Uani 1 1 d . . . . .
N1 N 0.78487(17) 0.76940(12) 0.20279(7) 0.0164(4) Uani 1 1 d . . . . .
N2 N 0.61966(18) 0.65573(12) 0.17029(7) 0.0177(4) Uani 1 1 d . . . . .
N3 N 0.65196(18) 0.65451(12) 0.35815(7) 0.0171(4) Uani 1 1 d . . . . .
N4 N 0.75993(19) 0.60857(14) 0.35897(9) 0.0249(4) Uani 1 1 d . . . . .
N5 N 0.7693(2) 0.55215(14) 0.39887(8) 0.0236(4) Uani 1 1 d . . . . .
N6 N 0.66913(18) 0.56164(13) 0.42473(8) 0.0188(4) Uani 1 1 d . . . . .
N7 N 0.73863(17) 0.72813(12) 0.79050(7) 0.0166(4) Uani 1 1 d . . . . .
N8 N 0.90926(17) 0.61575(12) 0.81049(7) 0.0162(4) Uani 1 1 d . . . . .
N9 N 0.76017(18) 0.61270(12) 0.62646(7) 0.0172(4) Uani 1 1 d . . . . .
N10 N 0.74034(19) 0.53319(12) 0.64853(8) 0.0185(4) Uani 1 1 d . . . . .
N11 N 0.65632(18) 0.49302(13) 0.61194(7) 0.0195(4) Uani 1 1 d . . . . .
N12 N 0.6202(2) 0.54456(13) 0.56593(8) 0.0204(4) Uani 1 1 d . . . . .
N13 N 0.6338(2) 0.31736(16) 0.49563(9) 0.0325(5) Uani 1 1 d . . . . .
C1 C 0.6535(2) 0.71352(15) 0.26396(9) 0.0174(4) Uani 1 1 d . . . . .
C2 C 0.7550(2) 0.76570(15) 0.25527(9) 0.0177(4) Uani 1 1 d . . . . .
C3 C 0.8399(2) 0.82457(15) 0.29065(9) 0.0201(5) Uani 1 1 d . . . . .
C4 C 0.9149(2) 0.86204(15) 0.25783(10) 0.0218(5) Uani 1 1 d . . . . .
H4 H 0.980730 0.903918 0.269712 0.026 Uiso 1 1 calc R U . . .
C5 C 0.8785(2) 0.82857(15) 0.20412(9) 0.0189(4) Uani 1 1 d . . . . .
C6 C 0.5422(2) 0.59771(15) 0.13808(10) 0.0208(5) Uani 1 1 d . . . . .
C7 C 0.4581(2) 0.56171(16) 0.16850(10) 0.0227(5) Uani 1 1 d . . . . .
H7 H 0.393933 0.519238 0.155262 0.027 Uiso 1 1 calc R U . . .
C8 C 0.4833(2) 0.59785(15) 0.22090(10) 0.0209(5) Uani 1 1 d . . . . .
C9 C 0.5866(2) 0.65878(15) 0.22268(9) 0.0181(4) Uani 1 1 d . . . . .
C10 C 0.8539(3) 0.84234(17) 0.35118(10) 0.0260(5) Uani 1 1 d . . . . .
H10A H 0.783749 0.880167 0.357162 0.039 Uiso 1 1 calc R U . . .
H10B H 0.935426 0.871973 0.365131 0.039 Uiso 1 1 calc R U . . .
H10C H 0.851550 0.786532 0.370914 0.039 Uiso 1 1 calc R U . . .
C11 C 0.9263(2) 0.85417(16) 0.15371(10) 0.0235(5) Uani 1 1 d . . . . .
H11A H 0.930469 0.801885 0.130856 0.035 Uiso 1 1 calc R U . . .
H11B H 1.011693 0.879959 0.164693 0.035 Uiso 1 1 calc R U . . .
H11C H 0.868311 0.897495 0.132462 0.035 Uiso 1 1 calc R U . . .
C12 C 0.5521(2) 0.57668(17) 0.07995(10) 0.0256(5) Uani 1 1 d . . . . .
H12A H 0.559726 0.631493 0.059907 0.038 Uiso 1 1 calc R U . . .
H12B H 0.475432 0.544842 0.061565 0.038 Uiso 1 1 calc R U . . .
H12C H 0.627459 0.539927 0.080281 0.038 Uiso 1 1 calc R U . . .
C13 C 0.4179(2) 0.57043(17) 0.26650(11) 0.0253(5) Uani 1 1 d . . . . .
H13A H 0.350567 0.527789 0.252136 0.038 Uiso 1 1 calc R U . . .
H13B H 0.380329 0.622263 0.280641 0.038 Uiso 1 1 calc R U . . .
H13C H 0.480253 0.543349 0.296496 0.038 Uiso 1 1 calc R U . . .
C14 C 0.6078(2) 0.72439(15) 0.31764(9) 0.0208(5) Uani 1 1 d . . . . .
H14A H 0.637950 0.781906 0.334244 0.025 Uiso 1 1 calc R U . . .
H14B H 0.513387 0.725363 0.309456 0.025 Uiso 1 1 calc R U . . .
C15 C 0.5980(2) 0.62550(15) 0.39886(9) 0.0185(4) Uani 1 1 d . . . . .
H15 H 0.521377 0.647220 0.407674 0.022 Uiso 1 1 calc R U . . .
C16 C 0.8416(2) 0.67554(14) 0.71799(9) 0.0159(4) Uani 1 1 d . . . . .
C17 C 0.7513(2) 0.72953(14) 0.73494(9) 0.0168(4) Uani 1 1 d . . . . .
C18 C 0.6629(2) 0.79349(15) 0.70662(9) 0.0193(4) Uani 1 1 d . . . . .
C19 C 0.6010(2) 0.82756(16) 0.74576(10) 0.0229(5) Uani 1 1 d . . . . .
H19 H 0.535980 0.871165 0.739069 0.027 Uiso 1 1 calc R U . . .
C20 C 0.6490(2) 0.78772(15) 0.79686(10) 0.0208(5) Uani 1 1 d . . . . .
C21 C 0.9986(2) 0.55999(15) 0.83766(9) 0.0195(5) Uani 1 1 d . . . . .
C22 C 1.0693(2) 0.52657(15) 0.80066(10) 0.0213(5) Uani 1 1 d . . . . .
H22 H 1.138056 0.486036 0.809671 0.026 Uiso 1 1 calc R U . . .
C23 C 1.0233(2) 0.56195(15) 0.74871(9) 0.0191(4) Uani 1 1 d . . . . .
C24 C 0.9213(2) 0.61976(14) 0.75499(9) 0.0164(4) Uani 1 1 d . . . . .
C25 C 0.6388(2) 0.82391(17) 0.64751(10) 0.0248(5) Uani 1 1 d . . . . .
H25A H 0.714132 0.855219 0.640651 0.037 Uiso 1 1 calc R U . . .
H25B H 0.565046 0.863562 0.640444 0.037 Uiso 1 1 calc R U . . .
H25C H 0.621620 0.772798 0.622849 0.037 Uiso 1 1 calc R U . . .
C26 C 0.6143(2) 0.80643(17) 0.85112(10) 0.0256(5) Uani 1 1 d . . . . .
H26A H 0.609082 0.750948 0.870845 0.038 Uiso 1 1 calc R U . . .
H26B H 0.531434 0.836312 0.844947 0.038 Uiso 1 1 calc R U . . .
H26C H 0.679424 0.844327 0.873262 0.038 Uiso 1 1 calc R U . . .
C27 C 1.0159(3) 0.54119(16) 0.89818(10) 0.0258(5) Uani 1 1 d . . . . .
H27A H 1.035971 0.596041 0.919091 0.039 Uiso 1 1 calc R U . . .
H27B H 1.085984 0.499174 0.909219 0.039 Uiso 1 1 calc R U . . .
H27C H 0.937072 0.516027 0.905900 0.039 Uiso 1 1 calc R U . . .
C28 C 1.0739(2) 0.53876(16) 0.69847(11) 0.0247(5) Uani 1 1 d . . . . .
H28A H 1.112260 0.591080 0.685257 0.037 Uiso 1 1 calc R U . . .
H28B H 1.004026 0.517401 0.669410 0.037 Uiso 1 1 calc R U . . .
H28C H 1.138727 0.492566 0.707797 0.037 Uiso 1 1 calc R U . . .
C29 C 0.8523(2) 0.67609(15) 0.65779(9) 0.0180(4) Uani 1 1 d . . . . .
H29A H 0.834368 0.735964 0.642230 0.022 Uiso 1 1 calc R U . . .
H29B H 0.940085 0.659692 0.654694 0.022 Uiso 1 1 calc R U . . .
C30 C 0.6867(2) 0.61801(16) 0.57588(9) 0.0206(5) Uani 1 1 d . . . . .
H30 H 0.682982 0.666477 0.551253 0.025 Uiso 1 1 calc R U . . .
C31 C 0.6416(3) 0.24242(18) 0.49786(10) 0.0288(6) Uani 1 1 d . . . . .
C32 C 0.6520(3) 0.14724(18) 0.49943(12) 0.0362(6) Uani 1 1 d . . . . .
H32A H 0.693344 0.127213 0.469681 0.054 Uiso 1 1 calc R U . . .
H32B H 0.566649 0.121247 0.494426 0.054 Uiso 1 1 calc R U . . .
H32C H 0.703126 0.128871 0.535226 0.054 Uiso 1 1 calc R U . . .
B1 B 0.7194(2) 0.71525(18) 0.15162(10) 0.0183(5) Uani 1 1 d . . . . .
B2 B 0.8146(2) 0.66957(17) 0.83655(10) 0.0171(5) Uani 1 1 d . . . . .
F5 F 0.82006(14) 0.79044(10) 0.55072(6) 0.0316(3) Uani 1 1 d . . . . .
B3 B 0.7382(3) 0.8330(2) 0.50644(12) 0.0279(6) Uani 1 1 d . . . . .
F6 F 0.8085(2) 0.8621(2) 0.46966(9) 0.0670(8) Uani 0.868(3) 1 d . . P A 1
F7 F 0.6839(3) 0.90546(16) 0.52603(9) 0.0536(6) Uani 0.868(3) 1 d . . P A 1
F8 F 0.6455(3) 0.77492(17) 0.48375(13) 0.0752(11) Uani 0.868(3) 1 d . . P A 1
F6' F 0.6158(17) 0.8163(17) 0.5131(7) 0.0670(8) Uani 0.132(3) 1 d . . P A 2
F7' F 0.7476(18) 0.8009(11) 0.4540(6) 0.0536(6) Uani 0.132(3) 1 d . . P A 2
F8' F 0.747(2) 0.9124(11) 0.5032(10) 0.0752(11) Uani 0.132(3) 1 d . . P A 2
N14 N 0.8835(3) 0.4684(2) 0.54502(14) 0.0567(9) Uani 1 1 d . . . . .
C33 C 0.9396(3) 0.4132(2) 0.52774(13) 0.0425(7) Uani 1 1 d . . . . .
C34 C 1.0084(3) 0.3443(2) 0.50582(13) 0.0449(7) Uani 1 1 d . . . . .
H34A H 0.949711 0.312066 0.476900 0.067 Uiso 1 1 calc R U . . .
H34B H 1.045455 0.303616 0.535623 0.067 Uiso 1 1 calc R U . . .
H34C H 1.076732 0.370498 0.490080 0.067 Uiso 1 1 calc R U . . .

loop_
_atom_site_aniso_label
_atom_site_aniso_U_11
_atom_site_aniso_U_22
_atom_site_aniso_U_33
_atom_site_aniso_U_23
_atom_site_aniso_U_13
_atom_site_aniso_U_12
Ag1 0.04047(14) 0.02035(12) 0.01391(12) 0.00160(6) 0.00359(8) -0.00281(7)
F1 0.0266(7) 0.0292(8) 0.0233(7) -0.0078(6) 0.0107(6) -0.0035(6)
F2 0.0334(8) 0.0287(8) 0.0179(7) 0.0098(6) -0.0049(6) -0.0055(6)
F3 0.0266(7) 0.0222(7) 0.0229(7) 0.0042(5) 0.0063(5) -0.0056(5)
F4 0.0250(7) 0.0225(7) 0.0135(6) -0.0060(5) 0.0018(5) -0.0041(5)
N1 0.0194(9) 0.0172(9) 0.0130(9) 0.0019(7) 0.0039(7) 0.0005(7)
N2 0.0201(9) 0.0179(9) 0.0151(9) 0.0007(7) 0.0038(7) -0.0003(7)
N3 0.0203(9) 0.0173(9) 0.0144(9) 0.0025(7) 0.0048(7) 0.0041(7)
N4 0.0265(10) 0.0250(11) 0.0257(11) 0.0069(8) 0.0109(8) 0.0096(8)
N5 0.0248(10) 0.0261(11) 0.0213(10) 0.0075(8) 0.0076(8) 0.0058(8)
N6 0.0210(9) 0.0208(10) 0.0146(9) 0.0014(8) 0.0038(7) -0.0006(7)
N7 0.0186(9) 0.0177(9) 0.0129(9) -0.0021(7) 0.0020(7) -0.0012(7)
N8 0.0212(9) 0.0144(9) 0.0117(9) -0.0008(7) 0.0000(7) -0.0019(7)
N9 0.0213(9) 0.0180(9) 0.0116(8) -0.0004(7) 0.0018(7) -0.0009(7)
N10 0.0225(10) 0.0180(10) 0.0149(9) -0.0001(7) 0.0034(7) -0.0035(7)
N11 0.0234(9) 0.0220(10) 0.0132(9) -0.0027(8) 0.0040(7) -0.0027(8)
N12 0.0257(10) 0.0215(11) 0.0131(9) -0.0021(7) 0.0022(8) -0.0013(7)
N13 0.0494(14) 0.0245(13) 0.0231(11) 0.0038(9) 0.0059(10) 0.0009(9)
C1 0.0202(11) 0.0170(11) 0.0161(11) 0.0052(8) 0.0058(8) 0.0067(8)
C2 0.0215(11) 0.0175(11) 0.0140(10) 0.0026(8) 0.0033(8) 0.0041(8)
C3 0.0256(12) 0.0184(11) 0.0151(11) 0.0007(9) 0.0015(9) 0.0037(9)
C4 0.0251(12) 0.0181(12) 0.0212(12) -0.0009(9) 0.0025(9) -0.0019(9)
C5 0.0210(11) 0.0174(11) 0.0176(11) 0.0030(9) 0.0023(8) 0.0006(8)
C6 0.0227(11) 0.0178(11) 0.0206(11) 0.0011(9) 0.0016(9) 0.0018(9)
C7 0.0205(11) 0.0190(11) 0.0280(13) 0.0036(10) 0.0033(9) -0.0013(9)
C8 0.0195(11) 0.0179(11) 0.0262(12) 0.0077(9) 0.0067(9) 0.0030(9)
C9 0.0198(11) 0.0172(11) 0.0180(11) 0.0040(8) 0.0053(8) 0.0032(8)
C10 0.0336(13) 0.0272(13) 0.0160(11) -0.0031(9) 0.0023(9) 0.0028(10)
C11 0.0266(12) 0.0233(12) 0.0218(12) 0.0031(9) 0.0079(9) -0.0049(9)
C12 0.0282(12) 0.0263(13) 0.0208(12) -0.0037(10) 0.0012(9) -0.0028(10)
C13 0.0258(12) 0.0217(12) 0.0308(13) 0.0089(10) 0.0114(10) 0.0009(9)
C14 0.0281(12) 0.0190(12) 0.0171(11) 0.0069(9) 0.0088(9) 0.0071(9)
C15 0.0206(11) 0.0202(11) 0.0152(10) 0.0022(8) 0.0048(8) 0.0021(8)
C16 0.0181(10) 0.0144(10) 0.0147(10) -0.0017(8) 0.0022(8) -0.0037(8)
C17 0.0195(10) 0.0159(11) 0.0135(10) -0.0007(8) -0.0001(8) -0.0024(8)
C18 0.0199(11) 0.0162(11) 0.0203(11) 0.0005(9) 0.0003(8) -0.0010(8)
C19 0.0213(11) 0.0187(12) 0.0277(13) 0.0003(9) 0.0026(9) 0.0035(9)
C20 0.0203(11) 0.0191(11) 0.0229(12) -0.0026(9) 0.0045(9) -0.0019(9)
C21 0.0234(11) 0.0149(11) 0.0172(11) -0.0004(9) -0.0029(9) -0.0039(8)
C22 0.0227(11) 0.0146(11) 0.0230(12) -0.0012(9) -0.0036(9) 0.0013(8)
C23 0.0193(11) 0.0159(11) 0.0204(11) -0.0031(9) -0.0002(9) -0.0026(8)
C24 0.0195(10) 0.0155(11) 0.0130(10) -0.0013(8) 0.0004(8) -0.0029(8)
C25 0.0277(12) 0.0235(13) 0.0207(12) 0.0047(9) -0.0009(9) 0.0034(9)
C26 0.0279(12) 0.0246(13) 0.0260(12) -0.0068(10) 0.0092(10) -0.0007(10)
C27 0.0366(14) 0.0198(12) 0.0166(12) 0.0030(9) -0.0046(10) 0.0007(9)
C28 0.0243(12) 0.0233(13) 0.0259(13) -0.0047(9) 0.0039(10) 0.0025(9)
C29 0.0215(11) 0.0184(11) 0.0130(10) -0.0009(8) 0.0009(8) -0.0030(8)
C30 0.0254(11) 0.0213(12) 0.0138(11) 0.0007(9) 0.0008(9) 0.0013(9)
C31 0.0418(15) 0.0283(15) 0.0162(11) 0.0013(10) 0.0061(10) 0.0012(11)
C32 0.0644(19) 0.0229(14) 0.0243(13) -0.0001(11) 0.0163(13) 0.0029(12)
B1 0.0214(12) 0.0204(13) 0.0127(11) 0.0013(10) 0.0025(9) -0.0001(10)
B2 0.0197(12) 0.0173(12) 0.0141(11) -0.0007(9) 0.0024(9) -0.0032(9)
F5 0.0292(8) 0.0378(9) 0.0250(7) 0.0112(6) -0.0010(6) -0.0011(6)
B3 0.0331(15) 0.0286(15) 0.0203(14) 0.0050(11) 0.0011(11) 0.0001(12)
F6 0.0641(15) 0.109(2) 0.0324(11) 0.0336(13) 0.0206(11) 0.0123(15)
F7 0.0774(16) 0.0481(13) 0.0333(11) 0.0013(9) 0.0067(11) 0.0262(12)
F8 0.0739(17) 0.0353(13) 0.087(2) 0.0091(12) -0.0531(16) -0.0150(11)
F6' 0.0641(15) 0.109(2) 0.0324(11) 0.0336(13) 0.0206(11) 0.0123(15)
F7' 0.0774(16) 0.0481(13) 0.0333(11) 0.0013(9) 0.0067(11) 0.0262(12)
F8' 0.0739(17) 0.0353(13) 0.087(2) 0.0091(12) -0.0531(16) -0.0150(11)
N14 0.0387(15) 0.084(2) 0.0517(18) 0.0226(16) 0.0197(13) 0.0151(15)
C33 0.0331(15) 0.059(2) 0.0329(15) 0.0112(14) 0.0016(12) -0.0055(15)
C34 0.0460(17) 0.054(2) 0.0324(16) -0.0116(14) 0.0031(13) -0.0088(15)

_geom_special_details            
;
 All esds (except the esd in the dihedral angle between two l.s. planes)
 are estimated using the full covariance matrix.  The cell esds are taken
 into account individually in the estimation of esds in distances, angles
 and torsion angles; correlations between esds in cell parameters are only
 used when they are defined by crystal symmetry.  An approximate (isotropic)
 treatment of cell esds is used for estimating esds involving l.s. planes.
;
loop_
_geom_bond_atom_site_label_1
_geom_bond_atom_site_label_2
_geom_bond_distance
_geom_bond_site_symmetry_2
_geom_bond_publ_flag
Ag1 Ag1 3.2428(4) 3_666 ?
Ag1 N6 2.2436(19) . ?
Ag1 N12 2.3884(19) . ?
Ag1 N13 2.184(2) . ?
F1 B1 1.392(3) . ?
F2 B1 1.394(3) . ?
F3 B2 1.392(3) . ?
F4 B2 1.404(3) . ?
N1 C2 1.398(3) . ?
N1 C5 1.342(3) . ?
N1 B1 1.549(3) . ?
N2 C6 1.351(3) . ?
N2 C9 1.410(3) . ?
N2 B1 1.539(3) . ?
N3 N4 1.347(3) . ?
N3 C14 1.468(3) . ?
N3 C15 1.332(3) . ?
N4 N5 1.294(3) . ?
N5 N6 1.363(3) . ?
N6 C15 1.314(3) . ?
N7 C17 1.406(3) . ?
N7 C20 1.351(3) . ?
N7 B2 1.538(3) . ?
N8 C21 1.349(3) . ?
N8 C24 1.404(3) . ?
N8 B2 1.541(3) . ?
N9 N10 1.358(3) . ?
N9 C29 1.478(3) . ?
N9 C30 1.335(3) . ?
N10 N11 1.290(3) . ?
N11 N12 1.368(3) . ?
N12 C30 1.319(3) . ?
N13 C31 1.141(4) . ?
C1 C2 1.397(3) . ?
C1 C9 1.394(3) . ?
C1 C14 1.512(3) . ?
C2 C3 1.436(3) . ?
C3 C4 1.375(3) . ?
C3 C10 1.496(3) . ?
C4 H4 0.9500 . ?
C4 C5 1.399(3) . ?
C5 C11 1.491(3) . ?
C6 C7 1.397(3) . ?
C6 C12 1.495(3) . ?
C7 H7 0.9500 . ?
C7 C8 1.380(4) . ?
C8 C9 1.436(3) . ?
C8 C13 1.501(3) . ?
C10 H10A 0.9800 . ?
C10 H10B 0.9800 . ?
C10 H10C 0.9800 . ?
C11 H11A 0.9800 . ?
C11 H11B 0.9800 . ?
C11 H11C 0.9800 . ?
C12 H12A 0.9800 . ?
C12 H12B 0.9800 . ?
C12 H12C 0.9800 . ?
C13 H13A 0.9800 . ?
C13 H13B 0.9800 . ?
C13 H13C 0.9800 . ?
C14 H14A 0.9900 . ?
C14 H14B 0.9900 . ?
C15 H15 0.9500 . ?
C16 C17 1.396(3) . ?
C16 C24 1.400(3) . ?
C16 C29 1.514(3) . ?
C17 C18 1.434(3) . ?
C18 C19 1.380(3) . ?
C18 C25 1.502(3) . ?
C19 H19 0.9500 . ?
C19 C20 1.399(3) . ?
C20 C26 1.489(3) . ?
C21 C22 1.396(3) . ?
C21 C27 1.495(3) . ?
C22 H22 0.9500 . ?
C22 C23 1.385(3) . ?
C23 C24 1.434(3) . ?
C23 C28 1.494(3) . ?
C25 H25A 0.9800 . ?
C25 H25B 0.9800 . ?
C25 H25C 0.9800 . ?
C26 H26A 0.9800 . ?
C26 H26B 0.9800 . ?
C26 H26C 0.9800 . ?
C27 H27A 0.9800 . ?
C27 H27B 0.9800 . ?
C27 H27C 0.9800 . ?
C28 H28A 0.9800 . ?
C28 H28B 0.9800 . ?
C28 H28C 0.9800 . ?
C29 H29A 0.9900 . ?
C29 H29B 0.9900 . ?
C30 H30 0.9500 . ?
C31 C32 1.449(4) . ?
C32 H32A 0.9800 . ?
C32 H32B 0.9800 . ?
C32 H32C 0.9800 . ?
F5 B3 1.411(3) . ?
B3 F6 1.366(4) . ?
B3 F7 1.377(4) . ?
B3 F8 1.360(4) . ?
B3 F6' 1.377(18) . ?
B3 F7' 1.406(14) . ?
B3 F8' 1.212(16) . ?
N14 C33 1.161(5) . ?
C33 C34 1.447(5) . ?
C34 H34A 0.9800 . ?
C34 H34B 0.9800 . ?
C34 H34C 0.9800 . ?

loop_
_geom_angle_atom_site_label_1
_geom_angle_atom_site_label_2
_geom_angle_atom_site_label_3
_geom_angle
_geom_angle_site_symmetry_1
_geom_angle_site_symmetry_3
_geom_angle_publ_flag
N6 Ag1 Ag1 100.49(5) . 3_666 ?
N6 Ag1 N12 103.52(7) . . ?
N12 Ag1 Ag1 55.13(5) . 3_666 ?
N13 Ag1 Ag1 109.95(6) . 3_666 ?
N13 Ag1 N6 139.26(8) . . ?
N13 Ag1 N12 115.90(8) . . ?
C2 N1 B1 125.68(18) . . ?
C5 N1 C2 108.40(18) . . ?
C5 N1 B1 125.92(18) . . ?
C6 N2 C9 108.82(19) . . ?
C6 N2 B1 125.86(19) . . ?
C9 N2 B1 125.10(18) . . ?
N4 N3 C14 122.67(18) . . ?
C15 N3 N4 108.73(18) . . ?
C15 N3 C14 128.60(19) . . ?
N5 N4 N3 106.65(18) . . ?
N4 N5 N6 109.93(18) . . ?
N5 N6 Ag1 120.85(14) . . ?
C15 N6 Ag1 131.24(16) . . ?
C15 N6 N5 106.47(18) . . ?
C17 N7 B2 126.01(18) . . ?
C20 N7 C17 108.41(18) . . ?
C20 N7 B2 125.58(19) . . ?
C21 N8 C24 108.39(19) . . ?
C21 N8 B2 125.81(19) . . ?
C24 N8 B2 125.73(18) . . ?
N10 N9 C29 120.70(17) . . ?
C30 N9 N10 108.56(18) . . ?
C30 N9 C29 130.73(19) . . ?
N11 N10 N9 106.42(18) . . ?
N10 N11 N12 110.44(18) . . ?
N11 N12 Ag1 109.50(13) . . ?
C30 N12 Ag1 119.69(16) . . ?
C30 N12 N11 106.17(18) . . ?
C31 N13 Ag1 174.5(2) . . ?
C2 C1 C14 118.3(2) . . ?
C9 C1 C2 121.7(2) . . ?
C9 C1 C14 119.7(2) . . ?
N1 C2 C3 107.61(19) . . ?
C1 C2 N1 119.9(2) . . ?
C1 C2 C3 132.4(2) . . ?
C2 C3 C10 129.9(2) . . ?
C4 C3 C2 105.8(2) . . ?
C4 C3 C10 124.3(2) . . ?
C3 C4 H4 125.5 . . ?
C3 C4 C5 109.0(2) . . ?
C5 C4 H4 125.5 . . ?
N1 C5 C4 109.1(2) . . ?
N1 C5 C11 122.5(2) . . ?
C4 C5 C11 128.3(2) . . ?
N2 C6 C7 108.9(2) . . ?
N2 C6 C12 123.3(2) . . ?
C7 C6 C12 127.8(2) . . ?
C6 C7 H7 125.5 . . ?
C8 C7 C6 109.0(2) . . ?
C8 C7 H7 125.5 . . ?
C7 C8 C9 106.6(2) . . ?
C7 C8 C13 124.1(2) . . ?
C9 C8 C13 129.1(2) . . ?
N2 C9 C8 106.70(19) . . ?
C1 C9 N2 120.2(2) . . ?
C1 C9 C8 133.1(2) . . ?
C3 C10 H10A 109.5 . . ?
C3 C10 H10B 109.5 . . ?
C3 C10 H10C 109.5 . . ?
H10A C10 H10B 109.5 . . ?
H10A C10 H10C 109.5 . . ?
H10B C10 H10C 109.5 . . ?
C5 C11 H11A 109.5 . . ?
C5 C11 H11B 109.5 . . ?
C5 C11 H11C 109.5 . . ?
H11A C11 H11B 109.5 . . ?
H11A C11 H11C 109.5 . . ?
H11B C11 H11C 109.5 . . ?
C6 C12 H12A 109.5 . . ?
C6 C12 H12B 109.5 . . ?
C6 C12 H12C 109.5 . . ?
H12A C12 H12B 109.5 . . ?
H12A C12 H12C 109.5 . . ?
H12B C12 H12C 109.5 . . ?
C8 C13 H13A 109.5 . . ?
C8 C13 H13B 109.5 . . ?
C8 C13 H13C 109.5 . . ?
H13A C13 H13B 109.5 . . ?
H13A C13 H13C 109.5 . . ?
H13B C13 H13C 109.5 . . ?
N3 C14 C1 113.68(18) . . ?
N3 C14 H14A 108.8 . . ?
N3 C14 H14B 108.8 . . ?
C1 C14 H14A 108.8 . . ?
C1 C14 H14B 108.8 . . ?
H14A C14 H14B 107.7 . . ?
N3 C15 H15 125.9 . . ?
N6 C15 N3 108.22(19) . . ?
N6 C15 H15 125.9 . . ?
C17 C16 C24 121.8(2) . . ?
C17 C16 C29 119.18(19) . . ?
C24 C16 C29 119.1(2) . . ?
N7 C17 C18 107.47(19) . . ?
C16 C17 N7 119.65(19) . . ?
C16 C17 C18 132.8(2) . . ?
C17 C18 C25 130.3(2) . . ?
C19 C18 C17 106.0(2) . . ?
C19 C18 C25 123.6(2) . . ?
C18 C19 H19 125.4 . . ?
C18 C19 C20 109.2(2) . . ?
C20 C19 H19 125.4 . . ?
N7 C20 C19 108.9(2) . . ?
N7 C20 C26 123.1(2) . . ?
C19 C20 C26 128.0(2) . . ?
N8 C21 C22 109.1(2) . . ?
N8 C21 C27 123.2(2) . . ?
C22 C21 C27 127.7(2) . . ?
C21 C22 H22 125.4 . . ?
C23 C22 C21 109.1(2) . . ?
C23 C22 H22 125.4 . . ?
C22 C23 C24 105.8(2) . . ?
C22 C23 C28 123.8(2) . . ?
C24 C23 C28 130.4(2) . . ?
N8 C24 C23 107.64(18) . . ?
C16 C24 N8 119.9(2) . . ?
C16 C24 C23 132.5(2) . . ?
C18 C25 H25A 109.5 . . ?
C18 C25 H25B 109.5 . . ?
C18 C25 H25C 109.5 . . ?
H25A C25 H25B 109.5 . . ?
H25A C25 H25C 109.5 . . ?
H25B C25 H25C 109.5 . . ?
C20 C26 H26A 109.5 . . ?
C20 C26 H26B 109.5 . . ?
C20 C26 H26C 109.5 . . ?
H26A C26 H26B 109.5 . . ?
H26A C26 H26C 109.5 . . ?
H26B C26 H26C 109.5 . . ?
C21 C27 H27A 109.5 . . ?
C21 C27 H27B 109.5 . . ?
C21 C27 H27C 109.5 . . ?
H27A C27 H27B 109.5 . . ?
H27A C27 H27C 109.5 . . ?
H27B C27 H27C 109.5 . . ?
C23 C28 H28A 109.5 . . ?
C23 C28 H28B 109.5 . . ?
C23 C28 H28C 109.5 . . ?
H28A C28 H28B 109.5 . . ?
H28A C28 H28C 109.5 . . ?
H28B C28 H28C 109.5 . . ?
N9 C29 C16 109.48(17) . . ?
N9 C29 H29A 109.8 . . ?
N9 C29 H29B 109.8 . . ?
C16 C29 H29A 109.8 . . ?
C16 C29 H29B 109.8 . . ?
H29A C29 H29B 108.2 . . ?
N9 C30 H30 125.8 . . ?
N12 C30 N9 108.4(2) . . ?
N12 C30 H30 125.8 . . ?
N13 C31 C32 178.7(3) . . ?
C31 C32 H32A 109.5 . . ?
C31 C32 H32B 109.5 . . ?
C31 C32 H32C 109.5 . . ?
H32A C32 H32B 109.5 . . ?
H32A C32 H32C 109.5 . . ?
H32B C32 H32C 109.5 . . ?
F1 B1 F2 109.33(19) . . ?
F1 B1 N1 110.46(18) . . ?
F1 B1 N2 109.90(19) . . ?
F2 B1 N1 109.54(19) . . ?
F2 B1 N2 110.53(19) . . ?
N2 B1 N1 107.05(17) . . ?
F3 B2 F4 108.75(18) . . ?
F3 B2 N7 111.13(18) . . ?
F3 B2 N8 110.60(19) . . ?
F4 B2 N7 109.38(19) . . ?
F4 B2 N8 110.03(18) . . ?
N7 B2 N8 106.94(18) . . ?
F6 B3 F5 108.9(2) . . ?
F6 B3 F7 107.8(3) . . ?
F7 B3 F5 109.5(2) . . ?
F8 B3 F5 107.9(2) . . ?
F8 B3 F6 113.0(3) . . ?
F8 B3 F7 109.7(3) . . ?
F6' B3 F5 106.2(6) . . ?
F6' B3 F7' 107.2(12) . . ?
F7' B3 F5 113.8(6) . . ?
F8' B3 F5 117.5(8) . . ?
F8' B3 F6' 106.3(16) . . ?
F8' B3 F7' 105.2(15) . . ?
N14 C33 C34 179.4(4) . . ?
C33 C34 H34A 109.5 . . ?
C33 C34 H34B 109.5 . . ?
C33 C34 H34C 109.5 . . ?
H34A C34 H34B 109.5 . . ?
H34A C34 H34C 109.5 . . ?
H34B C34 H34C 109.5 . . ?

loop_
_geom_torsion_atom_site_label_1
_geom_torsion_atom_site_label_2
_geom_torsion_atom_site_label_3
_geom_torsion_atom_site_label_4
_geom_torsion
_geom_torsion_site_symmetry_1
_geom_torsion_site_symmetry_2
_geom_torsion_site_symmetry_3
_geom_torsion_site_symmetry_4
_geom_torsion_publ_flag
Ag1 N6 C15 N3 -165.79(15) . . . . ?
Ag1 N12 C30 N9 -125.17(17) . . . . ?
N1 C2 C3 C4 1.1(2) . . . . ?
N1 C2 C3 C10 -176.5(2) . . . . ?
N2 C6 C7 C8 0.0(3) . . . . ?
N3 N4 N5 N6 -0.9(3) . . . . ?
N4 N3 C14 C1 26.4(3) . . . . ?
N4 N3 C15 N6 -0.7(3) . . . . ?
N4 N5 N6 Ag1 168.19(16) . . . . ?
N4 N5 N6 C15 0.4(3) . . . . ?
N5 N6 C15 N3 0.2(3) . . . . ?
N7 C17 C18 C19 -0.1(2) . . . . ?
N7 C17 C18 C25 177.9(2) . . . . ?
N8 C21 C22 C23 -0.2(3) . . . . ?
N9 N10 N11 N12 0.1(2) . . . . ?
N10 N9 C29 C16 -40.3(3) . . . . ?
N10 N9 C30 N12 0.8(3) . . . . ?
N10 N11 N12 Ag1 130.95(15) . . . . ?
N10 N11 N12 C30 0.4(2) . . . . ?
N11 N12 C30 N9 -0.7(3) . . . . ?
C1 C2 C3 C4 -175.8(2) . . . . ?
C1 C2 C3 C10 6.6(4) . . . . ?
C2 N1 C5 C4 2.3(2) . . . . ?
C2 N1 C5 C11 -175.0(2) . . . . ?
C2 N1 B1 F1 -121.3(2) . . . . ?
C2 N1 B1 F2 118.2(2) . . . . ?
C2 N1 B1 N2 -1.7(3) . . . . ?
C2 C1 C9 N2 -0.8(3) . . . . ?
C2 C1 C9 C8 178.0(2) . . . . ?
C2 C1 C14 N3 -102.3(2) . . . . ?
C2 C3 C4 C5 0.2(3) . . . . ?
C3 C4 C5 N1 -1.6(3) . . . . ?
C3 C4 C5 C11 175.5(2) . . . . ?
C5 N1 C2 C1 175.3(2) . . . . ?
C5 N1 C2 C3 -2.1(2) . . . . ?
C5 N1 B1 F1 59.7(3) . . . . ?
C5 N1 B1 F2 -60.8(3) . . . . ?
C5 N1 B1 N2 179.30(19) . . . . ?
C6 N2 C9 C1 179.5(2) . . . . ?
C6 N2 C9 C8 0.4(2) . . . . ?
C6 N2 B1 F1 -59.6(3) . . . . ?
C6 N2 B1 F2 61.2(3) . . . . ?
C6 N2 B1 N1 -179.58(19) . . . . ?
C6 C7 C8 C9 0.3(3) . . . . ?
C6 C7 C8 C13 -175.6(2) . . . . ?
C7 C8 C9 N2 -0.4(2) . . . . ?
C7 C8 C9 C1 -179.3(2) . . . . ?
C9 N2 C6 C7 -0.2(3) . . . . ?
C9 N2 C6 C12 -178.9(2) . . . . ?
C9 N2 B1 F1 126.4(2) . . . . ?
C9 N2 B1 F2 -112.8(2) . . . . ?
C9 N2 B1 N1 6.4(3) . . . . ?
C9 C1 C2 N1 5.3(3) . . . . ?
C9 C1 C2 C3 -178.0(2) . . . . ?
C9 C1 C14 N3 83.8(3) . . . . ?
C10 C3 C4 C5 178.0(2) . . . . ?
C12 C6 C7 C8 178.5(2) . . . . ?
C13 C8 C9 N2 175.2(2) . . . . ?
C13 C8 C9 C1 -3.7(4) . . . . ?
C14 N3 N4 N5 -179.2(2) . . . . ?
C14 N3 C15 N6 179.4(2) . . . . ?
C14 C1 C2 N1 -168.43(19) . . . . ?
C14 C1 C2 C3 8.2(4) . . . . ?
C14 C1 C9 N2 172.92(19) . . . . ?
C14 C1 C9 C8 -8.3(4) . . . . ?
C15 N3 N4 N5 1.0(3) . . . . ?
C15 N3 C14 C1 -153.8(2) . . . . ?
C16 C17 C18 C19 -178.2(2) . . . . ?
C16 C17 C18 C25 -0.1(4) . . . . ?
C17 N7 C20 C19 0.9(3) . . . . ?
C17 N7 C20 C26 -177.6(2) . . . . ?
C17 N7 B2 F3 -119.0(2) . . . . ?
C17 N7 B2 F4 121.0(2) . . . . ?
C17 N7 B2 N8 1.8(3) . . . . ?
C17 C16 C24 N8 1.5(3) . . . . ?
C17 C16 C24 C23 -176.9(2) . . . . ?
C17 C16 C29 N9 -86.3(2) . . . . ?
C17 C18 C19 C20 0.7(3) . . . . ?
C18 C19 C20 N7 -1.0(3) . . . . ?
C18 C19 C20 C26 177.4(2) . . . . ?
C20 N7 C17 C16 177.9(2) . . . . ?
C20 N7 C17 C18 -0.5(2) . . . . ?
C20 N7 B2 F3 61.7(3) . . . . ?
C20 N7 B2 F4 -58.3(3) . . . . ?
C20 N7 B2 N8 -177.45(19) . . . . ?
C21 N8 C24 C16 -178.04(19) . . . . ?
C21 N8 C24 C23 0.7(2) . . . . ?
C21 N8 B2 F3 -62.8(3) . . . . ?
C21 N8 B2 F4 57.3(3) . . . . ?
C21 N8 B2 N7 176.03(19) . . . . ?
C21 C22 C23 C24 0.5(3) . . . . ?
C21 C22 C23 C28 -178.1(2) . . . . ?
C22 C23 C24 N8 -0.7(2) . . . . ?
C22 C23 C24 C16 177.7(2) . . . . ?
C24 N8 C21 C22 -0.3(2) . . . . ?
C24 N8 C21 C27 178.6(2) . . . . ?
C24 N8 B2 F3 120.5(2) . . . . ?
C24 N8 B2 F4 -119.3(2) . . . . ?
C24 N8 B2 N7 -0.6(3) . . . . ?
C24 C16 C17 N7 -0.3(3) . . . . ?
C24 C16 C17 C18 177.5(2) . . . . ?
C24 C16 C29 N9 92.7(2) . . . . ?
C25 C18 C19 C20 -177.5(2) . . . . ?
C27 C21 C22 C23 -179.0(2) . . . . ?
C28 C23 C24 N8 177.8(2) . . . . ?
C28 C23 C24 C16 -3.7(4) . . . . ?
C29 N9 N10 N11 -179.79(19) . . . . ?
C29 N9 C30 N12 180.0(2) . . . . ?
C29 C16 C17 N7 178.63(19) . . . . ?
C29 C16 C17 C18 -3.5(4) . . . . ?
C29 C16 C24 N8 -177.48(18) . . . . ?
C29 C16 C24 C23 4.2(4) . . . . ?
C30 N9 N10 N11 -0.5(2) . . . . ?
C30 N9 C29 C16 140.6(2) . . . . ?
B1 N1 C2 C1 -3.9(3) . . . . ?
B1 N1 C2 C3 178.7(2) . . . . ?
B1 N1 C5 C4 -178.6(2) . . . . ?
B1 N1 C5 C11 4.2(3) . . . . ?
B1 N2 C6 C7 -175.0(2) . . . . ?
B1 N2 C6 C12 6.3(3) . . . . ?
B1 N2 C9 C1 -5.7(3) . . . . ?
B1 N2 C9 C8 175.2(2) . . . . ?
B2 N7 C17 C16 -1.5(3) . . . . ?
B2 N7 C17 C18 -179.86(19) . . . . ?
B2 N7 C20 C19 -179.7(2) . . . . ?
B2 N7 C20 C26 1.8(3) . . . . ?
B2 N8 C21 C22 -177.5(2) . . . . ?
B2 N8 C21 C27 1.4(3) . . . . ?
B2 N8 C24 C16 -0.9(3) . . . . ?
B2 N8 C24 C23 177.80(19) . . . . ?

_shelx_res_file                  
;
TITL
CELL 1.54186 10.7076 15.1774 24.6897 90 101.81 90
ZERR 2 0.0003 0.0007 0.0008 0 0.002 0
LATT 1
SYMM 0.5-X,0.5+Y,0.5-Z
SFAC C H Ag B F N
UNIT 136 160 4 12 32 56
EADP F6 F6'
EADP F7 F7'
EADP F8 F8'

L.S. 10
PLAN  25
TEMP -173
CONF
BOND
list 4
MORE -1
BOND $H
fmap 2
acta 139

WGHT    0.061300    2.854800
EXTI    0.000323
FVAR       0.23822   0.86841
AG1   3    0.629504    0.460258    0.485162    11.00000    0.04047    0.02035 =
         0.01391    0.00160    0.00359   -0.00281
F1    5    0.808551    0.663816    0.132253    11.00000    0.02657    0.02923 =
         0.02326   -0.00776    0.01068   -0.00350
F2    5    0.660636    0.772281    0.109824    11.00000    0.03336    0.02872 =
         0.01792    0.00985   -0.00495   -0.00546
F3    5    0.734104    0.613898    0.858334    11.00000    0.02662    0.02220 =
         0.02289    0.00418    0.00628   -0.00565
F4    5    0.881380    0.723050    0.879232    11.00000    0.02497    0.02247 =
         0.01355   -0.00598    0.00176   -0.00415
N1    6    0.784874    0.769395    0.202787    11.00000    0.01940    0.01720 =
         0.01298    0.00193    0.00388    0.00049
N2    6    0.619665    0.655731    0.170292    11.00000    0.02011    0.01793 =
         0.01508    0.00069    0.00383   -0.00028
N3    6    0.651962    0.654506    0.358154    11.00000    0.02029    0.01734 =
         0.01436    0.00251    0.00484    0.00411
N4    6    0.759932    0.608568    0.358966    11.00000    0.02654    0.02497 =
         0.02565    0.00691    0.01086    0.00961
N5    6    0.769300    0.552154    0.398874    11.00000    0.02476    0.02614 =
         0.02128    0.00747    0.00765    0.00583
N6    6    0.669125    0.561645    0.424725    11.00000    0.02099    0.02083 =
         0.01458    0.00137    0.00383   -0.00063
N7    6    0.738629    0.728127    0.790501    11.00000    0.01865    0.01768 =
         0.01288   -0.00207    0.00202   -0.00120
N8    6    0.909262    0.615752    0.810494    11.00000    0.02115    0.01440 =
         0.01170   -0.00081    0.00002   -0.00193
N9    6    0.760170    0.612700    0.626461    11.00000    0.02134    0.01798 =
         0.01157   -0.00040    0.00182   -0.00085
N10   6    0.740340    0.533194    0.648532    11.00000    0.02246    0.01804 =
         0.01492   -0.00006    0.00340   -0.00349
N11   6    0.656316    0.493018    0.611937    11.00000    0.02342    0.02198 =
         0.01319   -0.00269    0.00403   -0.00266
N12   6    0.620188    0.544562    0.565925    11.00000    0.02570    0.02147 =
         0.01314   -0.00207    0.00221   -0.00131
N13   6    0.633819    0.317356    0.495628    11.00000    0.04942    0.02445 =
         0.02309    0.00381    0.00588    0.00093
C1    1    0.653487    0.713523    0.263963    11.00000    0.02018    0.01699 =
         0.01607    0.00517    0.00584    0.00673
C2    1    0.755013    0.765705    0.255265    11.00000    0.02155    0.01749 =
         0.01397    0.00261    0.00331    0.00406
C3    1    0.839934    0.824573    0.290653    11.00000    0.02564    0.01843 =
         0.01510    0.00067    0.00155    0.00374
C4    1    0.914876    0.862044    0.257831    11.00000    0.02512    0.01809 =
         0.02122   -0.00091    0.00255   -0.00189
AFIX  43
H4    2    0.980730    0.903918    0.269712    11.00000   -1.20000
AFIX   0
C5    1    0.878525    0.828570    0.204123    11.00000    0.02101    0.01737 =
         0.01764    0.00299    0.00232    0.00062
C6    1    0.542242    0.597705    0.138076    11.00000    0.02273    0.01777 =
         0.02064    0.00109    0.00155    0.00184
C7    1    0.458098    0.561711    0.168498    11.00000    0.02052    0.01897 =
         0.02797    0.00358    0.00332   -0.00125
AFIX  43
H7    2    0.393933    0.519238    0.155262    11.00000   -1.20000
AFIX   0
C8    1    0.483290    0.597855    0.220901    11.00000    0.01946    0.01790 =
         0.02616    0.00771    0.00666    0.00296
C9    1    0.586624    0.658784    0.222678    11.00000    0.01979    0.01715 =
         0.01801    0.00398    0.00528    0.00322
C10   1    0.853866    0.842343    0.351182    11.00000    0.03363    0.02722 =
         0.01597   -0.00312    0.00228    0.00282
AFIX 137
H10A  2    0.783749    0.880167    0.357162    11.00000   -1.50000
H10B  2    0.935426    0.871973    0.365131    11.00000   -1.50000
H10C  2    0.851550    0.786532    0.370914    11.00000   -1.50000
AFIX   0
C11   1    0.926346    0.854171    0.153715    11.00000    0.02658    0.02329 =
         0.02184    0.00306    0.00793   -0.00488
AFIX 137
H11A  2    0.930469    0.801885    0.130856    11.00000   -1.50000
H11B  2    1.011693    0.879959    0.164693    11.00000   -1.50000
H11C  2    0.868311    0.897495    0.132462    11.00000   -1.50000
AFIX   0
C12   1    0.552060    0.576682    0.079954    11.00000    0.02821    0.02631 =
         0.02078   -0.00375    0.00120   -0.00283
AFIX 137
H12A  2    0.559726    0.631493    0.059907    11.00000   -1.50000
H12B  2    0.475432    0.544842    0.061565    11.00000   -1.50000
H12C  2    0.627459    0.539927    0.080281    11.00000   -1.50000
AFIX   0
C13   1    0.417939    0.570435    0.266500    11.00000    0.02578    0.02171 =
         0.03082    0.00892    0.01138    0.00094
AFIX 137
H13A  2    0.350567    0.527789    0.252136    11.00000   -1.50000
H13B  2    0.380329    0.622263    0.280641    11.00000   -1.50000
H13C  2    0.480253    0.543349    0.296496    11.00000   -1.50000
AFIX   0
C14   1    0.607833    0.724387    0.317637    11.00000    0.02809    0.01904 =
         0.01714    0.00690    0.00879    0.00707
AFIX  23
H14A  2    0.637950    0.781906    0.334244    11.00000   -1.20000
H14B  2    0.513387    0.725363    0.309456    11.00000   -1.20000
AFIX   0
C15   1    0.598015    0.625499    0.398862    11.00000    0.02065    0.02018 =
         0.01524    0.00221    0.00483    0.00211
AFIX  43
H15   2    0.521377    0.647220    0.407674    11.00000   -1.20000
AFIX   0
C16   1    0.841617    0.675544    0.717986    11.00000    0.01813    0.01442 =
         0.01470   -0.00170    0.00223   -0.00370
C17   1    0.751277    0.729530    0.734936    11.00000    0.01952    0.01594 =
         0.01351   -0.00073   -0.00008   -0.00241
C18   1    0.662886    0.793489    0.706616    11.00000    0.01988    0.01617 =
         0.02032    0.00047    0.00028   -0.00096
C19   1    0.600967    0.827557    0.745760    11.00000    0.02132    0.01865 =
         0.02769    0.00026    0.00260    0.00351
AFIX  43
H19   2    0.535980    0.871165    0.739069    11.00000   -1.20000
AFIX   0
C20   1    0.649033    0.787720    0.796860    11.00000    0.02033    0.01911 =
         0.02291   -0.00262    0.00445   -0.00194
C21   1    0.998601    0.559990    0.837664    11.00000    0.02336    0.01489 =
         0.01725   -0.00040   -0.00289   -0.00392
C22   1    1.069333    0.526572    0.800655    11.00000    0.02266    0.01459 =
         0.02304   -0.00122   -0.00361    0.00132
AFIX  43
H22   2    1.138056    0.486036    0.809671    11.00000   -1.20000
AFIX   0
C23   1    1.023314    0.561951    0.748707    11.00000    0.01925    0.01594 =
         0.02040   -0.00307   -0.00015   -0.00259
C24   1    0.921255    0.619762    0.754993    11.00000    0.01949    0.01547 =
         0.01303   -0.00134    0.00044   -0.00294
C25   1    0.638831    0.823910    0.647505    11.00000    0.02768    0.02351 =
         0.02068    0.00465   -0.00085    0.00337
AFIX 137
H25A  2    0.714132    0.855219    0.640651    11.00000   -1.50000
H25B  2    0.565046    0.863562    0.640444    11.00000   -1.50000
H25C  2    0.621620    0.772798    0.622849    11.00000   -1.50000
AFIX   0
C26   1    0.614272    0.806426    0.851116    11.00000    0.02792    0.02455 =
         0.02597   -0.00679    0.00921   -0.00068
AFIX 137
H26A  2    0.609082    0.750948    0.870845    11.00000   -1.50000
H26B  2    0.531434    0.836312    0.844947    11.00000   -1.50000
H26C  2    0.679424    0.844327    0.873262    11.00000   -1.50000
AFIX   0
C27   1    1.015896    0.541189    0.898180    11.00000    0.03662    0.01984 =
         0.01660    0.00300   -0.00460    0.00065
AFIX 137
H27A  2    1.035971    0.596041    0.919091    11.00000   -1.50000
H27B  2    1.085984    0.499174    0.909219    11.00000   -1.50000
H27C  2    0.937072    0.516027    0.905900    11.00000   -1.50000
AFIX   0
C28   1    1.073934    0.538755    0.698474    11.00000    0.02428    0.02328 =
         0.02585   -0.00469    0.00386    0.00251
AFIX 137
H28A  2    1.112260    0.591080    0.685257    11.00000   -1.50000
H28B  2    1.004026    0.517401    0.669410    11.00000   -1.50000
H28C  2    1.138727    0.492566    0.707797    11.00000   -1.50000
AFIX   0
C29   1    0.852335    0.676093    0.657794    11.00000    0.02149    0.01839 =
         0.01303   -0.00086    0.00088   -0.00301
AFIX  23
H29A  2    0.834368    0.735964    0.642230    11.00000   -1.20000
H29B  2    0.940085    0.659692    0.654694    11.00000   -1.20000
AFIX   0
C30   1    0.686703    0.618013    0.575882    11.00000    0.02536    0.02135 =
         0.01377    0.00074    0.00075    0.00130
AFIX  43
H30   2    0.682982    0.666477    0.551253    11.00000   -1.20000
AFIX   0
C31   1    0.641622    0.242425    0.497864    11.00000    0.04184    0.02830 =
         0.01621    0.00132    0.00611    0.00122
C32   1    0.652027    0.147238    0.499426    11.00000    0.06439    0.02291 =
         0.02433   -0.00014    0.01627    0.00289
AFIX 137
H32A  2    0.693344    0.127213    0.469681    11.00000   -1.50000
H32B  2    0.566649    0.121247    0.494426    11.00000   -1.50000
H32C  2    0.703126    0.128871    0.535226    11.00000   -1.50000
AFIX   0
B1    4    0.719351    0.715249    0.151624    11.00000    0.02143    0.02036 =
         0.01273    0.00126    0.00250   -0.00012
B2    4    0.814632    0.669571    0.836550    11.00000    0.01966    0.01725 =
         0.01406   -0.00071    0.00241   -0.00323

F5    5    0.820065    0.790436    0.550724    11.00000    0.02922    0.03779 =
         0.02498    0.01121   -0.00103   -0.00113
B3    4    0.738194    0.833036    0.506437    11.00000    0.03307    0.02855 =
         0.02035    0.00496    0.00113    0.00008
PART 1
F6    5    0.808460    0.862146    0.469665    21.00000    0.06408    0.10893 =
         0.03244    0.03356    0.02055    0.01230
F7    5    0.683902    0.905464    0.526033    21.00000    0.07741    0.04809 =
         0.03333    0.00132    0.00673    0.02621
F8    5    0.645467    0.774916    0.483751    21.00000    0.07388    0.03527 =
         0.08672    0.00914   -0.05306   -0.01503
PART 2
F6'   5    0.615841    0.816315    0.513108   -21.00000    0.06408    0.10893 =
         0.03244    0.03356    0.02055    0.01230
F7'   5    0.747599    0.800887    0.453999   -21.00000    0.07741    0.04809 =
         0.03333    0.00132    0.00673    0.02621
F8'   5    0.747036    0.912370    0.503184   -21.00000    0.07388    0.03527 =
         0.08672    0.00914   -0.05306   -0.01503

PART 0
N14   6    0.883463    0.468370    0.545017    11.00000    0.03871    0.08423 =
         0.05168    0.02262    0.01970    0.01512
C33   1    0.939583    0.413238    0.527740    11.00000    0.03315    0.05935 =
         0.03293    0.01123    0.00163   -0.00552
C34   1    1.008428    0.344289    0.505816    11.00000    0.04595    0.05436 =
         0.03242   -0.01155    0.00312   -0.00881
AFIX 137
H34A  2    0.949711    0.312066    0.476900    11.00000   -1.50000
H34B  2    1.045455    0.303616    0.535623    11.00000   -1.50000
H34C  2    1.076732    0.370498    0.490080    11.00000   -1.50000
AFIX   0
HKLF 4


END

WGHT      0.0615      2.8427

Q1    1   0.8993  0.5429  0.5473  11.00000  0.05    1.02
Q2    1   1.0566  0.4200  0.4730  11.00000  0.05    0.91
Q3    1   0.7266  0.4665  0.4952  11.00000  0.05    0.65
Q4    1   0.7396  0.7605  0.4589  11.00000  0.05    0.56
Q5    1   0.6320  0.8639  0.5194  11.00000  0.05    0.49
Q6    1   0.5609  0.4725  0.4318  11.00000  0.05    0.41
Q7    1   0.7393  0.8313  0.4526  11.00000  0.05    0.41
Q8    1   0.5019  0.4627  0.4722  11.00000  0.05    0.40
Q9    1   0.5258  0.4614  0.5225  11.00000  0.05    0.40
Q10   1   0.5376  0.4497  0.4367  11.00000  0.05    0.39
Q11   1   0.6647  0.5230  0.4470  11.00000  0.05    0.37
Q12   1   0.6977  0.3953  0.4719  11.00000  0.05    0.37
Q13   1   0.6336  0.3753  0.4883  11.00000  0.05    0.36
Q14   1   0.5375  0.4948  0.4897  11.00000  0.05    0.35
Q15   1   0.6661  0.4727  0.5408  11.00000  0.05    0.35
Q16   1   0.6042  0.6596  0.1994  11.00000  0.05    0.33
Q17   1   0.5861  0.5197  0.5203  11.00000  0.05    0.33
Q18   1   0.7592  0.7350  0.7659  11.00000  0.05    0.33
Q19   1   0.8655  0.6363  0.8239  11.00000  0.05    0.32
Q20   1   0.7020  0.7467  0.2582  11.00000  0.05    0.32
Q21   1   0.7552  0.7455  0.1805  11.00000  0.05    0.31
Q22   1   0.8619  0.8534  0.4722  11.00000  0.05    0.30
Q23   1   0.5408  0.6199  0.2262  11.00000  0.05    0.28
Q24   1   0.7471  0.3375  0.4959  11.00000  0.05    0.28
Q25   1   0.6370  0.6597  0.3787  11.00000  0.05    0.28
;
_shelx_res_checksum              90666
loop_
_refln_intensity_net
_refln_intensity_u
15.77 2.37
152.81 3.74
0.78 2.15
4.47 2.20
118.99 3.46
60.78 2.74
36.61 2.48
105.79 3.37
191.42 3.54
62.75 2.73
248.06 3.48
926.05 5.15
65.78 1.74
400.87 3.10
234.90 2.93
-0.61 1.50
423.33 3.16
-0.57 1.19
1545.59 5.31
145.25 3.65
1.37 2.12
6.10 2.19
120.09 3.43
17.38 2.33
81.30 2.72
104.72 3.21
11.15 2.21
3.24 2.44
215.33 4.24
7.61 1.94
329.89 4.73
154.89 3.53
147.69 2.75
70.60 2.36
55.93 2.73
483.52 3.49
266.42 3.64
1499.55 6.17
23.49 1.65
1149.81 5.32
19.20 1.44
13.92 2.29
238.84 4.36
10.13 2.19
127.56 3.38
111.50 3.34
13.24 2.35
484.10 5.51
114.41 3.37
103.26 2.71
695.24 5.14
9.88 1.58
174.32 2.47
2.23 1.87
63.65 2.55
17.97 1.44
18.93 1.62
57.52 2.18
521.76 4.02
-0.26 1.35
31.53 1.11
43.79 2.62
41.06 2.66
3.64 2.06
1.51 2.47
7.33 2.46
111.13 3.38
38.59 2.51
97.93 2.44
65.80 2.24
1.58 1.58
124.52 3.21
176.20 3.81
308.61 3.19
166.00 3.02
74.19 1.56
445.70 2.95
56.05 2.98
15.38 2.25
2.44 2.15
30.34 2.53
41.69 2.61
62.34 3.03
111.52 3.11
2.94 2.12
286.06 4.80
0.80 2.09
57.62 2.55
1.97 2.04
394.59 5.10
12.85 2.16
257.35 3.88
0.21 1.92
23.85 2.27
530.06 4.26
12.47 1.45
1.09 1.43
776.52 4.13
5.85 1.44
19.56 1.78
756.18 4.37
0.60 2.41
27.89 2.72
2.06 1.94
139.82 3.36
50.88 2.84
3.05 2.05
334.20 3.90
5.07 1.59
215.71 3.79
9.52 1.12
10.64 1.39
123.87 1.83
287.63 2.88
-0.01 2.05
32.60 2.71
236.70 4.29
0.87 2.08
18.00 2.26
620.40 6.45
42.61 2.42
33.29 2.34
235.08 3.61
105.27 2.94
505.38 5.40
614.20 5.63
0.50 1.45
108.10 2.70
226.09 2.21
2260.91 6.33
78.26 1.85
0.49 2.38
1.71 2.04
-0.53 2.07
2.89 2.04
5.55 2.36
3.47 2.09
115.14 3.32
6.24 2.14
279.20 4.43
44.08 2.79
5.26 1.83
36.83 2.27
56.41 2.74
21.53 2.19
44.60 1.87
52.05 2.20
92.50 2.13
152.12 2.70
653.05 4.09
12.55 2.17
118.54 3.34
436.41 5.48
0.27 2.39
404.84 4.57
38.16 2.30
0.39 1.85
7.76 2.08
12.26 2.13
97.86 2.26
16.01 1.97
837.95 4.90
2.33 1.14
1683.68 5.74
1.35 0.88
0.41 2.06
13.00 2.45
15.90 2.26
221.83 4.31
544.31 5.68
101.80 3.11
15.01 2.52
18.45 2.25
1.14 1.85
70.12 2.42
7.70 2.35
46.82 1.99
22.50 1.66
230.34 3.65
27.17 1.30
1046.18 6.32
1.26 1.04
109.36 2.16
160.87 2.65
152.18 3.50
3.44 2.38
-0.43 2.06
126.75 3.37
151.19 3.47
10.40 2.02
62.13 2.77
150.08 3.48
-0.77 1.86
437.24 5.23
244.19 3.35
482.77 4.86
-1.41 1.72
42.54 2.38
300.26 3.36
1014.11 6.63
1563.39 6.15
87.92 2.12
261.40 3.41
32.71 1.86
41.33 1.39
143.49 2.12
0.36 2.04
43.06 2.54
55.32 2.67
15.41 2.16
885.71 7.39
1.03 1.96
28.06 2.27
94.24 2.97
425.51 4.12
78.22 2.22
114.79 2.98
49.96 2.42
97.43 2.08
2.92 0.90
300.46 2.38
7.50 2.14
13.62 2.15
84.16 2.97
26.25 2.37
16.52 2.46
2.65 2.10
347.40 4.81
289.29 4.54
6.48 2.35
16.61 2.22
201.54 3.72
2.93 2.08
13.14 2.13
256.47 3.19
43.96 1.79
20.83 1.75
31.85 2.24
54.02 1.68
243.31 3.23
1775.12 8.72
180.11 3.27
279.50 2.50
303.04 2.50
4.60 1.13
257.39 2.68
735.80 4.57
470.73 3.11
55.51 2.65
2.48 2.00
38.97 2.39
11.70 2.33
258.70 3.81
-2.78 1.93
223.52 3.76
55.04 2.81
50.22 2.73
166.66 3.53
126.14 2.12
123.66 2.11
29.97 1.37
132.13 2.63
761.77 5.02
-0.22 1.25
418.47 4.27
2.25 1.28
99.14 2.14
1.59 2.02
10.87 2.39
0.09 2.00
227.41 4.12
45.35 2.70
179.84 3.55
66.12 2.71
282.16 3.82
31.20 2.23
15.67 2.09
6.91 2.30
264.07 3.52
94.69 2.70
403.34 4.75
2.63 1.26
3.87 1.99
1506.75 6.49
3.16 1.34
103.38 2.37
1322.89 4.58
8.67 2.39
22.40 2.25
140.63 3.46
131.46 3.36
131.70 3.27
1.40 1.96
6.47 2.04
9.63 2.09
16.48 1.94
1.00 1.72
507.75 4.48
-0.25 1.42
29.90 1.21
1059.27 4.66
10.82 2.40
174.72 3.65
2.14 2.27
124.29 3.30
491.22 5.22
41.27 2.41
286.73 3.74
2.43 2.06
369.69 4.78
105.16 2.39
3.23 1.46
51.98 2.38
104.73 2.18
50.77 2.20
3.57 1.65
-0.80 0.97
12.15 1.23
37.77 1.60
813.48 3.84
0.66 0.70
438.13 3.18
5.13 2.34
157.75 3.49
126.41 3.32
9.04 2.05
4.12 1.82
-0.53 1.87
99.92 3.00
250.30 4.18
122.79 3.10
118.66 2.67
2.78 1.98
86.37 2.79
24.01 2.16
24.44 2.47
8.34 1.40
205.41 3.58
88.02 2.90
83.77 1.87
0.79 1.98
155.21 3.38
14.89 2.14
530.80 5.28
104.08 3.06
76.31 2.80
83.56 2.21
113.37 3.19
71.65 2.16
102.67 2.67
0.97 1.67
17.02 1.34
96.18 2.18
655.45 5.07
638.16 3.99
155.79 2.55
5.60 1.51
39.15 1.79
95.36 1.62
358.74 3.33
352.12 3.34
130.62 3.26
1.78 1.95
1.45 1.87
4.01 2.28
45.12 2.51
12.62 2.04
133.58 3.16
14.55 2.07
108.49 3.06
159.09 3.26
0.40 1.88
71.09 1.98
6.42 1.32
55.95 2.20
0.84 1.14
225.99 2.46
126.92 1.73
53.88 2.80
5.69 1.96
12.81 1.98
44.79 2.51
35.71 2.38
84.46 2.88
13.19 2.07
5.69 1.82
104.94 2.88
4.63 1.86
220.82 2.90
13.55 1.52
11.17 1.87
527.79 4.30
1016.23 6.32
532.64 4.83
19.84 1.10
326.03 2.38
14.08 2.40
32.68 2.35
2.80 2.22
12.29 2.07
1.29 1.95
0.39 1.76
344.25 4.69
38.91 2.39
25.97 1.46
0.43 1.37
121.22 2.87
151.76 3.33
381.16 3.34
1.25 1.23
19.10 1.85
86.22 2.09
301.88 3.50
275.42 2.46
308.73 2.69
0.78 2.27
12.28 2.09
43.53 2.63
53.04 2.58
11.30 2.05
910.83 6.80
2.06 1.94
353.31 4.00
229.40 3.66
26.83 2.39
94.67 2.86
157.81 2.38
286.27 3.03
356.32 3.77
5.55 1.19
44.59 1.26
11.63 1.09
19.77 1.58
3.54 1.32
1.03 0.94
55.23 2.53
27.95 2.26
2.14 1.87
178.22 3.62
15.94 2.04
214.95 4.01
13.60 2.06
13.73 2.32
210.96 3.25
43.30 2.23
21.98 2.04
177.65 3.45
9.63 1.57
351.31 4.45
16.09 1.98
145.79 2.38
141.32 2.59
238.01 2.30
1456.80 6.42
2.26 0.87
233.46 2.61
46.94 1.53
87.75 2.86
8.21 1.95
40.73 2.43
-0.05 1.91
-1.02 1.66
11.78 2.02
489.54 4.49
55.61 2.71
110.89 2.42
65.56 2.33
435.58 3.32
40.56 1.40
383.74 3.71
2.63 1.39
21.61 1.71
1589.86 5.20
3.11 1.96
154.38 3.42
213.32 3.67
72.13 2.77
33.52 2.31
16.30 2.13
9.59 2.26
112.24 2.76
468.73 5.16
4.83 1.85
35.28 2.33
17.88 1.75
9.38 2.07
8.01 1.06
236.70 2.80
107.00 2.73
1125.48 4.50
327.82 2.92
695.99 4.58
114.15 2.45
53.73 2.52
45.85 2.68
8.78 2.02
3.46 2.19
15.95 2.12
4.80 1.92
9.52 2.30
299.16 3.48
1120.32 6.89
37.01 2.06
30.11 2.09
1.11 1.80
397.45 4.83
8.31 1.29
-0.31 1.27
0.44 1.37
515.43 4.32
1.86 1.00
8.62 1.38
155.44 2.60
266.67 2.59
1134.61 5.62
132.21 1.75
107.51 3.21
88.73 2.82
97.72 2.99
4.96 1.77
538.75 5.58
3.87 1.91
-0.74 1.86
31.79 1.99
371.90 4.47
0.33 1.11
16.20 1.79
72.46 1.54
1343.12 5.23
542.11 3.73
185.35 2.09
8.68 2.28
89.17 2.81
3.20 1.93
7.03 1.98
127.94 3.31
108.15 3.03
-0.33 1.44
200.73 3.41
508.72 5.36
206.98 2.75
635.28 4.89
3.47 1.82
129.71 2.13
669.68 5.00
364.88 3.91
119.34 2.52
1261.35 5.70
70.40 2.67
2.83 2.23
43.54 2.34
23.09 2.19
20.15 2.17
103.84 2.94
553.93 5.28
10.06 2.10
263.51 4.16
111.33 3.26
469.72 4.49
473.71 5.03
76.47 2.60
2.28 1.89
9.01 1.38
79.26 2.16
586.31 5.40
905.68 4.77
11.69 1.18
274.70 2.18
0.79 1.91
19.46 2.04
47.07 2.45
41.71 2.32
86.67 3.03
296.64 4.26
90.63 3.00
179.43 3.40
72.11 1.89
479.39 4.55
125.23 2.95
220.50 2.73
89.33 2.02
1630.09 5.86
86.23 1.99
59.14 1.84
32.82 1.17
57.35 2.53
22.33 2.07
74.64 2.72
35.02 2.34
86.71 2.87
-0.16 1.84
49.10 2.50
3.83 1.81
76.22 2.72
3.08 1.90
-1.40 1.34
6.52 1.86
9.19 1.30
0.75 1.20
12.58 1.58
22.95 1.98
20.90 1.48
55.05 2.00
0.72 1.78
79.35 1.92
26.83 2.21
45.17 2.69
106.21 2.68
4.80 1.95
317.29 3.66
58.56 2.27
99.67 2.76
481.76 5.35
26.76 1.43
190.22 3.43
5.69 2.16
19.61 1.17
0.53 1.21
65.72 2.00
4.38 1.91
64.64 1.43
9.02 0.98
52.57 1.53
398.69 2.69
1140.32 4.81
211.63 3.68
349.87 4.60
107.61 3.04
24.72 2.24
1.63 2.17
2.56 1.71
94.97 2.79
39.38 2.34
15.95 2.08
1.16 1.54
333.73 3.90
30.68 1.52
21.59 1.60
9.71 1.73
257.51 2.63
494.76 4.01
0.77 0.87
735.83 4.42
3.00 1.31
41.81 1.37
682.80 3.61
45.69 2.38
45.19 2.46
83.24 2.72
85.71 2.80
318.26 3.54
95.99 2.78
3.48 1.90
275.21 4.14
22.65 2.13
371.21 3.77
29.75 1.48
808.26 5.14
12.50 1.98
271.12 4.27
103.18 3.02
250.64 3.75
2.19 1.74
12.66 2.02
207.19 3.13
27.20 1.99
0.89 1.13
371.98 4.43
240.02 2.47
689.16 4.35
228.58 2.93
158.98 2.63
143.04 2.63
1683.22 5.57
58.65 1.68
283.52 3.44
92.37 1.55
566.45 4.03
20.79 2.17
5.31 2.28
0.33 2.23
-0.93 1.88
199.26 3.50
1.54 1.77
-0.05 1.88
4.43 2.21
184.63 3.55
0.71 1.80
241.59 3.22
405.54 4.57
17.96 1.94
258.75 4.03
27.02 2.14
17.73 1.12
143.20 2.29
1121.15 4.96
9.42 1.04
594.80 5.81
140.51 3.09
63.18 2.82
475.86 4.40
59.62 2.48
33.77 2.13
246.27 3.98
59.18 2.77
191.28 3.59
566.36 4.20
297.18 3.35
234.20 3.29
0.47 1.59
9.31 2.00
29.30 1.06
97.52 2.24
668.13 3.82
270.57 2.79
7.73 2.00
146.73 3.38
654.56 6.23
64.87 2.63
9.85 1.98
57.66 2.26
303.05 4.27
81.92 2.73
15.79 1.72
15.31 1.68
-1.17 1.23
6.89 1.74
8.96 1.01
1.22 0.98
1.74 1.11
116.07 2.50
250.90 2.53
29.45 0.99
58.65 2.53
6.82 2.00
9.57 1.73
22.85 1.97
92.29 2.90
192.77 3.71
1.15 1.87
304.02 4.26
7.40 1.26
103.34 2.25
258.37 3.97
4.69 2.19
224.38 2.67
296.71 3.32
2.38 1.30
1.02 0.80
2.74 1.02
19.21 1.40
48.01 1.63
685.37 3.60
64.85 1.32
481.68 3.12
63.31 2.54
24.02 2.24
233.44 3.94
43.99 2.08
4.12 1.90
159.36 3.17
65.69 2.49
16.31 1.98
290.05 3.43
288.69 3.65
217.23 3.62
152.98 3.33
317.11 4.57
3.64 2.19
270.79 2.89
4.52 1.37
5.57 1.84
117.70 2.97
577.40 3.80
304.86 2.75
36.70 1.69
298.10 4.34
125.37 3.19
322.21 4.54
1.09 2.16
11.41 2.02
254.66 4.22
82.75 2.25
0.33 1.18
215.96 2.81
98.44 2.07
48.86 2.08
127.79 2.05
342.69 4.64
22.08 2.45
46.31 2.72
33.78 2.04
93.52 2.73
12.81 2.18
0.21 1.81
55.44 2.53
73.30 2.16
130.82 2.62
10.65 1.88
701.15 4.33
6.72 1.28
138.38 2.94
129.97 2.09
30.87 1.69
1.48 1.63
34.13 2.08
3986.58 8.71
35.66 1.69
146.84 1.86
22.40 1.28
32.24 2.27
148.81 3.52
73.35 2.68
2.83 1.67
79.40 2.76
190.12 2.88
140.56 3.03
50.37 2.39
32.31 2.47
69.40 2.86
10.98 1.39
44.05 1.78
79.05 2.54
3.31 1.87
3.08 0.92
46.37 1.64
125.13 2.38
1593.99 6.24
1215.04 5.96
13.21 0.99
1345.32 6.09
1600.80 5.66
61.96 2.81
391.02 4.88
-1.16 1.84
250.79 3.66
14.13 1.94
117.21 3.05
33.57 2.30
8.85 1.98
90.72 2.28
108.01 3.01
71.52 1.94
187.31 3.00
723.38 6.08
34.26 2.23
70.35 1.46
507.91 3.75
217.07 3.75
95.95 3.05
43.42 2.42
170.69 3.63
82.88 2.47
16.14 2.05
53.62 2.32
2.17 1.88
1.47 1.85
2.20 1.58
73.75 1.92
23.63 1.86
19.76 2.05
278.32 2.59
392.77 3.27
18.06 1.23
2.69 1.50
1078.09 4.44
71.05 2.68
0.44 2.19
25.95 2.44
35.81 2.31
231.51 3.81
91.01 2.80
19.14 2.11
163.52 3.36
59.37 2.53
320.55 4.47
90.03 2.83
261.72 3.25
900.03 6.66
184.49 3.67
102.02 2.04
244.40 3.05
70.15 2.32
190.30 3.30
0.61 0.72
56.78 2.06
1526.16 6.18
1244.46 4.49
126.00 3.08
65.29 2.59
32.50 2.25
61.69 2.54
8.51 1.45
99.47 2.72
86.65 2.75
7.01 1.31
225.62 2.90
8.93 1.43
4.17 1.79
205.52 3.63
0.26 0.83
-0.00 0.87
40.56 1.56
72.62 1.36
88.39 2.70
98.07 2.87
3.43 1.92
47.98 2.45
10.93 1.47
125.98 2.61
2.97 1.61
180.69 3.46
89.03 2.84
19.24 1.16
6.03 1.05
11.85 1.50
1582.91 5.68
149.76 2.14
127.02 2.11
1451.94 5.44
280.86 2.63
6.34 2.24
2.73 1.98
100.03 3.28
96.13 3.25
91.55 3.03
317.03 4.20
134.97 2.78
72.20 1.83
109.19 2.87
521.05 4.65
7.99 2.18
470.28 4.76
136.52 2.29
14.29 2.40
96.06 2.91
102.26 2.05
273.61 4.06
168.30 2.95
78.33 2.54
42.00 2.31
140.60 3.26
67.05 2.83
5.16 2.23
373.11 4.40
14.93 1.92
6.47 1.93
180.91 2.70
176.09 3.88
82.04 2.76
1382.50 6.65
218.05 3.84
63.66 2.70
45.47 2.80
269.81 3.76
3.72 1.56
9.87 1.26
36.84 2.45
9.75 1.98
26.05 2.71
168.54 3.37
129.98 2.80
25.86 2.00
239.60 4.44
104.32 2.48
44.45 2.63
0.50 2.11
66.98 2.39
201.13 3.84
6.67 2.44
263.95 4.56
29.31 2.78
303.37 4.74
169.05 3.81
10.26 1.69
2.15 1.91
37.33 2.02
21.45 1.54
14.56 2.01
18.14 1.84
2.69 1.96
6.84 1.81
145.13 3.55
-1.21 1.80
47.22 2.47
48.69 2.59
281.21 4.55
26.49 2.47
84.10 2.84
465.38 4.20
1.00 1.82
157.26 3.88
4.56 2.27
72.54 2.44
13.23 1.44
98.80 2.02
95.75 3.02
23.48 2.76
29.40 2.52
110.53 3.10
3.36 2.03
62.81 2.62
11.38 2.05
3.05 1.15
688.04 5.41
738.49 4.90
4.92 2.17
125.87 3.08
74.66 2.98
2.87 1.97
90.33 3.06
5.41 2.20
186.65 4.05
6.78 2.16
17.74 2.36
-0.61 2.16
14.31 2.36
508.26 5.18
430.72 4.37
19.09 2.17
455.00 4.86
10.85 1.47
28.45 2.25
1.98 1.97
154.24 3.09
194.31 3.42
497.57 4.49
240.96 4.03
195.97 3.94
14.03 2.65
11.47 1.82
7.52 2.02
5.93 1.29
1.41 1.05
177.66 3.59
11.24 2.38
147.28 2.44
84.47 2.88
26.94 2.63
12.25 2.52
167.94 2.82
396.22 4.64
46.22 2.32
125.47 2.71
163.61 2.67
211.36 4.02
57.91 2.77
57.87 2.51
741.53 5.66
313.81 4.20
29.29 2.39
127.70 3.35
9.75 2.37
17.13 1.85
545.91 4.89
5.37 1.70
188.93 3.72
82.68 2.67
50.19 1.95
229.25 2.89
17.79 2.46
1.62 1.74
255.20 3.97
6.27 1.99
42.20 2.47
35.73 2.49
51.86 2.61
1.62 1.65
19.17 2.42
16.68 1.69
100.03 2.97
0.82 1.31
18.49 1.50
43.04 1.96
126.75 3.51
0.93 1.99
444.52 5.03
670.49 5.27
83.29 1.96
163.23 3.63
455.51 5.11
624.29 4.73
3.26 2.28
216.05 4.06
88.60 2.70
121.81 3.76
-0.01 2.19
611.69 6.02
586.43 5.33
58.44 1.89
0.25 2.19
68.13 3.01
217.13 3.71
848.95 6.08
153.15 3.43
527.34 4.49
30.85 2.46
266.40 4.60
45.84 2.93
121.36 3.59
90.49 2.69
98.23 2.13
78.91 2.26
47.66 2.41
28.20 2.07
15.65 1.85
26.25 2.30
18.06 2.11
67.01 2.72
3.27 2.50
19.87 2.40
232.51 3.54
235.24 4.14
70.24 3.14
220.55 4.23
9.50 2.29
31.91 2.68
87.00 3.23
277.88 4.45
42.95 2.95
49.19 2.31
258.35 3.70
80.57 1.94
41.01 1.91
50.33 2.48
53.89 2.39
81.70 2.42
180.60 3.20
354.33 3.55
32.61 1.68
42.06 2.09
2.12 2.37
3.23 2.15
24.16 2.47
73.52 3.10
21.88 2.54
6.92 2.33
124.18 3.12
278.68 3.47
0.05 2.18
2.30 2.23
19.11 2.45
168.46 3.90
118.24 3.03
203.70 3.62
26.54 2.07
149.17 3.38
257.31 4.02
454.83 3.98
155.80 2.81
24.45 1.93
7.26 2.22
2.91 1.72
13.30 1.52
10.76 2.04
3.56 1.56
29.99 2.17
6.05 2.35
148.21 3.29
249.50 4.13
2.34 2.30
306.05 4.44
4.06 1.91
185.34 3.24
75.70 2.35
85.61 2.08
169.39 2.98
198.78 3.81
61.88 2.45
5.54 2.52
38.49 2.59
215.89 3.89
767.36 6.03
15.18 1.86
980.02 5.58
132.47 3.09
61.87 1.77
437.63 5.14
258.06 3.65
191.77 2.90
102.22 2.96
9.46 1.31
93.73 2.23
0.40 1.95
44.76 2.13
26.45 2.36
75.88 2.72
98.57 3.03
195.45 3.90
3.73 2.15
212.48 3.73
51.79 2.39
400.59 5.19
638.39 5.57
84.47 2.32
14.21 2.19
44.40 2.14
55.77 1.80
360.77 4.88
62.74 3.07
71.18 2.71
33.62 2.09
0.32 1.52
304.23 4.24
42.61 2.31
99.60 2.76
1323.80 6.83
4.53 1.16
24.96 2.39
53.27 2.20
193.23 3.79
26.66 2.28
15.93 2.44
19.60 1.67
63.48 2.66
11.55 2.25
121.85 3.35
289.25 4.52
211.02 3.42
94.62 3.14
121.34 3.25
35.32 2.54
160.58 2.76
111.33 2.87
18.99 2.13
0.12 2.02
2.93 2.13
40.72 2.19
163.21 3.33
1.94 1.90
46.07 2.50
27.52 2.34
195.65 3.46
9.14 2.26
235.77 4.39
41.02 2.71
200.26 4.19
69.94 2.67
2.45 2.09
172.42 4.07
5.61 1.72
1.52 1.70
1.61 2.20
370.71 5.43
18.90 2.30
81.33 2.88
45.25 1.81
249.68 3.69
53.75 2.80
26.64 1.55
46.14 1.83
978.41 5.46
75.68 2.49
133.04 3.49
16.12 2.14
84.67 2.57
138.26 3.66
35.72 2.69
22.26 2.51
27.98 1.71
494.98 4.06
2.23 2.23
3.46 2.26
521.79 5.16
40.06 2.72
168.89 3.72
11.79 1.77
113.94 2.60
40.04 1.77
60.74 2.95
14.27 1.98
72.97 2.63
7.66 2.03
8.26 1.29
154.98 3.26
207.91 3.66
2.40 2.00
29.31 1.97
235.75 3.36
577.27 4.34
182.15 3.32
1937.95 7.56
200.45 3.79
97.56 2.80
176.97 3.35
6.44 1.38
59.36 2.60
85.23 3.16
132.29 3.73
25.69 2.47
5.01 1.58
331.58 4.47
205.89 3.99
20.48 2.21
25.84 2.42
40.87 2.15
56.70 2.70
234.84 3.75
69.72 2.66
130.18 2.87
-0.26 1.44
67.29 2.35
292.03 4.44
51.26 2.65
81.57 2.98
27.49 2.45
6.40 2.01
27.22 2.29
181.76 3.27
110.64 2.43
283.25 3.64
400.95 3.75
116.81 3.31
206.84 3.73
21.50 2.38
437.14 4.97
17.74 2.09
599.10 4.95
5.40 1.41
925.55 6.73
72.52 2.71
218.65 3.64
134.37 2.86
40.88 1.56
47.16 2.11
13.37 2.08
2.02 1.78
68.70 2.60
197.85 3.87
105.43 3.16
15.03 2.04
157.96 3.65
134.93 3.46
228.99 4.07
279.82 4.61
13.40 1.99
271.91 3.54
20.04 1.55
874.10 7.35
134.42 3.50
8.45 1.98
18.78 2.05
96.44 2.03
296.26 4.25
94.77 2.52
17.87 1.93
17.56 1.99
80.33 2.67
69.06 2.61
2.61 1.97
92.28 2.96
2.24 2.04
41.38 2.17
714.90 6.49
86.07 3.17
6.78 2.27
60.09 2.91
28.51 2.02
294.10 4.13
324.33 3.25
41.12 2.66
189.86 4.09
58.83 2.82
43.82 2.57
108.07 2.87
482.84 4.78
1063.40 5.42
45.04 2.77
9.33 2.32
22.11 2.55
136.83 3.34
101.20 3.21
5.14 2.06
37.07 1.83
167.71 3.68
53.91 1.68
851.52 5.26
20.77 2.06
78.56 2.68
88.49 2.96
181.90 2.94
45.46 2.79
7.84 2.34
274.87 3.25
127.53 3.44
15.95 1.63
37.85 2.78
27.03 1.79
187.36 3.26
5.04 1.99
2.86 1.77
320.80 3.73
838.23 6.38
64.79 2.80
546.41 5.14
183.65 3.34
518.69 4.85
198.09 2.75
35.04 2.30
69.98 2.54
9.24 1.64
51.72 1.72
53.74 1.80
1.01 1.74
11.80 2.15
37.14 2.52
67.12 2.89
181.37 3.90
128.90 3.47
104.64 3.08
76.44 2.76
58.58 2.29
232.48 3.51
109.72 3.22
78.32 2.59
263.93 3.85
110.40 3.54
32.62 2.50
177.90 3.16
59.92 2.84
51.55 2.33
94.17 2.66
433.70 4.07
98.26 2.57
6.80 2.04
15.87 2.40
22.47 2.10
288.16 4.43
5.56 2.12
801.97 6.43
32.31 2.46
0.43 1.97
1.40 2.11
236.51 3.15
149.67 2.27
0.97 1.92
52.10 2.43
48.19 2.66
520.73 5.09
6.56 1.43
218.58 2.94
10.84 2.08
389.54 4.41
12.62 1.90
140.90 2.84
8.59 1.48
26.29 2.09
9.72 2.23
124.80 3.30
13.26 2.09
0.95 1.95
330.93 4.67
0.28 2.01
188.56 3.81
0.49 2.05
-0.08 1.76
80.71 2.95
15.67 1.90
55.52 2.80
97.94 3.27
9.62 2.15
5.11 1.87
201.57 3.49
345.46 5.12
0.94 2.19
1.82 2.21
167.16 3.85
149.63 3.15
344.88 3.65
35.75 2.42
15.99 2.34
83.95 2.94
72.10 2.57
11.13 1.80
7.34 2.42
277.81 4.02
45.80 2.43
40.14 2.66
34.26 2.61
83.45 2.44
2.40 1.15
309.45 4.93
23.43 2.29
3.50 1.41
281.54 3.84
6.79 2.29
268.94 4.37
5.34 1.82
273.14 4.34
416.86 4.06
219.90 3.03
68.28 2.45
-0.57 1.70
0.30 2.21
0.39 1.98
263.19 4.18
0.95 1.61
491.07 4.86
196.85 3.77
83.37 2.57
566.06 4.53
133.46 3.56
371.01 4.95
602.83 4.32
9.36 2.28
370.14 5.08
32.72 2.38
622.92 4.91
2.90 2.16
2.78 2.43
18.16 2.31
16.00 1.51
150.29 3.42
14.81 2.24
17.19 2.22
6.58 2.09
24.86 2.28
238.06 3.45
83.15 3.04
72.62 2.08
203.21 3.71
88.70 2.31
377.33 3.51
7.60 1.79
9.32 2.15
12.85 2.08
170.74 3.04
61.49 2.81
4.35 2.14
405.27 5.30
24.83 2.19
45.70 2.66
28.60 2.11
251.27 3.43
16.21 2.30
413.39 4.65
32.15 2.22
70.30 3.20
0.09 1.33
32.49 1.43
1058.92 6.57
8.97 2.42
2.11 1.72
51.98 2.22
281.70 3.76
22.35 1.72
5.38 1.91
198.64 3.80
36.47 2.59
100.37 3.15
0.55 1.94
272.09 4.30
11.46 2.43
96.20 3.28
403.30 5.07
0.87 1.86
0.20 1.54
44.63 2.39
277.67 3.01
137.59 3.60
688.22 4.79
102.69 3.54
293.22 3.75
244.46 4.08
1.63 1.78
56.87 2.24
717.35 5.63
1435.32 6.95
16.57 1.35
105.39 2.54
118.55 3.25
3.89 1.72
34.44 2.35
147.65 3.15
286.16 3.54
136.99 3.60
54.28 2.93
0.96 1.95
0.91 1.90
56.47 2.29
-2.33 2.14
54.08 2.30
483.48 5.44
11.23 2.13
71.06 2.33
1504.55 6.83
31.78 2.35
86.99 2.86
772.61 5.96
8.36 2.47
153.58 2.95
490.85 4.50
3.11 1.35
5.49 1.69
143.13 3.17
7.33 2.04
6.87 2.16
23.86 1.98
2.16 2.00
47.98 2.00
27.16 2.20
10.18 1.87
8.69 1.54
3.25 2.14
565.92 5.42
3.08 2.11
111.96 2.67
75.56 2.63
6.04 1.77
32.52 2.01
273.02 4.04
1.39 2.17
90.48 2.92
33.16 2.42
402.39 5.39
409.41 5.09
24.56 1.94
11.94 1.92
17.22 1.53
585.16 6.29
0.65 1.98
138.00 3.36
1.15 2.08
396.04 5.18
66.38 2.72
973.07 7.42
130.65 3.10
115.23 3.55
354.23 4.58
2.96 2.11
203.40 2.72
31.81 2.33
1.85 1.85
23.53 1.41
43.09 2.70
7.25 2.23
30.20 1.95
47.94 2.66
23.60 2.24
21.48 2.09
297.00 4.63
88.35 2.77
15.35 1.77
559.13 6.12
41.75 1.84
80.70 2.77
116.23 2.24
23.77 2.04
136.76 2.41
2.05 1.90
2.09 2.24
59.59 2.80
226.14 3.99
77.03 2.70
3.63 1.60
8.87 2.10
489.73 5.34
3.44 2.23
137.85 2.97
18.50 1.83
10.63 2.22
197.79 3.41
44.37 2.68
1309.45 6.88
15.11 2.20
142.78 3.29
946.67 5.64
65.05 2.73
52.81 2.26
72.13 2.53
85.41 2.33
3.51 1.31
57.02 2.65
25.73 2.34
54.86 2.36
10.72 1.63
6.55 1.81
6.16 1.99
233.52 3.07
111.64 2.85
127.66 3.51
0.73 1.42
41.99 2.51
66.87 2.73
44.77 2.50
0.75 1.24
143.07 2.83
345.86 3.90
5.56 1.75
8.20 1.92
30.23 2.21
86.74 2.94
15.97 1.83
12.18 1.63
38.87 1.95
17.67 2.21
17.42 2.15
-0.18 1.82
133.99 3.16
122.90 3.28
7.85 1.63
14.05 1.23
5.36 2.13
100.24 2.34
33.10 2.75
18.98 1.91
16.36 2.10
25.46 2.35
961.15 6.09
41.79 2.80
74.83 2.84
9.83 1.79
150.99 3.18
193.52 3.71
177.52 3.24
5.02 2.08
404.20 4.74
10.82 1.49
83.22 2.47
169.41 3.76
277.96 4.20
40.79 2.11
364.68 5.02
97.33 3.09
116.07 3.10
264.61 3.92
6.83 1.69
377.00 4.26
136.45 2.71
38.75 2.67
382.43 3.96
35.87 1.83
384.78 3.70
49.58 1.63
159.78 3.32
34.79 2.17
11.43 2.40
97.10 2.68
9.13 2.16
13.25 1.96
2.86 1.89
67.75 2.38
0.47 2.04
54.84 2.49
10.80 2.09
8.35 1.88
189.25 2.69
19.62 2.17
94.31 2.59
40.49 2.40
540.73 5.62
0.14 1.72
1796.25 9.30
66.35 2.26
29.88 2.45
262.67 3.90
49.59 2.45
22.79 2.19
14.61 2.37
11.63 2.32
10.78 2.11
78.03 2.59
2.17 1.78
57.48 2.16
151.19 3.48
9.18 2.00
561.72 5.66
6.96 2.01
168.75 2.79
204.78 4.05
3.18 1.47
672.26 4.51
44.83 2.65
16.47 2.53
201.46 3.73
39.85 2.35
18.31 1.92
348.45 4.76
0.29 1.85
186.09 3.16
31.72 1.90
140.37 3.37
94.04 2.76
90.03 3.12
10.69 1.38
86.04 2.96
67.92 2.57
14.14 1.23
30.10 2.36
25.87 2.33
53.37 2.49
98.27 2.73
273.28 3.04
16.77 2.24
15.66 2.05
44.14 2.38
5.27 2.04
4.51 1.51
117.11 2.79
91.05 3.22
36.77 2.49
113.83 2.78
166.79 3.06
0.01 1.90
102.39 2.51
128.91 2.73
57.82 2.70
229.68 3.60
13.97 2.09
372.53 5.03
476.74 4.73
128.26 3.20
23.65 2.20
8.46 2.06
22.32 2.17
115.26 3.04
1.89 1.73
15.24 1.87
137.49 2.37
31.71 2.25
13.95 1.82
14.13 1.87
257.15 4.35
38.99 1.79
3.21 2.06
34.13 2.09
138.30 3.42
154.71 2.48
49.25 2.65
28.70 2.29
579.00 5.69
5.35 2.34
270.74 3.35
112.47 2.27
44.49 2.53
6.16 2.25
128.72 3.28
463.52 4.77
29.78 2.37
78.39 2.37
54.72 2.69
59.55 2.44
81.00 2.96
27.66 2.30
100.42 2.70
39.59 1.88
87.94 2.89
94.90 2.47
96.93 2.98
1537.44 7.39
27.50 2.05
4.66 1.45
1616.35 7.18
164.18 2.84
5.13 1.96
56.28 2.75
9.52 2.30
8.45 1.82
5.07 1.55
36.74 2.42
28.35 2.28
29.78 2.35
121.21 2.88
15.63 2.13
1.54 1.58
234.80 4.22
245.99 3.14
2.27 2.25
2.53 1.79
371.48 4.83
122.92 2.95
5.56 1.65
173.12 3.78
744.58 6.46
18.14 2.16
551.64 4.99
5.53 1.92
4.50 1.65
21.90 1.68
218.07 3.11
90.12 2.96
460.22 4.96
10.94 2.17
462.78 5.35
9.38 2.21
20.38 2.03
58.33 2.54
5.88 2.00
12.83 2.03
336.05 4.50
6.66 1.57
111.25 2.53
34.64 2.43
83.97 2.74
38.22 2.07
98.54 2.55
285.14 4.41
2.21 1.73
0.55 1.78
6.18 2.39
18.88 2.15
207.70 2.75
28.69 1.54
-1.48 1.57
136.90 3.49
48.70 2.58
195.48 3.59
281.61 4.57
82.65 2.93
42.84 2.15
0.39 1.49
8.88 1.81
1.15 1.77
62.15 2.62
600.78 5.70
0.92 1.85
16.52 2.35
20.51 1.70
38.02 2.46
0.52 1.56
131.91 3.39
215.24 3.18
42.47 2.41
167.53 3.05
0.25 1.87
145.04 3.00
2.68 1.45
10.38 2.01
329.19 4.78
119.92 2.37
210.61 4.00
43.13 2.69
261.38 4.28
69.15 2.82
548.17 5.65
274.82 4.15
111.54 2.60
1.97 2.21
302.53 4.04
103.78 3.06
58.48 2.50
1.52 1.71
52.70 2.26
48.64 2.14
424.59 5.34
10.67 2.17
173.54 3.65
51.07 2.50
416.07 4.94
28.81 2.31
182.90 3.62
507.09 4.62
103.16 2.92
0.64 2.05
238.39 3.50
35.26 2.19
56.48 2.52
23.37 1.96
223.43 3.25
116.91 3.19
3.42 1.84
93.96 2.08
241.67 4.13
72.73 2.43
18.92 1.90
404.41 4.99
1207.02 6.56
24.28 2.14
47.98 2.37
320.71 4.07
157.61 2.86
683.26 5.89
15.66 2.36
850.98 5.65
7.60 1.31
226.32 2.93
211.95 3.58
51.94 2.64
44.60 2.35
69.79 2.27
158.66 3.45
214.56 3.76
129.65 3.20
69.33 2.62
48.36 2.15
3.54 2.02
1.89 1.74
314.61 4.22
109.28 2.85
852.18 5.98
51.71 1.90
118.93 3.25
66.77 2.42
88.78 2.40
75.29 2.55
22.16 1.57
144.71 3.43
214.18 3.40
19.67 2.18
8.63 1.80
87.20 2.70
102.68 2.75
14.59 2.10
0.54 1.77
53.09 2.52
0.69 1.54
42.23 1.65
68.63 2.79
0.56 1.88
69.54 2.39
15.38 1.71
281.93 3.36
9.94 2.06
16.90 2.42
32.62 1.83
14.03 1.53
4.83 1.32
1174.48 6.20
627.10 6.03
6.98 1.76
13.19 1.63
0.65 1.90
109.21 3.15
31.60 1.91
3.09 1.96
5.06 1.70
153.20 3.53
287.52 3.29
13.56 2.06
322.33 3.59
-0.28 1.77
37.64 2.40
10.31 2.12
102.14 3.01
1195.15 7.08
50.78 1.91
6.19 2.06
0.33 1.48
498.98 4.92
303.43 4.30
226.57 2.95
-0.51 1.89
11.82 1.91
21.64 2.12
55.65 2.10
5.35 1.99
8.73 1.91
181.53 3.56
1.93 2.00
150.06 2.79
154.73 3.58
400.45 5.07
42.06 2.12
0.80 1.82
10.78 2.05
90.49 2.37
169.51 3.54
-0.39 1.85
2.42 1.71
8.40 1.88
277.68 4.21
16.64 1.44
0.11 2.10
1.97 1.68
27.30 2.26
18.20 1.53
192.17 3.15
29.67 2.01
22.38 1.85
384.18 4.27
66.30 2.13
313.04 4.48
19.32 2.46
177.37 3.52
141.71 3.58
385.93 4.68
180.05 3.05
15.76 2.31
4.30 1.56
226.32 3.45
1.03 1.92
39.45 2.23
47.38 2.36
11.00 1.58
54.93 2.47
402.95 4.88
452.67 4.26
74.81 2.83
-1.31 1.85
397.25 5.25
367.10 4.76
11.46 1.89
196.96 3.65
99.97 2.71
318.57 4.46
746.79 5.43
69.99 2.50
1.25 2.18
30.88 2.17
30.37 2.10
-0.10 1.67
142.83 2.90
50.63 2.50
0.83 1.67
32.06 1.99
29.54 1.88
123.15 2.61
-0.62 1.95
3.49 1.83
44.40 1.93
57.29 2.59
13.22 1.92
14.99 1.77
38.23 2.02
17.69 1.38
66.97 2.72
176.60 3.59
467.88 5.36
265.74 4.15
432.80 4.98
123.06 2.96
4.96 1.62
12.82 1.44
105.14 3.08
60.87 2.65
5.10 1.68
100.82 2.41
54.86 2.48
695.39 6.46
209.98 3.81
-0.92 2.21
3.47 1.50
147.88 2.79
75.12 2.11
58.67 1.89
36.71 2.44
27.04 2.13
35.68 2.06
472.01 4.92
16.02 1.94
128.16 3.30
199.62 3.21
37.08 2.47
0.00 2.25
512.06 4.19
99.30 2.65
-0.17 1.90
18.17 2.38
31.40 2.10
182.61 3.19
233.40 3.85
0.65 1.29
79.55 2.53
312.96 4.49
367.07 4.10
8.35 1.94
516.73 4.64
15.91 2.34
181.47 3.56
6.96 1.91
7.23 1.65
19.09 2.11
1.39 1.97
52.58 2.48
123.33 3.00
72.04 2.35
54.76 2.31
0.74 1.86
2.31 1.75
73.02 2.62
0.90 1.95
202.09 3.44
43.96 1.82
1257.51 6.74
1.35 1.97
18.59 1.82
190.09 2.88
317.14 3.43
200.48 3.65
172.86 3.09
32.33 1.60
6.41 1.93
168.48 3.43
270.77 4.14
0.90 1.90
56.33 2.47
2.65 1.95
30.71 1.87
57.59 2.46
48.12 2.14
512.33 4.96
17.90 1.65
221.55 2.89
577.77 6.00
254.04 4.00
101.70 2.97
77.38 2.62
238.35 3.85
20.25 2.17
3.36 1.81
14.42 1.47
58.70 2.47
272.77 3.74
63.94 2.13
-0.69 1.72
6.02 1.97
0.86 1.82
2.13 1.57
117.16 2.91
92.41 2.79
0.62 1.54
78.66 2.02
2.73 1.92
17.51 1.93
3.01 1.45
632.93 5.00
225.45 3.95
414.55 5.11
14.35 1.66
24.95 2.21
324.11 4.67
139.48 3.16
486.50 5.49
42.23 2.11
135.27 3.19
233.49 3.70
249.09 3.42
328.49 4.21
0.41 1.87
50.27 2.36
211.53 3.82
141.11 3.27
169.19 2.91
19.96 1.80
229.29 3.37
8.91 1.50
40.44 2.33
19.61 1.94
60.04 2.52
9.22 1.95
95.02 2.68
7.07 1.62
119.70 2.65
271.52 4.14
15.71 2.04
403.21 4.12
24.04 2.36
19.52 1.95
8.20 1.67
15.86 1.99
55.26 2.26
76.00 2.81
0.31 1.42
100.07 2.53
8.91 1.68
96.67 2.88
17.97 2.16
42.70 2.37
66.23 2.47
26.41 1.86
143.44 3.35
524.22 5.55
208.25 3.52
407.00 4.76
1.05 1.94
103.67 2.81
112.69 3.05
332.99 4.55
118.10 3.13
595.35 5.68
395.76 5.07
113.55 2.75
20.01 1.55
9.92 1.35
85.33 2.03
249.48 3.40
158.45 2.93
71.48 2.60
0.00 1.45
44.96 1.93
223.17 3.00
15.96 1.99
10.03 1.78
111.10 3.16
94.20 2.74
171.04 3.36
412.81 3.98
52.04 2.22
4.92 1.95
3.86 2.04
3.96 2.15
310.05 4.00
187.61 3.47
51.99 1.98
80.74 2.28
11.90 2.06
147.46 2.94
1.15 1.50
107.19 3.10
13.63 2.14
103.83 3.08
4.26 1.99
11.26 2.02
1.04 1.58
22.74 2.07
29.31 2.25
117.69 3.02
362.28 4.93
55.13 1.77
3.79 1.60
7.09 2.14
1314.71 6.57
1.37 2.47
897.25 5.57
664.67 5.88
22.20 2.30
577.80 5.84
12.05 2.37
91.12 2.97
10.20 2.25
250.02 3.76
3.73 1.65
1.61 1.95
3.42 1.74
6.91 1.60
123.64 3.14
57.05 1.96
21.85 1.94
1.39 1.68
54.34 2.78
303.56 4.10
211.91 4.32
102.51 3.26
468.17 4.34
773.58 6.34
2.18 1.39
72.54 2.55
-0.51 1.74
22.99 1.70
333.68 4.54
0.47 1.92
146.46 3.31
4.66 1.91
20.10 1.91
78.81 2.81
28.56 1.99
2.92 1.74
22.96 2.21
65.95 2.86
66.99 2.86
498.26 5.33
25.94 2.49
0.80 1.66
3.28 1.28
217.84 3.78
29.35 2.57
599.64 5.69
100.87 3.07
6.28 1.35
9.80 1.56
150.88 3.01
9.57 1.95
411.25 4.66
12.27 2.17
1.04 1.75
4.86 1.81
6.75 1.62
289.95 3.85
91.32 3.10
22.82 2.38
84.00 2.67
36.71 2.00
0.79 1.90
12.62 2.04
132.18 3.66
198.03 4.13
188.81 3.69
634.63 6.68
4.52 2.43
10.79 2.02
66.06 2.73
42.74 2.54
29.87 2.47
9.83 2.17
63.02 2.68
72.36 2.35
1.61 1.50
6.04 1.90
12.58 1.99
310.88 3.15
24.02 1.79
17.87 2.10
27.70 2.20
55.06 2.65
184.62 3.78
193.70 3.96
886.54 7.85
0.86 1.53
11.62 2.16
122.23 3.29
578.05 6.20
19.88 2.38
186.21 2.94
1201.66 6.83
1.06 1.59
10.55 1.82
6.52 1.63
28.45 2.21
27.75 2.25
2.19 1.97
140.94 3.43
60.55 1.78
29.36 1.85
365.71 5.22
105.27 2.97
64.80 2.86
48.94 1.99
652.40 6.28
8.56 2.12
25.03 1.98
233.51 3.79
83.81 2.51
3.11 1.99
23.34 2.24
18.03 2.17
434.33 4.83
28.99 1.89
17.25 2.03
22.08 2.40
6.35 1.14
18.81 1.62
29.24 2.82
705.29 5.62
21.13 2.07
92.16 2.91
395.69 3.74
498.71 5.13
2.38 1.89
97.58 2.79
68.20 2.25
-0.22 1.94
256.93 4.28
-1.21 2.23
406.12 4.94
30.76 2.25
2.00 1.63
4.89 1.78
91.72 2.31
39.31 2.30
20.88 2.02
12.59 2.26
445.80 4.08
417.45 4.56
463.84 5.78
2.07 2.03
9.83 2.31
43.85 2.54
262.58 3.65
156.28 3.16
163.69 3.30
104.40 2.92
77.30 2.48
531.71 4.57
70.55 2.63
5.69 2.16
93.22 2.01
28.60 1.95
307.19 4.40
196.17 3.78
93.66 3.15
173.30 3.83
190.65 3.76
116.52 2.85
3.68 2.26
104.75 2.62
9.34 2.29
55.25 2.45
522.00 5.10
161.37 3.69
15.50 1.42
1421.08 7.19
11.75 1.90
6.91 1.77
20.77 1.91
112.30 2.69
5.96 2.07
47.79 2.71
11.26 1.60
9.59 2.07
141.74 3.42
-0.32 1.74
653.36 5.99
557.78 6.36
59.50 2.44
523.07 4.19
519.67 5.80
87.22 2.58
12.03 2.25
402.06 4.67
5.29 1.84
16.90 2.09
15.45 2.12
279.13 4.43
1686.39 7.35
3.26 1.45
476.93 4.63
146.29 2.90
692.15 5.68
137.47 2.92
40.14 1.92
86.65 2.69
2.60 2.09
40.28 2.43
4.75 1.57
28.95 2.36
4.18 1.33
4.61 2.13
88.58 2.84
358.24 4.90
34.33 2.48
8.64 2.02
84.79 2.66
103.70 2.97
25.30 2.26
72.97 2.88
5.45 2.16
464.31 5.77
23.68 2.55
9.10 1.52
34.84 2.65
220.37 3.82
23.63 2.02
59.25 2.67
62.23 2.57
2.53 1.71
8.42 1.96
14.76 2.39
24.65 2.26
975.15 5.68
6.54 2.15
32.37 1.99
119.10 3.13
54.76 2.83
455.90 4.11
163.32 3.78
4.69 1.26
30.75 2.48
2.70 2.37
16.18 2.10
77.88 2.68
9.71 1.99
1.98 1.62
40.86 2.69
119.92 3.13
52.86 2.41
9.61 2.29
100.04 2.63
246.15 3.33
440.76 5.44
31.01 2.87
821.32 5.63
1199.28 6.67
683.02 6.16
101.09 2.96
1.28 1.61
34.88 2.37
173.78 3.59
39.80 2.30
23.60 1.81
12.02 1.83
49.20 1.98
195.23 3.43
73.65 2.95
33.70 2.45
9.30 2.16
353.72 4.05
66.35 2.99
1.17 1.85
19.46 1.55
57.36 2.53
30.32 2.43
20.99 2.61
229.00 3.37
54.94 2.35
634.68 5.66
0.98 1.74
49.51 2.47
160.96 3.23
65.16 2.47
6.86 1.95
97.53 3.06
2.84 1.76
260.16 4.09
0.45 1.86
46.53 2.53
13.39 1.43
1163.70 7.27
992.46 8.23
-0.29 1.97
23.45 1.69
-0.15 1.35
99.26 3.08
740.94 5.91
2.06 1.79
111.68 3.06
9.16 1.65
1.35 1.85
184.21 3.45
-0.49 1.91
174.95 3.64
60.04 2.22
18.33 2.05
761.38 5.48
7.58 2.02
315.83 4.83
2.20 1.65
149.39 3.66
256.15 4.30
101.72 3.22
54.39 2.12
20.58 2.62
169.67 3.88
42.77 2.60
771.43 5.82
0.56 1.56
3.34 2.13
36.11 2.34
381.99 4.98
10.69 1.93
6.36 2.22
84.60 2.72
23.90 1.96
409.33 4.96
1.54 1.98
39.96 2.45
38.43 2.44
11.27 2.18
4.97 2.02
564.65 5.57
42.25 2.37
520.27 5.73
170.33 4.06
9.09 1.69
1.27 1.96
63.14 2.87
849.60 7.27
191.67 3.74
111.68 2.80
16.74 1.95
56.22 1.80
34.30 1.94
371.31 4.04
22.42 2.14
17.76 2.36
22.13 2.16
96.51 2.73
10.50 2.38
2.34 1.96
70.06 2.16
41.40 1.98
94.01 2.86
0.74 1.78
4.04 1.91
75.35 3.00
39.26 1.89
12.65 1.33
14.99 2.38
79.39 2.91
164.63 3.44
170.50 3.50
10.49 1.89
209.56 3.64
82.37 2.56
1.22 1.74
6.45 1.21
270.41 4.50
55.19 2.48
249.42 4.31
200.24 3.00
769.95 7.26
5.29 2.15
261.32 3.05
28.09 2.42
41.74 2.57
95.62 2.64
20.82 1.83
52.06 2.16
62.15 2.64
46.44 2.12
163.43 3.64
107.92 2.66
13.00 1.94
145.86 3.65
-0.21 1.20
30.72 2.17
8.48 1.56
84.02 2.78
73.83 2.61
56.90 2.30
57.18 2.62
290.23 4.29
1839.91 7.67
317.23 4.16
2.50 1.75
31.69 2.17
5.74 1.93
23.26 2.24
69.45 2.46
16.96 2.35
402.90 4.08
56.27 2.80
32.86 2.66
227.27 4.21
210.64 2.91
144.93 2.46
5.21 2.25
552.09 4.55
44.12 1.88
47.65 2.15
20.15 1.79
524.56 5.09
39.56 2.33
8.94 2.30
30.71 2.23
13.46 1.85
80.17 2.80
29.91 1.80
1.06 1.95
161.87 3.69
31.45 2.37
141.09 2.76
7.09 2.11
338.06 3.75
79.74 3.11
118.59 3.36
26.67 1.59
2.85 2.10
152.47 3.56
61.60 2.41
93.44 3.02
117.48 3.02
96.59 2.56
369.66 4.82
125.56 2.96
152.00 3.36
43.30 2.07
6.62 1.98
298.71 4.17
3.08 1.97
23.70 1.73
-0.84 2.01
114.45 3.40
873.83 6.31
-0.98 1.58
277.92 4.09
54.90 2.48
19.08 2.12
6.18 2.23
98.26 2.40
101.76 3.02
14.20 1.53
302.30 3.77
54.14 2.33
11.21 2.01
71.41 2.53
173.30 3.07
-0.43 1.55
0.35 1.60
13.06 1.98
21.42 1.96
57.81 2.63
24.53 2.23
62.78 2.43
29.55 2.16
163.16 3.42
412.77 4.52
3.82 1.93
94.39 3.11
1.03 1.81
8.34 1.85
203.84 3.97
230.23 3.61
89.86 2.69
535.58 5.56
13.54 2.13
16.39 2.57
158.97 3.34
105.35 2.51
28.09 2.15
0.06 1.47
16.44 2.09
233.35 3.57
1.70 2.09
49.00 1.95
65.46 2.14
22.85 2.41
205.02 3.95
8.59 1.45
7.73 1.82
108.69 3.15
188.40 3.58
26.29 1.51
65.50 2.37
8.35 2.26
13.36 1.87
39.48 2.63
55.39 2.60
10.56 1.54
21.38 2.15
50.97 2.83
105.63 3.27
57.98 2.67
19.49 2.35
1.38 2.09
625.49 6.17
248.28 4.18
165.30 3.30
100.83 2.67
60.85 2.76
225.66 3.79
1.01 1.87
11.05 1.84
27.80 2.19
4.43 1.43
112.16 3.14
24.69 2.06
453.84 4.54
83.13 2.45
85.61 2.58
250.96 3.87
131.86 3.15
84.06 1.99
46.51 2.61
5.55 2.24
87.31 3.19
3.21 2.08
114.45 3.11
37.00 2.17
0.73 1.77
33.95 2.27
8.13 1.57
8.27 1.93
232.99 4.16
181.38 3.65
288.14 3.59
-0.06 1.61
133.20 3.30
120.05 3.30
168.95 3.47
118.90 3.39
172.26 2.71
524.85 5.72
10.93 1.66
1.58 1.77
10.91 1.93
62.00 2.77
172.40 2.98
38.73 2.32
29.30 2.15
162.14 3.62
0.76 1.62
80.15 2.66
0.98 1.61
161.35 3.51
212.93 3.53
24.99 2.19
202.27 3.70
1.18 1.79
26.45 2.17
71.89 1.83
212.25 3.53
5.89 2.10
40.76 1.79
159.97 2.99
145.95 3.17
85.59 3.01
369.57 4.83
191.03 3.73
77.39 2.79
12.82 2.19
170.25 3.33
334.81 3.61
271.43 3.43
584.27 5.04
3.71 1.81
0.13 2.16
1.72 1.73
38.79 2.18
101.46 2.84
218.21 3.78
18.87 2.45
186.67 3.62
9.49 2.10
72.96 2.03
56.60 2.15
1.92 1.60
11.84 2.42
59.95 2.79
252.56 3.14
479.23 4.43
54.62 2.34
0.57 1.87
134.17 3.40
53.51 1.99
280.55 3.79
6.26 1.71
214.44 3.65
13.16 1.77
5.99 2.09
16.23 2.36
21.79 1.72
0.90 1.61
0.09 1.90
227.24 3.70
423.58 4.52
379.65 4.60
119.51 3.15
122.86 3.24
97.85 3.17
32.78 2.44
16.77 1.69
50.41 2.67
162.39 3.71
249.88 3.57
384.45 4.47
928.97 7.30
396.87 4.07
99.23 2.45
22.84 2.14
0.20 1.88
-0.16 1.82
14.33 2.12
239.86 3.60
23.96 2.17
52.56 1.92
25.96 2.25
86.51 2.10
33.42 2.22
7.99 1.78
1.66 1.87
6.53 1.80
425.60 5.31
166.85 3.59
32.25 2.50
428.20 4.99
289.09 4.22
335.36 4.21
17.49 1.59
222.78 3.04
29.11 2.16
12.89 1.88
50.41 2.70
4.10 2.00
0.59 2.08
246.48 4.25
155.35 2.70
2.40 1.60
421.05 4.64
26.68 1.95
529.00 5.36
50.10 2.63
231.79 4.07
3.72 2.08
75.23 2.77
133.43 3.24
20.85 1.84
5.55 2.06
6.79 1.95
24.58 1.90
30.02 1.92
205.38 3.70
46.82 2.07
25.72 2.04
-0.37 1.82
219.16 3.99
20.04 1.72
0.73 1.80
190.96 3.92
164.51 3.31
113.47 2.96
3.78 1.75
0.29 1.61
254.04 4.09
5.92 1.90
0.28 1.91
6.01 1.71
67.51 2.61
7.03 1.87
557.86 5.53
1.75 1.58
11.61 1.86
3.09 1.95
669.55 5.28
90.68 2.63
14.36 2.02
126.82 2.96
337.90 4.42
253.53 4.18
65.49 2.33
164.52 3.53
315.49 4.54
187.02 3.48
184.65 3.27
2.32 2.16
0.75 1.99
45.13 2.56
329.47 4.50
1.79 1.66
246.15 3.40
32.34 2.18
49.50 2.64
10.82 1.68
16.86 1.91
62.13 2.87
201.33 3.74
584.05 5.90
1.72 1.81
85.66 3.03
618.38 4.54
338.57 3.61
74.61 2.22
3.45 1.44
197.78 3.27
73.31 2.41
10.27 2.21
401.20 4.74
-0.37 2.33
2.90 2.22
91.08 2.66
516.30 4.46
21.06 1.91
83.76 2.52
50.00 2.45
35.40 2.50
170.88 3.50
33.31 2.11
222.48 3.80
61.29 2.18
298.88 4.18
187.67 3.56
253.50 3.94
-0.38 2.29
276.59 4.38
3.32 2.00
580.74 5.19
30.55 1.97
39.53 2.48
80.29 2.99
86.90 2.37
0.87 2.02
696.68 6.20
1.51 1.20
43.81 2.16
13.05 2.24
130.71 2.98
3.42 1.94
7.12 1.97
0.06 1.91
64.42 1.87
170.13 3.26
7.08 1.67
120.14 3.34
91.89 2.87
0.66 1.64
116.09 3.23
1.28 1.23
503.75 4.67
286.56 4.30
2.25 1.50
387.62 4.04
209.67 3.54
29.52 1.71
151.86 3.13
105.91 2.80
7.73 1.96
90.23 2.62
1.26 1.92
1.06 2.14
27.23 2.20
26.78 2.24
368.34 4.64
5.12 1.51
453.20 3.94
215.94 3.45
3.10 1.80
18.90 2.04
10.31 2.08
407.33 4.97
13.92 1.61
127.07 3.06
17.15 2.36
12.53 2.37
837.10 6.13
-0.53 1.95
188.29 3.43
144.94 2.83
88.07 2.77
-0.71 1.78
50.41 1.95
24.76 2.04
0.18 1.61
19.75 2.27
27.10 2.22
0.41 1.84
11.70 1.39
7.28 1.41
7.25 1.48
48.64 2.04
32.68 2.10
332.18 4.77
145.56 3.46
62.15 2.36
-0.15 2.04
142.03 3.60
424.64 5.00
133.40 3.14
0.46 1.92
-0.02 1.66
18.99 2.03
5.05 1.60
2.46 1.84
28.62 2.28
7.21 1.93
-0.12 1.62
11.21 1.92
231.78 4.15
563.77 4.62
2.86 1.67
450.45 4.59
259.79 3.69
586.05 5.41
167.51 3.39
52.90 2.58
1.89 1.61
14.52 2.07
170.75 3.57
4.71 1.84
290.80 4.25
42.42 2.64
2.49 1.97
225.70 3.96
31.66 1.80
55.53 2.35
48.82 2.43
22.45 2.16
60.10 2.19
16.34 1.65
76.34 2.57
67.11 2.65
3.49 2.01
8.67 2.26
7.35 1.72
288.22 4.24
553.66 4.79
219.21 3.74
80.01 2.38
94.16 3.05
44.16 2.13
73.22 2.58
27.99 2.21
1.38 1.91
10.95 1.72
281.55 4.07
129.30 3.18
208.62 3.58
1.44 2.02
400.54 3.63
3.52 1.35
170.83 3.11
152.97 2.91
-0.55 1.88
8.24 1.41
28.39 1.94
31.66 2.02
183.15 3.39
171.86 3.55
509.73 5.27
2.06 1.79
32.89 2.10
460.54 5.21
493.46 4.99
33.47 2.05
87.88 2.95
872.66 5.37
-0.51 1.69
10.23 2.44
164.68 3.53
194.58 3.13
99.36 3.06
1.40 2.27
-0.26 1.73
487.29 4.61
3.92 1.27
6.32 1.66
9.31 2.12
10.42 1.97
90.01 3.06
64.81 2.58
6.85 1.85
129.18 2.80
171.21 3.56
329.20 4.30
125.75 3.20
17.72 1.73
30.72 2.19
7.93 2.01
30.59 2.22
87.29 2.90
2.54 1.96
120.99 2.48
25.73 2.13
452.18 5.19
108.99 3.20
251.27 3.98
155.39 3.00
95.42 2.36
21.12 1.93
2.70 1.86
234.88 3.96
4.25 1.67
1.52 1.46
193.44 3.50
159.77 3.42
1.19 1.67
8.07 1.53
17.29 1.91
4.43 1.87
0.18 1.74
2.08 1.37
282.79 3.65
0.23 1.60
35.69 2.17
36.75 2.13
332.24 3.57
748.46 6.05
1083.48 6.10
427.97 4.10
82.89 2.43
360.37 4.84
18.82 2.15
7.41 1.96
668.95 4.79
2.19 1.56
392.38 4.12
1489.40 8.07
86.88 1.96
11.16 1.34
4.49 2.09
0.56 1.81
60.71 2.47
4.14 2.15
625.63 5.19
1.88 1.79
20.24 1.62
1.04 1.49
432.58 5.01
2.55 1.91
2.29 1.70
92.93 2.82
25.39 2.22
363.66 4.59
31.70 2.03
175.39 3.58
211.16 3.55
86.29 2.38
85.50 2.83
92.39 2.95
28.29 1.79
1.13 1.53
264.10 3.99
151.86 3.67
8.34 1.94
390.34 4.45
250.23 4.03
145.03 3.39
718.14 6.14
57.67 2.56
92.24 2.90
96.19 2.59
3.59 1.59
80.17 2.69
2.20 1.83
-1.21 1.53
143.44 3.34
92.99 2.72
205.79 3.79
57.26 2.56
47.08 2.68
955.45 6.08
15.71 1.89
65.93 2.78
0.77 1.92
39.46 2.16
1.65 1.51
60.20 2.67
58.16 2.59
27.83 2.08
-0.41 1.45
336.85 4.13
118.64 2.91
57.47 1.89
9.64 1.87
139.43 3.33
1.21 1.72
422.35 4.42
0.29 1.88
53.09 2.32
1154.81 6.92
14.52 1.63
15.92 1.80
157.59 3.00
65.21 2.64
594.51 5.41
9.79 1.88
0.05 2.18
158.39 3.29
0.26 1.65
17.45 1.85
257.78 4.08
114.70 3.12
22.87 2.07
3.05 1.15
4.30 2.21
248.17 3.35
10.92 2.04
200.28 3.66
14.23 2.41
17.71 1.99
242.45 3.54
254.08 3.88
14.38 2.10
6.49 1.80
201.29 3.78
278.83 3.77
209.99 3.67
426.05 4.24
126.51 2.90
10.15 1.62
479.12 4.87
24.73 2.26
7.43 1.90
634.76 5.67
76.51 2.06
286.07 4.29
1.20 1.60
171.71 2.85
324.86 4.50
150.13 2.56
8.25 2.06
116.09 3.06
81.48 2.84
33.45 2.02
5.89 1.91
68.92 2.70
1.24 1.64
42.89 2.21
245.58 3.99
2.59 1.29
4.38 1.49
6.26 1.89
1.28 1.68
6.31 1.62
1713.82 7.49
23.65 2.39
1580.38 7.42
49.12 2.45
1.06 1.48
-1.09 1.31
58.13 2.18
35.82 2.51
398.32 4.86
298.79 4.14
6.86 1.58
325.68 4.31
45.00 1.73
530.28 4.45
172.22 3.56
489.02 4.92
1.45 1.13
112.31 2.21
18.55 2.13
109.74 3.08
-0.54 1.38
421.82 4.94
45.84 2.44
1.05 1.53
31.28 2.57
194.08 3.67
98.31 2.66
6.07 1.60
54.03 2.53
20.34 2.14
6.98 1.89
2.64 2.21
131.94 3.12
2.52 1.77
189.07 3.49
272.11 4.13
190.26 2.96
217.13 3.90
162.41 3.28
94.24 2.93
0.51 1.68
-1.59 2.16
786.75 5.12
76.98 2.60
207.18 3.91
2.76 1.75
194.17 3.73
25.18 2.15
9.53 1.93
18.35 1.73
1.73 1.69
309.08 4.43
0.30 1.40
0.45 1.80
3167.52 11.35
1.23 1.65
113.20 2.91
100.58 2.34
99.26 2.79
185.74 3.09
22.47 1.96
453.86 5.10
85.39 2.36
68.59 2.38
17.02 1.80
28.60 2.09
11.17 2.03
0.52 1.89
256.01 3.87
286.35 3.64
15.71 1.62
69.86 2.33
121.81 3.18
33.23 1.88
231.18 3.66
96.55 2.94
4.68 1.86
38.13 2.07
4.05 1.74
32.68 2.29
4.46 1.86
261.19 4.02
159.53 3.01
28.91 1.74
5.66 1.93
40.97 2.38
244.16 3.76
57.09 2.55
39.30 2.41
2.73 1.82
110.87 2.55
2.44 1.64
3.32 1.57
2.99 1.86
88.30 2.66
979.00 5.69
127.53 2.65
13.01 1.76
8.29 2.01
65.29 2.66
0.83 1.29
16.75 1.66
77.60 2.38
14.95 2.08
733.92 5.93
1778.77 8.14
82.51 2.69
0.57 1.27
14.74 2.06
236.86 3.70
1.01 1.95
82.17 2.73
13.97 2.02
28.30 1.87
729.12 5.41
8.18 1.99
122.58 3.06
173.85 3.22
3.93 1.51
14.50 2.07
31.62 2.20
29.34 1.75
1.61 1.09
540.93 5.69
396.57 4.71
387.01 4.33
46.96 2.64
2.60 2.25
82.67 2.56
671.68 5.41
213.76 3.41
293.43 4.41
76.70 2.27
2.19 1.66
46.63 2.50
40.70 2.43
212.11 3.56
446.44 4.05
153.55 3.34
58.20 2.62
227.52 3.59
11.36 1.48
6.84 2.04
60.76 2.50
168.45 3.19
294.11 4.09
-0.21 1.43
55.67 2.47
58.12 2.47
101.03 2.28
19.96 2.03
93.89 2.82
25.56 2.39
169.61 3.60
24.08 1.92
143.77 2.77
23.76 2.14
35.56 2.15
31.41 2.10
79.37 1.89
47.45 2.12
55.52 2.54
147.60 2.67
9.53 1.95
182.24 3.65
421.47 4.99
174.09 3.40
39.61 2.42
938.00 7.10
809.73 6.09
2.17 2.24
0.33 2.24
58.04 2.62
35.19 2.34
31.14 2.60
211.00 3.46
284.36 4.37
283.08 4.37
97.58 2.92
52.78 2.06
222.48 3.72
1.25 1.50
7.37 1.58
3.57 1.69
230.76 3.73
424.46 4.69
411.93 4.27
31.23 2.09
105.02 2.95
223.49 3.46
961.22 6.08
87.38 2.70
16.67 2.35
84.04 2.46
2.92 1.78
130.47 3.16
28.29 2.34
6.58 1.95
541.07 5.30
22.22 2.14
63.48 1.91
169.66 3.56
73.04 2.74
14.46 2.11
0.41 1.59
1190.83 6.94
217.79 3.74
19.66 1.68
20.89 1.48
15.28 1.99
363.53 4.62
18.08 2.17
34.17 1.89
8.34 1.92
4.17 1.89
74.62 2.81
22.48 2.06
9.96 1.49
70.56 2.31
139.63 3.07
405.78 4.88
62.82 2.91
2.27 1.64
57.13 2.06
3.29 1.20
378.55 4.97
1.94 1.84
8.77 1.83
249.71 3.27
34.60 2.13
15.88 2.07
171.04 3.43
3.63 2.25
1.84 1.56
13.71 2.09
13.69 2.13
57.26 2.33
305.68 3.61
30.71 2.12
26.50 1.93
7.19 1.40
6.28 1.98
124.38 3.13
243.67 3.65
179.19 2.85
129.10 2.88
4.68 2.01
4.09 1.87
5.25 1.55
15.00 1.47
13.64 2.05
200.47 3.61
22.35 1.87
20.51 2.09
3.11 1.96
21.14 1.97
6.52 1.43
10.94 2.10
495.12 5.55
6.92 1.43
2.58 1.11
121.31 2.82
144.47 3.17
6.86 1.95
32.50 2.34
351.14 4.35
92.43 2.80
471.38 5.23
62.60 2.36
187.46 3.64
65.94 2.41
177.76 3.53
264.69 4.15
53.91 2.15
-1.36 2.06
48.63 2.69
28.22 2.13
133.97 3.16
624.45 6.52
196.60 4.08
1.48 1.76
20.65 1.99
101.82 3.23
250.16 3.38
18.54 1.65
16.55 2.34
171.41 3.71
164.34 3.29
285.24 3.94
0.11 2.25
92.93 2.96
202.04 3.60
3.76 2.00
10.19 2.28
71.54 2.09
485.09 4.47
575.20 5.02
14.51 2.40
96.08 2.67
82.56 2.61
906.09 7.78
126.18 3.38
274.63 3.85
4.48 1.65
71.23 2.81
346.18 5.06
261.05 4.62
13.55 2.20
234.62 4.21
238.43 3.62
173.13 3.83
294.19 4.48
1.93 2.13
1.30 2.03
3.44 2.01
0.08 2.47
5.94 2.10
388.24 4.20
91.05 2.49
538.59 5.71
576.82 6.18
1.34 1.50
539.54 4.83
315.03 4.61
266.51 4.49
236.00 3.92
168.98 3.46
336.38 4.63
379.38 4.29
1176.25 7.27
22.07 2.44
6.28 1.73
0.10 1.84
125.74 3.23
177.56 3.29
122.94 3.44
399.60 4.96
174.97 3.38
93.99 3.37
4.67 1.36
25.97 1.97
87.99 2.88
209.00 3.21
7.39 1.81
0.77 1.69
22.21 2.08
17.09 2.13
162.85 3.21
317.72 4.64
141.55 3.35
0.44 1.56
1.60 1.72
20.57 2.16
12.65 2.20
295.73 4.44
0.43 2.16
766.58 7.07
138.42 3.07
0.85 1.95
22.97 1.96
-0.32 1.98
110.99 3.11
156.48 3.79
220.47 4.13
107.67 2.91
111.00 2.31
0.87 1.85
215.91 3.55
33.12 1.97
53.86 2.04
0.20 2.11
144.19 3.51
426.76 4.90
126.44 2.91
499.20 5.95
0.04 2.05
2.15 1.79
183.01 3.13
31.42 2.26
16.83 2.25
4.50 2.16
117.46 3.17
29.57 2.72
3.00 2.13
38.88 2.02
19.73 2.23
5.71 2.10
541.19 4.61
13.52 2.00
233.72 3.91
58.62 2.44
45.96 2.70
57.52 2.63
26.16 2.15
24.62 1.58
5.20 1.51
8.18 1.46
66.45 2.36
8.54 1.75
152.05 3.55
186.89 3.96
18.60 2.18
141.96 3.52
18.09 2.06
13.86 1.62
18.51 2.40
398.83 4.58
129.10 3.17
1175.55 7.43
18.03 1.46
126.89 3.11
470.91 4.56
30.03 1.84
1.42 2.01
77.58 2.71
68.77 2.79
3.41 2.10
7.23 2.00
175.07 3.22
113.02 2.67
275.71 4.39
261.38 3.88
88.87 2.75
559.25 5.18
11.04 2.29
151.24 2.70
78.36 3.12
16.56 2.57
2.55 1.90
4.42 1.82
30.57 2.09
128.85 3.35
443.34 4.87
13.64 1.71
194.30 3.16
168.70 3.11
156.85 3.53
438.60 5.48
496.81 5.86
94.19 2.87
36.70 2.70
75.24 3.18
1.88 2.25
551.10 4.47
376.64 4.69
2.84 2.06
392.82 4.75
-1.19 1.54
31.02 2.09
32.51 2.51
5.81 2.30
25.50 2.21
2.73 1.65
1.56 2.05
6.83 2.47
163.43 3.40
118.82 2.39
124.24 3.07
17.61 2.34
498.74 4.68
4.66 1.76
0.32 2.02
86.64 2.92
178.76 3.64
840.20 6.58
1490.90 7.72
67.17 2.30
16.78 1.94
2.98 2.17
8.66 2.01
0.81 1.74
30.88 2.06
32.62 2.34
91.80 3.06
0.48 1.98
100.97 3.08
476.53 5.62
442.07 4.22
18.78 1.84
165.20 3.30
4.86 1.35
273.45 4.56
27.57 1.94
0.26 1.75
108.73 3.10
21.04 1.73
321.61 4.53
218.88 3.54
2.18 1.68
0.28 1.79
353.86 4.48
38.76 2.15
29.94 2.08
737.83 6.25
7.61 1.99
37.15 2.49
115.79 3.33
249.98 4.16
481.50 5.45
92.92 2.82
115.35 2.65
4.46 2.10
-0.16 1.86
28.95 2.33
18.35 1.89
-0.05 1.54
27.62 2.00
173.82 3.65
85.76 2.43
6.61 1.89
92.64 2.97
26.34 1.72
7.05 1.97
138.06 2.93
69.56 2.71
0.03 1.90
9.51 2.17
6.14 2.02
294.37 4.26
1338.57 6.64
71.41 2.58
207.68 3.86
0.21 1.80
-0.12 1.76
93.32 2.94
135.74 3.44
95.97 2.71
148.36 2.70
-0.43 1.60
264.65 4.17
213.10 4.15
157.41 3.64
406.16 4.50
3.36 1.52
147.55 3.60
161.23 3.13
38.61 2.31
682.53 6.54
1.42 2.04
77.96 2.76
4.24 1.95
-0.97 1.64
19.92 1.62
5.03 2.39
302.38 4.43
1183.68 7.15
34.18 2.20
1174.18 7.10
1347.30 6.59
3.47 1.63
122.72 2.97
62.59 1.96
328.83 3.89
-0.14 2.03
420.62 4.37
66.70 2.79
2.06 2.27
57.01 2.38
32.43 2.40
182.78 3.93
164.11 3.79
81.97 2.22
211.10 3.67
96.58 2.73
14.41 2.35
52.71 2.34
-0.61 1.49
8.43 2.13
171.93 3.38
276.34 4.36
-0.54 1.60
10.09 1.94
146.82 3.45
55.93 2.43
1179.75 7.15
1.76 1.66
46.30 2.60
184.85 3.51
14.16 1.74
4.29 1.81
0.34 1.58
8.50 1.73
164.08 3.56
3.12 1.93
18.94 1.90
117.25 3.16
22.73 2.07
6.49 2.01
254.58 3.34
13.87 1.91
210.59 3.96
7.54 1.61
45.56 2.46
16.87 2.09
244.67 3.78
135.73 2.98
19.01 2.03
180.88 3.64
65.63 2.56
186.66 3.29
4.97 1.76
38.52 2.36
252.89 4.01
208.85 3.47
124.54 2.78
9.97 1.61
495.94 5.14
24.13 2.31
7.14 1.95
634.49 5.67
75.62 2.01
252.50 3.72
291.44 4.37
1.49 1.66
48.13 2.60
308.98 4.61
144.24 2.56
571.68 5.87
48.17 2.48
1.15 1.65
581.92 5.84
386.89 4.40
1550.86 7.35
38.99 2.41
82.67 2.98
578.31 5.56
33.25 2.19
5.39 1.91
4.31 1.52
6.25 1.93
79.46 2.78
2.18 1.71
111.40 2.71
5.84 1.70
442.03 5.30
3.58 1.54
27.33 2.26
1605.96 7.55
6.59 1.93
89.67 2.75
1.87 1.54
1.70 2.22
406.47 5.17
6.98 1.75
29.26 2.29
38.04 2.16
503.36 4.32
12.31 1.85
2.03 1.64
98.81 2.85
166.97 3.62
490.64 4.67
16.81 2.13
115.66 3.15
-0.25 1.36
223.53 4.19
47.70 2.50
0.33 1.54
34.00 2.43
201.47 3.87
1211.17 7.46
128.93 3.03
372.73 4.59
61.86 2.92
96.36 2.72
4.95 1.53
0.53 1.17
6.11 2.13
1.59 1.73
200.79 3.59
274.17 4.09
1.74 1.83
190.96 2.93
0.91 1.83
159.68 3.30
103.67 2.96
0.04 1.74
48.80 2.05
30.28 2.01
2.61 2.00
113.87 3.08
98.26 2.42
398.78 4.77
5.53 2.06
101.78 2.87
803.55 5.60
9.62 1.88
199.28 3.65
8.82 1.80
17.17 1.40
190.22 3.66
11.37 1.93
17.32 1.82
1.55 1.69
330.56 4.56
6.20 2.19
3226.57 11.34
6.26 1.82
31.37 2.61
3.58 1.90
-0.80 1.41
309.56 4.65
264.39 4.32
163.50 3.20
42.98 2.41
140.62 3.52
167.32 3.25
1480.72 7.52
56.66 2.44
359.90 3.91
3.62 1.74
26.93 2.27
11.45 2.01
1.04 2.19
252.22 3.76
16.35 1.66
70.15 2.35
130.11 3.25
0.38 1.19
13.05 1.78
232.93 3.75
102.21 3.04
39.17 2.11
17.58 1.72
87.69 2.57
13.99 2.13
723.78 6.04
81.88 2.84
534.54 5.68
0.88 1.23
59.20 2.22
55.93 2.66
109.88 2.65
1.25 1.63
5.63 1.92
90.10 2.66
35.48 1.90
124.45 2.68
6.82 2.05
1.39 1.35
48.66 2.50
1871.13 8.39
1.32 1.73
152.10 3.35
3.77 2.05
81.70 2.67
647.99 5.50
229.80 3.67
100.44 2.45
15.89 2.13
50.31 2.67
8.17 1.81
2.74 2.00
88.09 2.45
43.22 1.93
40.36 2.58
7.24 1.94
122.78 3.10
63.02 2.71
17.65 2.14
32.09 2.21
546.54 5.70
385.23 4.69
392.81 4.44
289.92 4.19
193.57 3.33
63.91 2.46
62.72 2.61
42.97 2.22
351.97 4.64
34.13 2.32
104.41 3.01
803.48 6.61
2.45 1.77
296.44 4.17
235.39 3.50
19.71 1.48
27.56 2.19
254.00 3.75
13.39 2.20
59.98 2.58
167.82 2.98
7.58 2.04
168.65 3.27
26.60 1.70
10.07 1.93
189.98 3.77
421.38 5.14
1294.93 6.59
178.48 3.54
44.96 2.51
932.66 7.28
165.86 3.07
1.07 1.26
110.52 3.14
1.16 1.73
-0.10 1.97
96.08 2.78
44.95 2.60
152.19 3.23
47.82 2.13
54.58 2.78
8.77 1.57
2.10 1.89
226.28 3.72
103.95 2.52
94.40 2.61
33.89 2.16
223.99 3.61
1021.80 6.52
111.42 3.13
23.22 1.83
22.94 1.59
72.89 2.91
502.05 4.95
1408.15 6.60
3.12 1.49
379.18 3.67
1.12 1.59
21.74 1.84
33.62 2.12
279.60 4.32
31.94 2.02
220.71 3.28
801.28 6.86
221.89 3.67
147.05 2.56
166.13 3.56
426.61 4.71
437.90 4.36
17.22 2.16
0.50 1.61
1134.27 6.85
15.56 2.12
167.35 3.54
219.91 3.76
67.65 2.37
233.32 4.16
24.29 1.99
575.60 5.73
462.44 5.00
371.58 3.93
1.27 2.05
29.77 2.17
35.31 2.47
93.32 2.75
23.02 2.16
199.05 3.67
1.36 1.48
76.28 2.60
9.85 2.01
37.17 2.21
131.22 2.86
5.45 1.79
1.62 1.86
6.79 1.80
17.61 1.68
1.21 1.96
3.18 2.21
208.90 3.72
82.87 2.05
31.82 2.07
69.97 2.56
17.47 2.13
4.68 1.91
47.53 2.00
66.78 2.26
140.70 3.20
396.93 4.77
63.16 1.95
394.51 4.93
2.77 1.85
249.47 3.25
87.43 2.79
119.76 3.12
447.89 5.35
218.93 3.72
33.58 1.83
176.52 3.07
192.80 2.90
78.24 2.28
1.75 1.94
116.91 2.87
27.33 2.19
0.95 2.09
535.24 4.90
64.35 2.66
2.86 1.65
119.58 2.78
136.90 3.07
5.24 1.88
9.34 1.63
61.25 2.29
102.97 2.82
33.48 2.36
257.57 3.65
179.41 2.86
110.69 3.12
399.04 5.02
171.03 3.45
372.35 4.49
225.41 4.01
641.43 5.53
3.64 2.29
271.85 4.04
236.56 3.64
212.25 2.93
44.75 2.31
616.01 5.16
7.39 1.64
75.23 2.71
21.71 1.97
497.87 5.57
45.66 2.30
57.63 2.02
4.37 1.30
34.12 2.34
338.97 4.29
155.85 3.16
353.87 4.13
167.18 3.51
560.93 4.92
140.75 2.46
154.36 3.46
897.14 6.78
15.95 1.69
302.02 4.49
556.20 5.13
18.06 2.08
13.47 2.33
27.80 1.99
12.16 1.61
11.99 2.06
88.52 2.72
173.63 3.07
79.23 2.00
61.30 2.64
595.24 5.78
1583.16 7.32
4.27 1.78
208.92 3.72
49.17 2.17
77.26 2.79
55.13 2.55
18.40 2.03
121.02 3.06
3.00 1.89
707.18 5.32
471.65 4.09
22.06 2.09
10.74 1.96
13.84 2.04
45.73 2.15
106.32 2.74
161.74 3.33
28.81 2.22
998.81 7.48
182.79 3.14
5.70 1.55
1.84 1.57
56.98 2.75
67.48 2.30
79.09 2.77
80.57 2.78
163.22 2.90
250.59 3.58
170.83 3.48
21.10 1.79
3.83 1.92
78.17 2.76
14.61 1.64
40.65 2.18
114.98 2.66
116.80 2.20
14.64 2.16
20.79 1.98
86.05 2.52
61.71 2.67
69.91 2.62
22.24 2.27
138.97 2.91
55.30 2.43
528.65 5.19
91.42 2.68
18.83 2.04
384.57 4.35
0.87 1.82
1.53 1.53
13.96 2.11
186.07 3.42
8.62 1.39
33.97 2.15
0.77 1.74
68.04 2.37
153.92 2.66
29.55 2.10
203.72 3.03
27.88 2.18
371.28 3.87
5.44 1.98
121.40 3.05
198.95 3.47
192.33 2.94
-0.22 1.51
32.05 2.57
11.05 1.79
491.48 4.48
79.81 2.53
98.47 2.99
17.51 2.22
167.44 3.66
9.34 1.56
86.92 2.54
5.07 2.22
185.33 3.59
10.05 1.70
208.23 3.82
68.77 2.15
3.43 1.24
3.40 1.53
6.78 2.00
34.82 2.22
258.35 4.12
28.96 2.22
5.93 1.47
22.23 1.99
10.23 2.24
242.11 4.16
25.40 2.24
313.36 4.48
47.99 2.39
49.16 2.48
25.97 2.07
32.44 2.16
3.44 1.73
94.86 2.73
106.94 2.61
72.73 2.68
9.46 2.04
252.83 3.52
48.91 2.33
63.26 2.58
7.20 1.81
31.39 1.94
64.16 2.38
32.46 2.30
30.68 1.80
178.12 3.31
-0.19 1.77
333.28 4.58
5.21 1.96
6.93 1.81
163.85 3.12
3.72 1.25
718.81 6.07
178.81 3.22
249.16 3.32
547.69 4.26
101.85 2.63
519.40 4.69
25.11 2.15
29.60 1.78
1.99 1.90
117.34 2.89
6.68 1.91
20.37 1.53
22.56 1.94
576.60 5.82
20.86 1.50
23.72 2.09
83.87 2.80
85.04 2.64
357.10 4.27
120.69 2.33
4.06 1.75
175.24 3.20
449.33 4.10
85.65 2.51
20.53 2.15
10.63 2.28
3.83 1.73
16.39 2.05
3.84 1.50
111.09 3.14
61.39 2.31
99.07 2.92
136.77 3.49
186.40 2.90
28.43 2.12
93.02 2.57
109.50 2.88
110.66 3.19
210.82 4.00
44.92 2.46
105.52 2.91
282.20 3.48
29.76 2.42
56.76 2.49
493.63 4.09
80.42 2.73
24.26 1.91
141.62 3.20
3.45 2.18
27.07 2.47
45.09 2.50
28.33 2.15
84.52 2.29
87.13 2.60
67.96 2.59
257.62 4.14
145.27 3.19
734.67 5.98
138.69 2.77
695.13 6.51
577.63 4.86
2.19 2.05
232.62 4.02
45.84 2.06
39.60 2.10
39.21 1.93
51.88 1.73
0.28 1.84
12.05 1.97
658.68 6.20
50.10 2.73
18.25 1.93
17.54 1.46
150.32 3.31
175.40 3.52
103.69 2.67
852.88 5.65
55.82 2.29
132.07 3.08
103.26 2.93
4.93 1.51
26.80 2.09
39.60 2.33
31.83 2.29
18.77 1.98
57.26 2.28
334.76 3.35
154.98 2.96
123.16 3.12
111.02 3.07
91.19 2.25
23.51 2.22
666.57 6.18
11.30 1.70
105.11 2.44
35.70 2.44
261.28 3.65
73.44 2.22
13.78 1.34
14.87 1.76
4.86 1.29
102.38 2.69
4.69 1.64
8.08 1.53
1133.92 5.95
34.00 2.38
742.75 6.33
101.81 2.96
215.31 3.63
92.18 2.59
4.34 2.15
194.51 3.69
11.27 1.99
87.47 2.46
0.17 1.95
78.56 2.15
144.63 3.16
926.88 7.24
25.73 2.02
55.86 2.34
0.05 1.37
112.89 2.83
488.23 5.36
22.71 2.00
155.79 3.37
12.89 2.03
9.65 1.95
236.90 4.00
182.71 3.66
640.61 5.81
517.30 4.36
235.24 2.93
82.64 2.94
34.01 2.25
74.41 2.54
78.21 2.62
1.25 1.74
15.75 1.93
314.55 4.53
105.89 2.96
1.62 1.55
2.64 1.47
154.45 3.39
5.68 1.99
32.08 2.22
862.55 6.64
500.02 4.28
331.23 4.49
35.45 2.09
382.57 3.80
507.16 4.92
180.39 2.95
41.15 2.37
66.02 2.60
-0.06 1.90
757.62 6.08
216.50 3.14
351.02 4.30
250.86 4.02
136.72 2.65
7.57 1.31
135.57 2.83
7.27 1.92
166.93 3.37
69.69 1.84
244.09 3.56
57.13 2.56
51.71 2.54
537.94 5.04
379.93 4.04
9.06 1.73
213.13 3.85
27.66 2.23
71.58 2.30
279.28 3.54
6.06 1.63
26.48 2.34
96.22 2.80
416.10 4.34
0.27 1.92
13.09 2.15
7.40 1.52
20.10 1.66
-0.02 2.05
115.56 2.97
90.64 2.76
454.94 4.04
86.69 2.56
516.05 5.08
52.82 2.01
174.35 2.87
7.69 1.84
2.63 1.55
138.54 3.42
101.49 2.92
2.98 1.85
1.66 1.14
34.10 2.46
13.35 1.85
21.53 2.36
84.09 2.86
175.02 3.38
35.67 2.27
49.16 2.56
257.23 3.69
326.51 3.78
0.03 1.50
165.92 3.40
42.31 2.43
156.57 3.44
279.41 3.63
8.33 1.87
76.85 1.92
37.72 2.24
5.79 1.35
42.48 2.43
68.48 2.68
24.24 1.71
268.78 3.32
921.46 6.99
162.15 3.16
22.46 2.43
123.00 2.97
145.19 2.82
4.51 1.83
25.81 2.21
46.01 2.06
221.74 3.81
28.71 2.22
23.64 1.67
31.34 2.31
327.59 3.18
8.29 1.96
545.60 5.87
614.05 6.06
65.47 2.32
88.38 2.50
242.32 3.19
54.06 2.49
380.09 4.89
3.09 1.58
109.75 2.98
21.52 2.27
21.74 2.15
41.21 1.82
30.32 1.54
40.30 2.45
59.82 2.56
518.21 5.35
281.57 3.37
226.52 2.82
275.43 4.06
214.19 3.57
10.90 1.37
6.52 1.78
6.30 1.71
159.22 3.23
9.04 1.51
93.66 2.20
66.70 2.35
179.67 3.52
6.17 2.01
89.54 2.71
364.70 3.84
213.80 2.83
8.05 1.97
288.34 4.09
29.97 2.09
0.89 1.56
109.19 2.40
1.84 1.87
306.44 4.33
45.43 2.08
1.61 1.39
152.96 2.52
2.58 1.47
65.10 2.56
75.89 2.51
1.52 1.20
266.28 3.74
1.85 1.84
99.86 2.95
11.52 1.89
623.43 5.36
46.28 2.04
2.00 2.17
464.50 4.84
843.53 6.62
142.38 3.22
190.56 3.46
7.27 1.72
207.93 3.66
60.83 2.78
1.79 1.90
74.65 2.41
40.23 2.07
84.04 2.83
41.09 2.64
20.99 2.02
164.93 3.03
15.21 2.34
18.21 1.69
127.30 3.05
25.28 2.22
46.45 1.85
330.36 3.47
62.47 2.81
77.64 2.55
521.77 4.77
12.78 2.35
60.36 2.34
354.46 3.87
35.60 2.49
312.64 4.17
0.75 2.04
355.44 4.35
191.87 3.43
826.75 6.97
227.68 3.20
28.46 1.52
64.75 2.52
24.15 2.18
53.76 1.91
387.51 3.72
16.64 1.90
161.74 3.12
165.86 3.36
303.82 4.29
397.65 3.90
22.93 1.37
191.26 3.48
78.32 2.61
122.30 2.30
38.20 1.88
411.20 4.87
1.50 1.91
192.12 3.48
196.35 3.24
50.87 1.98
197.81 3.56
553.65 4.93
42.36 1.70
38.99 1.79
52.33 2.09
25.63 1.91
0.35 1.64
18.22 1.99
117.86 2.73
7.86 1.96
7.56 2.09
13.93 1.89
806.42 6.22
287.64 3.78
70.74 2.47
147.43 2.60
72.17 2.74
211.82 3.48
3.42 1.89
26.09 2.07
77.33 2.49
6.65 1.96
117.39 3.10
843.53 5.54
1.14 1.85
4.79 1.52
701.43 6.38
6.58 1.96
194.05 3.58
537.30 5.33
52.30 2.00
53.25 2.19
2.32 1.89
5.29 1.97
59.87 2.65
7.66 2.04
128.21 3.24
12.21 2.02
23.26 2.10
24.50 1.73
30.09 1.91
87.18 2.67
507.26 5.58
29.58 2.43
595.09 5.63
3.25 1.44
37.86 2.35
22.25 2.25
116.69 2.54
13.86 2.01
50.14 1.78
40.70 1.52
40.17 2.37
241.62 3.67
3.44 1.56
91.95 2.31
10.58 2.31
100.31 2.84
42.90 2.31
5.81 1.87
83.81 2.65
29.50 1.60
465.23 3.87
469.93 5.23
289.16 3.37
50.06 1.62
63.53 2.36
8.40 1.86
321.71 4.65
159.89 2.99
2.73 1.87
42.31 2.21
57.52 1.88
38.50 2.30
5.04 1.88
213.74 3.55
42.66 1.69
802.51 5.43
4.02 1.92
23.84 2.03
137.49 3.02
95.64 2.34
40.66 1.68
6.70 1.79
13.96 2.03
7.94 2.14
200.46 3.50
0.51 1.40
137.23 2.52
175.39 2.42
4.12 1.48
293.55 4.34
103.59 2.58
14.51 1.70
411.66 4.73
7.17 2.25
5.65 1.53
24.31 2.09
85.96 2.56
3.14 1.84
7.85 1.77
0.37 1.81
34.77 2.27
98.68 2.48
2.34 1.63
31.06 2.55
124.53 2.89
22.83 2.13
95.35 2.91
97.76 2.74
259.44 3.34
13.50 2.04
165.64 2.93
465.44 5.15
25.89 1.69
127.53 3.10
24.59 2.12
14.48 1.65
982.90 5.49
3.09 1.87
436.14 4.44
6.00 1.89
684.06 5.52
479.37 5.15
17.20 1.95
10.69 1.46
255.40 2.87
35.69 2.29
265.53 4.21
1.57 1.29
23.49 1.79
22.05 2.20
95.14 2.82
544.14 4.29
136.09 2.85
1573.88 7.46
71.04 2.26
2.41 1.95
3.23 1.81
24.31 2.16
908.67 5.80
2.74 1.88
15.76 1.83
1139.73 6.53
312.42 3.84
347.83 4.24
99.52 2.12
115.45 2.71
-0.31 1.72
11.30 1.27
10.90 2.03
19.98 1.63
44.99 2.08
72.90 2.67
498.72 5.24
95.21 2.64
85.35 2.75
47.46 2.58
419.63 4.88
301.73 4.14
101.82 2.66
5.95 1.27
56.49 2.00
165.64 3.29
143.70 2.89
47.28 2.20
100.39 2.79
391.88 3.60
9.49 1.98
83.68 2.32
199.05 3.77
387.71 4.16
704.62 5.70
4.80 1.81
92.70 2.82
1.15 2.16
304.86 3.15
61.30 2.52
19.60 1.92
10.40 1.97
1.21 1.74
305.60 4.46
191.61 3.29
39.90 2.02
104.67 2.59
61.91 2.22
0.02 1.87
14.23 1.91
172.19 3.25
125.56 2.38
9.76 1.45
18.27 2.10
96.38 2.24
116.90 2.92
527.34 4.62
1.82 1.29
72.95 2.45
11.82 1.93
155.85 3.18
126.81 2.65
20.07 1.78
49.54 2.22
0.54 1.80
30.88 2.05
51.94 1.82
228.69 3.53
142.95 3.17
414.16 5.03
353.75 4.56
720.60 5.10
35.66 2.15
11.29 1.99
1.43 1.22
46.27 2.42
179.83 3.50
142.92 2.80
2.30 1.64
15.25 2.36
11.67 1.75
73.70 2.44
459.97 4.50
139.08 3.22
5.24 2.04
169.82 3.10
12.39 1.43
14.99 1.89
34.73 2.26
85.26 2.78
536.55 5.06
329.07 3.61
344.53 4.62
322.49 3.25
82.61 3.00
26.07 1.48
9.00 1.98
723.62 5.33
19.82 2.03
143.27 3.25
1.19 1.54
13.83 1.32
25.29 2.05
17.40 2.06
150.84 2.37
117.57 2.64
143.87 3.43
144.11 3.41
210.95 2.64
463.65 5.10
86.04 2.25
94.78 2.40
500.02 4.51
11.46 1.72
8.31 1.98
172.38 3.00
115.21 3.06
1065.73 5.83
1.89 1.76
13.55 1.99
2.61 1.68
69.17 2.44
179.73 3.45
4.58 1.65
154.39 2.93
78.21 2.75
566.60 5.02
0.31 1.77
18.17 2.08
274.63 3.98
51.28 2.14
477.04 4.25
3.20 1.69
3.18 1.79
19.47 2.11
0.46 2.15
3.18 1.81
31.36 2.32
10.26 2.31
344.70 3.99
110.84 2.98
50.53 2.32
20.70 1.88
72.38 2.27
217.37 3.87
8.83 1.89
104.45 2.79
328.36 4.08
106.28 2.62
182.13 3.40
75.80 2.70
104.56 2.94
114.76 2.94
36.20 2.36
203.30 2.82
113.58 2.73
20.26 1.52
10.70 1.61
13.70 1.63
27.46 2.03
448.27 5.13
14.16 1.98
6.07 1.97
493.55 4.06
1772.81 8.38
614.57 5.48
212.51 3.89
993.48 6.22
254.23 3.92
346.75 4.65
126.86 3.21
1.16 1.20
10.62 1.47
33.48 2.25
128.05 2.83
19.10 1.42
2.45 1.77
737.92 5.33
27.57 2.08
108.00 2.30
18.77 1.85
24.84 2.02
3.02 1.62
62.95 2.14
0.44 1.68
51.85 2.40
55.70 2.58
30.14 2.21
25.41 1.76
227.66 3.73
12.91 2.05
227.41 3.58
302.35 4.25
131.60 3.20
1.43 2.13
135.69 3.07
43.09 2.23
119.38 3.12
48.53 1.88
34.34 2.00
44.38 2.53
17.61 2.04
9.50 2.00
55.16 2.72
222.08 3.73
66.41 2.23
17.95 2.02
13.71 2.39
10.53 2.04
100.81 2.64
0.35 1.78
14.02 1.78
14.22 1.97
40.89 2.32
26.42 2.25
0.44 1.46
241.71 3.44
0.34 1.83
208.28 3.46
103.99 3.17
270.44 4.23
4.78 1.51
21.92 2.48
117.52 2.15
97.51 2.55
464.83 4.34
0.75 1.56
9.75 2.16
279.55 4.20
11.38 2.06
0.20 1.38
635.73 5.39
30.06 2.15
752.34 4.88
112.64 2.36
132.15 3.27
189.02 3.63
286.97 3.18
577.11 5.49
51.35 2.51
9.49 1.34
520.02 4.63
217.30 2.95
87.95 2.86
0.70 1.79
42.42 2.25
64.64 2.10
99.10 2.32
400.89 4.67
161.10 3.55
58.43 2.31
287.10 4.42
79.47 2.35
30.16 1.90
11.54 1.80
167.02 3.40
2.44 1.77
1.79 1.80
410.21 3.95
54.56 2.27
159.44 2.97
225.51 3.80
39.63 2.33
20.09 1.84
2.24 1.51
55.72 2.57
66.61 2.44
18.79 1.77
407.81 5.06
67.20 2.30
636.34 4.81
173.02 3.38
28.83 2.22
35.08 1.57
1.21 1.37
2.62 1.92
337.09 4.58
39.72 2.29
464.87 4.71
45.75 2.17
6.20 1.87
202.54 3.08
640.17 5.40
14.59 1.91
225.34 3.65
34.91 2.49
8.73 1.73
1.02 1.76
123.67 3.24
6.77 2.30
142.12 3.36
14.84 2.04
56.20 2.35
53.60 2.05
3.98 1.91
50.44 2.43
146.52 3.21
266.69 4.13
0.55 1.17
42.90 2.63
3.02 1.89
31.04 2.43
59.37 2.57
108.04 2.52
41.37 1.88
111.09 2.79
17.11 1.73
253.64 3.54
3.67 1.69
219.37 3.86
2.64 1.77
50.21 2.30
440.45 4.72
26.49 2.02
105.90 2.79
5.22 1.95
29.48 1.90
945.22 7.12
553.58 4.27
902.45 5.75
27.62 1.55
0.95 1.95
79.36 2.71
102.96 2.95
91.08 2.73
1.81 1.69
51.04 2.12
3.74 2.13
337.88 4.55
0.21 1.75
167.42 3.22
45.22 2.46
-0.65 1.18
3.98 1.68
3.59 1.79
5.33 1.69
143.25 2.56
159.30 3.30
2.38 1.92
102.67 2.29
75.47 2.37
40.67 2.54
149.65 2.44
214.44 3.23
77.50 2.37
1.58 1.59
15.44 2.33
11.51 1.57
62.92 2.63
80.84 2.53
943.49 6.03
143.83 3.52
35.89 2.18
-0.14 1.78
23.61 2.05
308.47 4.43
196.05 3.67
8.16 1.87
80.64 2.00
14.79 1.57
105.59 2.85
495.83 4.36
29.08 1.99
-1.53 1.91
530.67 4.49
1.27 2.22
22.80 1.95
37.71 2.06
121.85 3.18
10.37 1.71
30.59 1.93
124.76 3.10
12.84 2.18
41.76 2.37
81.23 2.68
11.98 1.95
95.04 2.91
16.08 2.03
8.27 1.45
2.09 1.61
-0.64 1.75
7.23 2.26
353.70 4.58
3.81 2.10
83.25 2.78
102.59 2.97
135.30 2.61
127.76 2.98
396.17 3.70
34.90 2.33
63.01 2.52
3.59 1.77
60.19 2.27
25.77 2.28
0.32 1.90
104.62 2.92
0.18 1.73
29.82 1.97
78.96 2.80
264.04 3.72
516.62 4.78
30.73 1.96
62.14 2.40
231.05 3.79
85.40 2.13
36.49 1.90
165.62 3.41
3.56 1.83
389.71 3.85
718.29 5.92
492.17 3.92
3.59 1.49
41.90 2.31
353.20 3.31
9.63 1.30
95.48 2.55
13.77 1.67
15.51 2.33
28.44 2.18
110.55 2.87
127.50 2.43
132.37 3.15
380.36 3.97
65.22 2.16
1.72 2.18
198.11 2.79
35.80 1.73
159.04 2.86
37.86 2.56
92.17 2.93
4.32 1.55
1.97 1.34
149.22 3.33
6.38 1.99
67.32 2.66
78.76 2.33
86.40 3.01
8.77 1.90
44.16 2.11
17.60 1.65
44.16 2.41
248.02 3.70
39.25 2.14
265.12 3.70
263.60 4.02
57.22 2.37
3.73 1.51
0.38 2.07
16.24 2.04
26.64 2.34
36.00 2.33
10.96 1.69
29.49 2.02
199.83 3.77
10.68 1.79
74.69 2.41
351.73 4.44
2.23 1.41
1.74 1.83
21.78 1.99
269.20 3.59
2.82 1.41
324.13 4.03
23.68 2.32
18.54 1.91
383.27 4.63
1.48 1.90
18.19 2.30
79.65 2.65
295.52 3.40
61.88 2.35
79.79 2.62
6.06 1.74
15.84 1.75
7.16 2.26
0.85 1.79
4.35 1.90
48.04 2.35
8.10 1.77
495.93 4.10
21.48 1.75
16.42 2.00
63.22 2.48
745.01 4.79
9.62 1.82
234.55 2.89
4.62 2.07
16.41 1.94
94.02 2.82
395.97 4.93
5.45 1.64
127.27 2.59
10.78 1.92
405.06 5.03
186.35 3.83
30.00 2.47
187.76 3.54
41.68 2.05
234.83 4.06
11.48 1.91
547.84 5.55
288.46 4.40
34.21 2.25
8.99 2.14
16.58 1.54
584.98 5.40
4.42 2.20
353.48 3.41
13.63 1.38
2.06 1.98
72.75 2.51
3.21 1.89
14.36 2.24
21.87 2.25
13.65 1.78
432.43 4.52
-0.22 1.92
20.65 1.99
41.60 1.94
26.53 1.97
0.99 1.47
606.60 4.77
107.90 2.79
32.08 2.26
5.47 1.92
45.08 2.23
5.58 1.25
115.51 2.70
0.53 1.82
5.52 1.51
44.38 2.39
117.25 3.23
72.49 2.51
214.16 3.83
33.37 2.25
42.90 2.20
98.82 2.02
395.22 4.16
49.83 2.09
8.01 1.70
148.09 2.65
525.67 5.23
77.23 2.87
40.35 1.89
70.84 2.44
401.59 4.81
3.51 1.89
0.08 2.15
5.42 1.83
134.92 2.35
304.59 3.71
121.35 2.89
1616.96 6.99
37.82 2.09
35.66 2.06
471.25 4.26
666.88 5.97
4.50 1.87
18.67 1.95
213.86 3.71
1325.29 6.99
14.99 2.24
21.82 1.55
90.08 2.58
143.79 3.14
21.40 2.21
42.06 2.29
89.47 2.81
-0.05 2.10
2.04 1.69
51.28 2.27
3.63 2.11
284.30 4.42
1.73 2.04
-0.22 1.49
305.63 3.75
120.72 2.78
125.74 3.20
136.37 3.28
152.15 3.07
30.72 1.87
18.01 1.57
-0.40 1.78
36.31 2.29
256.63 4.02
78.56 1.98
1.37 1.70
127.88 3.09
22.98 2.13
172.81 3.40
-0.05 1.47
16.85 2.34
5.55 1.20
93.07 2.29
5.71 2.22
98.75 2.65
109.12 3.03
214.11 3.79
24.95 2.33
36.38 2.42
64.40 2.15
47.84 2.16
56.66 2.52
307.58 4.13
46.95 2.21
74.70 2.09
61.75 2.01
79.23 2.57
45.96 2.34
408.88 4.12
121.92 3.07
11.70 1.66
15.98 1.86
21.52 1.52
2.29 1.90
10.76 2.20
8.18 1.64
24.59 2.12
101.85 2.35
991.77 6.78
34.19 2.05
128.34 3.03
11.15 2.01
61.61 2.68
42.99 1.65
27.74 1.69
16.71 1.41
19.51 1.87
13.73 2.03
86.27 2.96
5.43 1.85
221.22 3.59
52.64 2.22
99.83 2.91
222.55 3.27
10.37 1.74
6.08 1.97
27.96 2.21
3.10 1.71
6.86 1.86
139.96 3.02
52.33 2.42
55.22 1.88
4.24 2.16
62.47 2.58
231.51 2.98
39.30 1.89
77.08 2.37
9.62 2.04
318.88 4.29
75.53 2.26
109.34 2.68
1.16 1.80
198.09 3.29
24.69 1.89
310.61 4.43
27.24 2.20
19.98 2.05
224.06 3.25
63.46 2.20
221.22 2.79
14.88 1.67
2.37 1.70
13.03 2.01
195.31 3.67
25.41 2.09
5.42 1.42
4.56 1.74
31.05 2.18
1973.64 8.89
186.48 3.54
1304.24 6.17
3.50 1.96
19.77 1.98
0.12 2.12
-1.46 2.00
228.47 3.27
2.59 2.09
5.69 1.77
264.96 3.15
395.19 4.67
53.41 2.42
131.67 2.44
133.26 2.62
1.42 1.72
14.25 1.74
733.83 5.21
4.62 1.83
2.20 1.70
151.95 2.69
5.26 1.23
3.83 1.88
207.39 3.62
377.81 4.33
17.14 1.96
39.87 2.33
95.18 2.70
-0.20 1.42
136.46 2.91
114.56 3.03
288.01 3.75
5.56 1.89
520.53 4.39
137.07 2.80
264.42 3.74
24.86 1.98
23.11 2.12
99.38 2.33
3.57 1.99
53.63 2.42
13.78 1.71
16.23 1.82
104.07 2.49
53.46 2.12
37.01 2.08
54.25 2.50
184.24 3.59
213.55 3.74
1.49 1.49
232.42 3.10
460.11 4.45
30.02 2.22
0.31 1.58
1.42 1.63
10.01 1.96
168.43 3.52
24.22 1.84
142.48 3.37
122.54 2.84
97.88 2.83
18.81 2.25
826.84 5.67
14.63 1.82
22.45 2.07
134.40 3.01
164.47 3.50
14.92 1.74
176.39 3.16
89.14 2.94
27.94 2.07
105.75 2.18
5.92 1.71
184.34 3.54
1.28 1.05
121.51 2.60
89.58 2.65
186.56 3.22
99.18 2.29
21.42 1.89
57.66 2.38
195.10 3.68
287.47 3.12
69.55 2.18
2.97 1.12
45.49 2.03
204.01 3.62
1.87 1.82
13.16 2.02
286.02 4.02
12.39 1.77
19.36 1.72
243.97 3.94
8.52 1.91
37.75 2.17
38.04 1.91
307.75 3.30
1.35 1.28
1.36 1.82
16.19 1.25
49.27 1.71
77.85 2.86
22.18 2.21
160.56 2.91
356.05 4.03
223.14 3.46
3.03 1.88
235.72 3.89
5.60 1.63
15.65 1.69
129.73 3.17
2.61 1.63
7.38 1.55
40.35 1.83
569.75 4.90
7.61 1.57
139.68 2.94
27.50 2.17
1039.66 5.85
155.94 2.34
3.08 1.60
14.31 1.98
258.54 4.06
2.50 1.78
36.28 2.17
31.82 1.88
48.48 2.14
342.94 4.57
2.10 1.80
31.74 2.00
10.43 1.58
1.32 1.79
41.64 2.33
5.17 1.86
0.72 1.61
134.15 2.34
1.00 1.86
31.65 2.15
56.73 1.87
77.31 2.46
19.94 1.55
276.60 3.68
57.10 2.45
3.24 1.68
0.17 1.51
10.27 1.78
0.90 1.64
5.10 1.58
140.15 2.91
3.47 2.11
73.66 2.57
6.34 1.55
34.43 1.60
2.16 1.80
44.70 2.24
1764.19 6.98
520.33 4.59
443.04 4.47
2.80 2.14
28.09 1.61
8.97 1.55
142.48 3.25
159.56 2.89
120.89 2.69
45.54 2.26
79.05 2.69
137.49 2.71
82.46 2.56
686.46 6.04
1.24 1.62
42.58 1.53
112.33 2.25
188.21 3.07
17.53 1.99
224.11 3.30
1176.04 6.01
57.60 2.44
1383.70 6.93
284.52 4.06
41.45 2.34
1.84 1.98
29.73 2.37
8.37 1.89
146.97 3.14
82.63 2.48
79.09 2.62
225.29 3.50
44.47 1.64
151.66 2.62
26.13 2.12
28.69 2.04
86.25 2.74
76.66 2.44
213.66 3.85
178.18 3.15
75.86 2.10
146.82 2.77
15.87 1.69
1.92 1.81
33.32 2.44
157.79 3.39
0.18 1.23
121.47 2.98
97.45 2.60
177.72 3.29
20.71 1.74
6.15 1.79
3.36 1.91
35.14 1.92
1.94 1.29
66.13 2.34
189.23 3.46
47.92 1.92
463.74 4.67
205.68 3.44
237.98 3.83
250.29 3.80
1356.85 6.36
106.89 2.62
21.94 1.21
53.87 2.25
0.75 1.74
3.05 1.73
2.39 1.62
80.07 2.29
155.08 3.14
286.05 4.17
806.29 6.19
210.45 3.73
230.00 2.95
16.10 1.97
35.10 1.91
40.71 1.59
82.65 2.69
1052.21 5.88
181.47 2.81
244.78 3.35
0.41 1.80
220.80 2.77
111.93 2.49
1.10 1.79
12.94 1.92
10.40 1.77
102.98 2.82
21.85 1.93
21.04 1.77
274.54 3.06
23.11 1.64
4.17 1.71
60.23 2.48
12.52 1.68
90.48 1.84
9.91 1.45
2.41 1.78
48.94 2.19
127.07 2.20
100.25 2.09
11.50 1.72
15.19 2.05
93.13 2.07
66.47 2.42
4.21 1.72
87.33 2.45
8.67 1.32
517.74 4.81
13.07 1.81
74.55 2.24
96.56 2.70
22.68 2.01
27.42 1.81
0.13 1.17
370.11 4.46
89.18 2.75
2.29 2.06
9.63 1.84
273.17 3.28
-0.63 1.51
455.54 4.52
23.79 2.09
15.81 1.99
3.01 1.86
1.81 2.03
42.72 2.22
5.42 1.71
4.88 1.83
5.66 2.03
59.72 2.17
1419.73 8.62
12.97 1.35
73.61 2.59
370.77 3.92
73.74 2.22
28.33 1.87
125.00 3.05
956.93 5.16
151.73 2.87
86.79 2.82
16.43 2.13
4.42 1.73
115.98 2.81
5.25 1.59
76.91 2.47
104.39 2.87
14.52 1.70
119.21 2.22
74.37 2.59
151.37 3.35
39.05 2.10
14.61 1.23
102.40 2.64
149.23 2.22
26.54 2.01
67.58 1.87
167.23 2.88
62.55 2.45
430.26 4.19
0.77 2.01
30.27 1.96
32.05 1.89
187.19 3.48
4.51 1.57
412.96 3.52
90.56 2.14
22.28 2.01
11.84 1.80
50.02 1.83
84.34 2.37
582.63 5.60
206.68 3.55
1263.21 6.18
433.89 4.53
102.30 3.01
55.27 2.40
499.03 4.20
18.54 2.02
210.35 2.59
0.91 1.44
16.64 1.91
96.32 2.44
60.10 2.25
183.34 3.43
1.15 1.74
1.24 1.65
16.14 1.58
17.95 1.73
217.53 3.21
254.67 3.59
29.22 2.21
155.03 2.20
39.99 1.58
12.06 1.73
480.49 5.14
2.76 1.91
0.38 1.31
42.11 1.88
90.79 2.78
154.65 2.97
3.89 1.16
214.69 3.35
123.44 2.86
40.30 2.04
17.84 1.80
267.23 3.61
12.20 1.63
177.70 3.22
18.28 1.90
6.56 1.82
216.09 2.83
-0.30 1.73
0.82 1.74
67.55 2.21
231.87 3.10
789.43 5.67
198.10 3.23
559.05 4.60
5.63 1.68
22.52 1.87
49.80 2.25
1.90 2.07
138.16 3.02
16.68 2.13
38.89 2.16
0.39 1.70
99.99 2.80
32.16 1.63
23.12 2.02
20.85 1.76
652.83 5.80
170.50 2.45
161.35 3.43
2.30 1.76
8.26 1.01
78.19 2.61
183.57 2.32
5.82 1.63
3.27 1.71
66.00 2.04
3.40 1.59
20.38 1.81
55.31 2.29
14.67 1.68
93.74 1.99
318.87 3.74
636.21 4.25
245.77 3.14
53.44 2.16
36.82 2.07
58.07 2.10
125.38 2.81
132.59 3.10
70.37 2.38
117.59 2.62
23.50 2.06
8.55 2.05
420.46 3.55
37.94 1.56
230.80 3.08
53.75 2.30
9.19 2.04
73.43 2.45
68.46 2.55
18.35 1.76
17.42 1.95
-2.07 1.87
4.59 1.48
756.34 5.92
51.12 2.21
60.18 2.43
37.26 2.16
0.81 1.66
214.94 3.11
171.43 3.01
250.17 3.91
3.39 1.75
10.40 1.19
2.61 1.44
129.25 2.12
525.15 4.61
4.75 2.10
178.75 2.63
31.31 2.10
546.76 4.41
16.11 1.28
1.62 1.90
1.81 1.47
484.40 4.43
168.26 3.24
81.55 2.62
46.63 2.35
577.28 4.32
16.61 1.40
105.95 2.65
129.09 3.22
2.85 1.78
93.28 2.61
46.04 1.40
6.59 1.12
2.71 1.50
50.14 2.42
51.19 2.25
5.78 1.96
6.25 1.59
70.12 2.19
32.46 1.92
40.81 2.10
74.52 2.73
260.09 3.87
5.22 1.76
4.23 2.04
111.04 2.79
41.72 1.97
4.16 1.81
366.77 4.57
345.02 4.42
0.65 1.72
89.35 2.26
25.13 1.87
18.48 1.71
79.08 2.57
238.95 3.64
128.23 2.91
83.81 2.63
7.27 1.05
589.43 4.54
82.16 2.27
127.81 3.04
-0.04 1.68
36.31 1.88
12.05 1.09
203.59 3.33
23.32 2.27
44.44 1.94
10.67 1.85
33.24 1.60
82.32 2.50
32.64 2.39
144.77 2.66
33.30 2.06
8.90 1.73
2.19 1.47
15.23 1.62
17.91 1.85
70.59 2.17
149.84 2.78
9.48 1.78
31.77 1.84
89.14 2.74
13.27 1.81
660.96 4.54
597.75 5.06
85.79 2.55
193.14 3.32
191.46 2.94
48.75 2.36
4.54 1.02
542.51 4.13
49.99 2.40
112.93 2.90
121.92 2.87
1.18 1.43
33.50 1.92
22.78 1.90
12.73 1.87
18.02 1.62
141.23 2.41
31.92 2.11
18.76 1.94
26.38 1.96
256.17 2.90
188.74 3.47
126.03 2.64
272.79 3.18
337.64 3.70
110.19 2.91
1708.27 6.72
315.70 3.20
249.80 3.07
6.37 1.59
7.06 1.88
46.33 2.24
83.26 1.94
197.77 3.16
10.01 1.91
105.02 2.67
210.60 3.03
1.28 1.26
268.96 3.39
100.63 2.68
215.44 3.53
30.49 1.66
569.86 5.15
233.10 3.81
9.06 1.76
131.86 2.64
298.29 3.87
150.97 3.21
8.74 1.74
18.30 1.54
24.59 1.27
127.47 2.75
115.57 2.73
22.62 1.69
36.35 2.13
32.56 2.11
78.75 2.56
-0.70 1.84
1.16 1.40
234.29 3.46
189.62 3.47
89.25 1.75
105.07 2.29
22.81 1.66
141.46 3.14
360.85 4.57
431.94 4.36
128.51 3.07
7.11 1.81
2.48 1.51
390.47 3.81
14.78 1.85
19.94 2.04
7.61 1.83
83.57 2.66
4.96 1.70
0.16 1.39
391.61 4.52
0.70 1.74
2.78 1.74
31.99 2.02
23.72 1.67
6.76 1.01
6.67 1.45
158.28 3.27
115.10 2.76
254.89 3.26
5.42 1.58
245.49 3.87
5.21 1.69
33.41 1.64
0.57 1.73
21.47 1.97
107.54 2.61
323.50 3.36
147.55 3.04
1.87 1.75
134.40 3.09
97.76 2.32
0.83 1.06
761.31 5.87
587.40 4.19
255.15 3.04
15.80 2.02
218.90 2.94
16.08 1.88
178.33 3.48
180.30 2.32
6.49 1.12
157.91 3.44
5.38 2.07
10.05 1.76
1.35 1.44
0.47 1.53
47.95 2.43
1.93 1.56
124.10 2.20
46.75 1.80
532.59 4.71
69.67 2.24
3.62 1.79
364.55 3.56
13.13 1.52
21.47 2.00
149.20 3.05
71.17 2.28
77.07 2.65
571.44 5.65
31.18 1.27
585.18 4.19
483.45 4.65
2.10 1.86
427.57 4.13
634.85 4.44
28.82 1.91
24.99 2.03
53.06 2.07
206.93 3.44
8.36 1.83
56.40 2.26
54.81 1.87
2.99 1.64
9.02 1.86
2.42 1.63
810.37 5.77
21.54 1.90
1.64 1.60
2.81 1.82
33.94 2.36
221.84 3.42
88.32 1.78
1.32 1.67
16.83 1.97
4.89 1.71
2.39 1.71
2.64 1.49
21.78 1.58
95.26 2.63
45.04 2.30
25.45 2.11
132.84 2.81
2.01 1.77
396.89 3.25
314.55 4.51
241.76 3.17
34.42 1.95
76.34 2.51
303.29 4.28
43.86 1.66
143.93 3.01
10.04 2.26
178.46 3.34
455.46 4.13
0.38 1.75
38.90 2.19
24.41 1.95
361.06 3.74
0.47 1.41
0.64 1.74
671.29 4.45
19.66 1.79
72.44 2.61
74.56 2.42
165.52 2.37
404.46 3.72
314.74 3.97
52.73 2.38
147.85 2.94
145.37 3.09
153.66 2.32
540.34 4.79
153.26 3.34
12.28 1.79
95.09 1.93
97.77 2.65
21.85 2.04
36.93 2.03
9.65 1.27
1049.63 6.17
15.75 1.97
2.46 1.62
221.89 3.61
256.97 4.09
125.57 2.73
20.48 1.25
40.63 1.59
63.65 2.12
493.76 5.29
17.66 2.34
98.10 1.81
10.16 1.45
7.10 1.87
154.21 2.48
163.90 3.06
3.02 2.11
119.79 2.58
98.67 2.55
8.25 1.85
11.18 1.87
68.15 2.50
7.48 1.58
9.22 1.62
11.85 1.96
14.39 1.54
52.49 2.46
90.39 2.41
471.36 4.80
77.28 2.54
1.30 1.72
11.07 1.62
8.88 1.77
3.21 1.93
9.39 2.14
21.33 2.02
6.85 1.67
60.96 2.32
0.86 1.68
73.72 2.18
46.36 2.39
40.25 2.26
57.12 2.39
237.02 3.32
57.17 2.30
63.57 2.21
280.91 3.37
17.01 1.74
5.44 1.98
92.31 2.76
20.76 1.68
50.29 1.83
2.56 2.20
12.64 2.09
529.32 4.28
136.12 3.06
438.04 3.52
861.29 4.90
2.25 1.86
127.68 2.97
211.20 3.76
5.18 1.25
476.53 4.52
138.54 3.40
15.23 1.97
0.64 1.45
1096.24 5.64
535.71 4.24
249.04 4.05
104.49 2.97
3.05 2.25
119.55 2.37
7.51 1.77
14.82 2.06
187.02 3.45
511.98 5.17
10.79 1.86
13.11 1.71
2.51 1.82
529.70 4.22
55.55 1.90
222.10 3.45
4.27 1.81
178.94 2.63
78.31 2.27
35.07 2.02
1.69 1.74
33.73 2.54
17.78 1.89
9.69 1.16
65.72 2.04
146.59 3.25
126.54 2.90
17.24 1.43
4.73 1.51
144.76 3.09
76.07 2.56
32.78 2.06
101.78 2.93
15.80 1.99
337.31 4.15
199.29 3.54
1.51 1.89
17.20 1.96
545.28 4.04
191.37 3.68
309.29 3.99
3.91 1.56
183.58 3.34
9.75 1.80
21.42 1.77
1.74 2.23
6.62 2.01
0.94 1.70
4.19 2.07
1.14 1.73
24.66 1.95
7.00 1.68
101.86 2.73
181.71 3.50
66.82 2.89
40.29 2.81
109.12 3.11
26.11 2.50
26.99 1.89
737.17 5.00
0.01 1.84
41.89 2.91
2.21 1.77
180.14 2.92
3.05 2.06
27.28 2.20
97.51 3.16
3.49 1.91
71.66 2.44
85.54 2.79
2.36 2.00
3.21 2.39
24.99 1.71
34.73 2.62
206.94 2.73
183.64 3.12
139.66 3.09
52.95 2.55
253.75 3.20
106.67 2.69
521.61 4.56
156.98 3.09
1419.32 6.91
2.39 2.09
61.36 2.31
111.48 2.65
38.48 2.50
2.76 2.02
124.03 2.75
31.85 2.48
29.28 2.36
12.58 2.46
6.61 2.26
61.39 2.67
18.23 1.97
5.66 1.98
244.59 3.96
1.16 2.22
132.20 3.24
644.58 5.02
2.13 1.67
269.34 3.93
621.96 5.91
312.17 4.41
69.80 2.64
10.56 2.11
98.72 2.68
65.05 2.54
-1.91 2.34
322.72 4.48
144.96 2.64
139.35 3.33
187.52 4.01
21.28 2.80
232.75 3.04
15.10 1.72
33.77 2.38
109.64 3.41
134.59 3.82
13.66 1.37
266.99 3.47
8.54 1.70
282.69 2.94
533.75 4.24
9.03 1.90
223.26 3.01
36.09 2.17
66.34 2.52
-0.68 1.91
2.52 1.84
17.41 2.18
67.32 2.80
133.49 3.31
338.59 3.91
119.47 3.42
29.62 2.54
272.03 4.33
667.40 5.13
9.32 1.79
51.95 2.85
6.86 2.33
432.08 3.99
27.55 2.26
2.54 1.34
6.55 1.59
600.09 5.61
40.67 1.85
54.17 2.59
45.42 2.27
1.14 2.01
47.02 2.47
188.27 3.83
104.63 2.91
15.33 2.14
67.45 2.81
9.79 2.02
49.97 2.50
23.93 2.38
287.86 3.62
213.00 3.72
213.17 3.88
186.08 3.83
25.29 2.01
70.43 2.35
5.39 2.20
25.16 2.20
105.56 2.90
21.72 2.24
59.15 2.53
36.92 2.24
11.87 2.13
18.49 2.09
4.38 1.63
77.81 2.36
31.80 2.24
19.51 2.01
39.47 2.56
313.27 3.90
162.98 3.19
148.89 2.35
201.89 3.57
136.67 3.45
0.73 1.35
131.01 2.93
57.20 1.73
159.73 2.99
122.40 2.31
12.32 1.92
6.63 1.80
39.01 1.99
31.17 1.87
393.24 5.02
30.93 2.29
207.95 3.60
25.88 2.26
154.09 3.60
72.46 2.60
98.94 2.99
17.26 1.59
57.29 2.04
38.14 2.83
7.85 2.06
179.64 2.86
10.38 1.87
25.84 2.10
8.86 1.57
109.44 2.81
10.05 1.75
8.88 1.66
11.12 2.12
110.08 3.21
25.32 2.37
77.87 2.76
9.49 1.37
29.36 1.66
450.01 4.72
5.36 1.80
340.82 5.06
5.06 1.07
173.26 2.50
14.62 1.76
201.79 3.46
211.87 3.89
2.41 1.58
86.17 2.15
0.72 1.78
91.60 2.66
134.16 3.32
127.50 3.15
345.26 4.66
13.02 1.87
81.13 2.68
166.69 2.86
40.51 2.28
123.90 3.30
10.58 2.12
119.46 3.37
64.04 2.85
25.83 2.15
24.46 1.84
5.46 1.66
50.91 2.52
59.54 2.83
281.97 4.33
33.83 2.71
80.84 1.93
18.10 1.71
270.71 3.81
11.05 1.62
248.17 3.96
93.07 2.65
36.03 2.40
30.03 2.25
52.63 2.62
121.19 3.27
2.59 1.55
-1.10 1.63
0.38 2.05
90.48 2.43
97.99 2.81
163.34 3.78
11.96 2.64
1085.49 6.65
289.84 4.22
183.37 3.38
360.64 3.64
0.71 1.80
31.56 2.02
0.72 1.80
17.82 1.98
4.55 1.69
27.64 2.25
79.92 3.01
31.64 2.25
64.21 2.49
101.61 3.07
2.15 2.26
2.66 1.80
31.49 2.38
45.05 1.61
143.79 3.38
372.53 5.10
7.38 2.27
165.93 3.66
660.44 4.46
360.78 3.86
144.22 2.93
35.66 2.61
10.80 2.68
57.40 1.79
13.14 1.56
225.16 3.83
8.40 1.69
26.19 1.90
2.48 1.92
13.55 1.87
14.27 2.16
53.02 2.51
2.58 2.16
12.70 2.12
0.78 1.93
5.59 2.09
578.36 5.40
8.91 1.86
57.55 2.64
299.62 3.31
2.45 1.85
396.37 3.37
1094.62 5.72
0.83 1.32
17.32 1.56
650.80 5.54
31.13 1.73
7.43 1.63
11.50 2.19
22.64 2.08
4.43 1.82
2.10 1.59
136.38 3.44
1.26 1.92
8.31 1.89
25.59 2.31
127.57 3.07
2.00 1.45
94.64 2.63
96.67 2.65
6.84 2.15
98.44 2.17
515.42 4.55
256.14 3.58
53.39 1.99
435.32 4.64
132.02 3.21
2.26 1.69
129.09 3.06
19.84 2.16
10.38 1.86
6.10 1.82
75.10 2.49
1.91 1.63
43.33 2.02
34.36 2.20
504.43 5.73
13.37 2.52
89.28 2.87
1.31 1.64
9.87 1.90
267.14 4.34
19.49 1.41
183.23 2.93
2.32 1.56
12.89 1.97
79.13 2.55
270.55 4.09
70.10 2.94
126.06 3.22
86.94 2.50
194.81 3.45
87.41 2.97
7.79 2.11
95.22 3.22
124.51 3.41
18.11 2.41
13.68 2.03
7.64 1.16
8.56 1.37
0.16 1.83
6.03 2.01
46.20 2.64
71.74 1.98
40.80 2.02
1.72 1.51
22.70 2.08
89.28 2.91
-0.56 1.66
19.62 2.12
0.65 1.99
391.65 3.85
14.57 1.83
1.89 1.81
237.75 2.84
54.13 2.10
44.43 2.34
3.08 2.44
2.09 1.19
838.45 5.90
384.34 4.97
38.11 1.47
480.70 5.35
14.41 1.77
1.59 1.47
0.74 1.62
38.00 2.36
238.22 4.03
149.25 3.38
28.55 2.31
9.11 2.36
115.82 2.95
1.78 1.58
2.42 1.53
94.75 2.15
158.07 2.77
397.45 4.60
0.76 2.13
270.18 4.61
31.98 2.81
183.91 3.79
407.74 4.73
1.65 2.07
170.49 3.90
96.74 2.17
89.51 2.87
2.65 1.60
60.17 2.46
40.57 2.27
7.46 1.68
9.16 1.63
69.60 2.66
30.48 2.44
8.21 1.56
23.94 2.02
71.78 2.57
85.17 2.64
199.97 3.87
52.43 2.53
16.16 2.09
146.98 3.25
1.60 1.78
24.11 1.97
15.35 2.01
20.45 2.18
266.87 4.13
564.40 4.65
2.69 2.22
80.64 2.38
32.93 1.55
277.33 3.54
8.83 1.63
63.47 2.47
5.56 1.83
96.31 2.97
13.20 1.92
34.43 2.13
9.64 1.77
97.96 2.56
7.08 2.35
372.36 4.22
11.76 1.98
683.32 4.86
7.06 1.49
108.74 2.83
375.33 3.46
189.22 2.85
60.63 2.45
16.56 1.89
75.42 2.25
47.78 2.35
59.36 2.39
141.85 3.35
40.49 2.44
1.98 1.34
15.61 1.81
75.77 2.33
104.71 2.98
369.83 5.00
454.39 3.86
377.30 4.07
85.76 1.88
34.20 1.84
4.89 1.87
63.66 2.71
50.64 2.28
40.23 2.40
11.17 2.30
43.56 2.34
1.90 1.67
414.98 5.21
1.43 2.01
28.66 2.57
2.27 2.29
15.73 2.11
20.33 2.11
64.20 1.90
228.35 3.69
161.44 3.48
192.86 2.92
933.03 6.32
430.43 4.88
117.35 2.81
271.21 3.19
3.60 1.56
35.34 1.95
4.22 1.70
4.45 1.64
3.51 1.58
66.02 2.17
65.22 2.86
2.64 1.73
136.72 2.80
3.61 1.99
2.63 1.62
5.26 1.91
68.37 2.27
6.74 1.98
3.03 1.84
858.97 5.15
175.55 2.83
53.96 2.50
1.03 1.59
97.84 2.47
81.25 2.66
0.78 1.82
20.35 2.16
25.35 2.20
0.27 1.56
188.83 3.52
107.37 3.14
-1.54 1.95
223.21 4.13
1.71 1.82
93.24 2.64
300.63 3.38
1.16 1.55
-0.04 1.69
4.77 1.95
4.95 1.98
8.03 1.81
2.46 1.97
106.15 3.37
5.26 2.12
3.96 1.22
1.59 1.51
180.91 3.57
58.49 1.86
0.82 1.49
132.19 3.03
170.45 3.37
20.43 2.18
7.32 2.28
72.32 2.66
3.38 1.83
63.73 2.46
3.25 1.70
39.47 2.32
4.01 1.95
414.44 4.93
69.76 2.05
75.38 2.23
67.69 1.69
25.22 1.69
780.07 6.02
106.57 3.18
10.57 2.21
320.74 3.20
21.91 2.20
137.03 3.54
434.95 4.25
538.74 5.36
13.27 2.32
9.03 1.87
30.77 2.19
0.92 1.76
83.09 2.78
183.23 3.01
32.94 1.97
13.34 1.97
2.22 1.60
131.42 3.09
62.85 2.43
76.58 1.89
0.91 1.26
107.01 2.87
949.12 6.56
24.53 2.35
2.84 1.14
190.28 3.59
5.98 1.37
72.87 2.38
-0.51 1.82
316.97 4.43
2.79 1.74
2.35 1.69
40.90 2.07
40.61 2.01
14.34 1.63
58.67 2.60
5.04 1.52
5.54 1.65
4.58 1.91
160.54 3.21
8.81 1.87
484.76 4.21
61.94 2.08
0.19 1.46
55.96 2.34
91.28 2.87
36.79 2.37
44.86 2.07
67.97 2.46
68.00 2.60
61.12 2.92
233.69 3.63
122.97 2.47
131.65 2.72
-0.34 1.73
10.94 2.12
0.10 1.97
318.78 4.57
1.09 1.95
157.80 3.41
144.87 2.74
427.07 5.11
34.26 2.63
112.20 2.43
5.08 1.66
1.74 1.36
125.53 3.15
126.06 3.04
-0.48 1.80
61.04 2.69
5.99 2.24
83.64 2.83
41.43 2.39
2.95 2.03
71.66 2.44
63.18 2.34
2.21 1.63
376.97 4.99
1.15 1.82
108.53 2.39
9.77 1.70
15.41 2.05
124.96 2.42
80.10 2.94
18.50 2.51
165.16 2.44
305.70 4.07
104.75 2.15
44.05 1.98
3.60 1.65
-0.00 2.11
7.96 1.85
96.19 2.39
19.88 2.07
169.80 3.31
11.37 1.98
3.02 2.00
337.46 4.71
11.00 2.05
87.81 2.82
209.04 2.59
230.02 2.88
19.20 1.66
957.67 6.77
7.19 1.95
24.31 2.60
490.07 4.54
18.15 2.14
31.89 1.92
100.76 2.57
208.48 3.73
135.30 3.03
44.11 2.19
5.57 1.67
1.48 1.53
4.98 1.76
20.13 2.14
13.08 1.60
81.77 2.35
7.55 1.72
40.39 2.34
204.72 3.47
20.93 1.90
24.73 2.23
2.18 2.04
62.13 1.87
424.01 4.97
56.63 1.95
421.76 4.66
82.95 2.51
47.54 2.36
216.99 3.91
-0.04 1.53
18.13 1.90
9.26 1.87
265.15 3.78
2.43 1.78
26.99 2.22
80.44 2.22
232.58 3.24
1.18 1.88
26.48 2.15
92.60 2.34
22.28 1.69
20.84 2.09
616.04 4.26
124.31 3.04
123.61 3.20
4.59 1.85
2.67 1.92
38.37 2.39
3.55 1.90
82.53 2.81
106.92 2.74
12.64 2.22
47.48 2.08
2.87 1.70
19.82 2.05
59.65 2.62
0.12 2.21
398.15 4.85
238.52 3.43
8.15 1.75
48.60 2.69
104.33 2.08
327.39 3.64
323.53 4.49
209.62 3.84
155.79 3.50
670.52 5.81
91.69 2.97
369.15 4.72
264.45 3.87
89.29 2.95
59.88 2.47
13.26 1.92
22.89 2.19
3.03 1.93
70.02 2.31
55.79 2.09
2.21 1.88
4.87 1.90
1.67 1.82
88.31 2.60
296.13 4.26
41.60 2.47
105.69 2.97
35.56 2.37
1.24 1.93
259.20 4.20
24.37 1.47
52.44 1.74
-0.55 1.67
87.73 2.37
457.57 4.16
553.03 4.27
-0.67 2.11
16.06 2.09
2.98 1.54
44.24 2.27
2.48 2.11
4.56 2.02
520.81 5.67
-0.06 1.91
83.57 2.54
192.08 3.04
138.16 2.82
68.54 2.52
41.31 2.44
250.14 2.93
7.97 1.60
39.01 2.27
12.66 2.22
62.33 2.61
99.60 2.63
291.03 3.65
15.71 1.87
150.02 3.04
19.33 1.63
4.32 1.36
148.49 2.96
57.87 2.66
8.36 1.89
10.53 2.39
28.33 2.32
421.94 3.76
89.64 2.18
13.75 1.68
472.15 4.06
197.39 3.51
47.45 2.47
97.04 2.82
4.60 1.65
61.85 2.16
34.75 2.33
17.14 2.13
10.95 1.85
30.44 2.12
2.14 1.58
10.11 1.91
122.81 3.28
497.09 4.24
2.03 1.82
8.88 1.98
902.42 6.44
250.14 3.36
16.69 1.65
0.20 2.11
1.35 1.46
13.96 2.05
17.66 2.09
55.21 2.49
2.41 1.63
21.41 2.00
212.00 3.74
141.41 2.76
255.01 3.74
333.46 4.58
47.88 2.70
7.18 1.26
167.69 2.53
11.66 1.49
732.68 5.99
6.25 1.93
99.57 2.64
46.61 1.60
340.66 4.04
25.55 1.82
91.24 2.90
433.12 4.82
0.53 1.75
0.80 1.75
39.76 2.62
39.83 2.02
282.34 3.68
1.68 1.61
487.17 5.67
16.37 2.45
79.88 2.84
9.58 2.03
7.49 1.65
9.70 1.79
225.73 3.63
159.27 3.09
55.67 2.54
38.13 2.40
187.20 3.71
179.83 3.68
69.12 1.87
196.88 3.45
1.97 1.76
268.42 4.19
0.83 2.22
48.01 2.52
1158.62 7.13
55.04 2.17
36.83 2.43
1.41 1.79
-0.54 1.65
37.07 2.03
27.33 2.24
29.31 2.02
85.60 2.56
419.23 4.91
308.80 3.41
9.54 1.60
0.80 2.05
177.22 2.82
22.17 1.88
55.36 1.98
12.69 1.47
1.89 1.63
577.18 5.43
528.93 5.43
10.57 1.82
13.54 2.20
98.86 2.45
18.53 2.14
177.65 3.78
5.76 1.89
67.95 2.59
50.31 2.29
8.51 1.79
65.18 2.39
32.81 2.32
47.18 2.32
17.89 1.95
44.21 2.42
100.84 2.81
4.84 1.62
63.01 2.18
4.22 1.88
34.53 2.31
167.89 3.48
112.64 2.70
82.46 2.42
76.35 2.52
0.78 1.56
111.13 2.96
14.15 1.56
97.11 2.54
83.60 2.45
208.82 3.64
408.30 4.86
295.75 3.18
672.54 5.39
2.40 1.69
1.81 2.03
39.47 2.39
1301.69 6.63
781.48 5.69
50.70 2.50
55.39 2.52
75.86 2.69
25.07 2.18
296.30 4.41
4.79 1.94
80.96 2.23
23.33 2.06
5.06 1.95
68.71 1.70
31.64 1.64
2.62 1.79
6.16 1.89
2.14 1.93
38.61 1.91
263.11 4.17
16.98 1.40
11.97 1.85
22.22 1.93
2.18 1.89
47.85 1.98
71.33 2.71
89.88 3.10
0.36 1.75
0.99 1.60
1.54 1.72
16.24 2.16
21.48 2.20
-0.27 1.23
17.69 1.94
1.92 1.57
8.95 1.85
86.71 2.80
246.92 4.08
388.02 4.98
10.51 2.08
58.83 2.50
5.18 1.29
56.58 2.14
208.85 2.94
43.30 2.27
4.79 1.85
1.07 1.74
319.44 4.12
64.26 2.65
188.91 3.68
8.66 1.98
219.49 3.80
1.31 1.57
102.62 2.73
254.88 3.97
7.39 1.84
14.63 1.59
85.70 2.93
278.83 3.23
65.78 2.60
52.97 2.29
57.12 2.75
679.80 4.55
111.25 2.68
9.55 2.22
23.55 2.21
0.66 1.92
63.94 2.35
27.04 2.16
37.18 2.27
77.70 2.28
308.13 3.57
2.47 2.20
1738.70 7.95
167.03 3.64
331.43 4.17
1.55 1.70
28.27 2.10
410.20 4.04
9.97 2.33
100.77 2.47
823.55 6.75
-1.33 2.17
44.79 2.29
-0.48 1.70
455.68 4.73
89.01 2.33
37.13 2.13
12.67 2.35
32.64 2.27
328.17 3.56
1.57 1.48
19.17 1.91
78.78 2.76
8.24 1.16
153.13 3.37
63.99 2.29
43.47 2.33
133.93 2.63
885.14 6.13
771.76 6.34
323.23 3.44
49.24 2.66
3.79 1.62
12.07 2.07
0.81 1.92
196.61 3.67
2.19 1.84
87.09 2.39
3.30 1.72
100.16 3.03
129.21 3.30
11.60 2.18
102.20 2.80
58.14 2.86
368.85 4.83
2.30 1.40
112.69 2.68
53.20 1.94
4.83 1.72
58.52 2.61
163.48 3.56
162.18 2.46
23.27 1.61
1.66 1.99
2.55 1.58
285.71 3.87
57.89 2.36
96.84 2.23
29.02 1.89
71.86 2.87
75.47 2.48
1.79 1.89
1.45 1.59
7.40 1.81
7.41 1.87
218.32 3.17
377.30 4.27
278.82 4.23
80.89 2.79
21.43 2.13
28.32 2.13
228.82 3.26
83.85 2.39
37.41 1.98
79.89 2.76
216.85 3.89
-1.65 1.73
0.25 1.82
0.45 1.44
171.54 3.41
29.44 2.20
0.10 1.53
88.13 2.50
13.71 2.03
28.82 1.56
209.32 3.19
1.22 2.01
51.82 1.96
196.39 3.73
9.47 1.47
92.63 3.05
152.22 2.41
40.90 2.31
26.36 2.20
69.04 2.66
208.57 3.77
9.48 1.99
59.13 2.32
64.47 2.41
64.66 2.59
11.89 2.05
86.35 2.07
119.64 2.59
14.62 1.88
959.53 6.87
40.24 2.40
33.00 1.61
4.77 1.48
53.29 2.49
228.71 2.89
10.48 1.54
453.50 4.62
21.74 2.31
82.54 2.08
54.10 2.62
3.75 1.54
28.24 2.20
17.82 2.37
148.02 3.12
61.42 2.46
112.03 2.66
-0.48 1.97
-0.23 1.75
35.18 2.36
52.23 2.55
-0.06 1.58
5.34 2.14
0.28 1.92
164.44 3.55
24.14 2.35
325.95 3.99
113.74 3.08
2.40 2.23
85.13 2.43
84.06 2.46
253.95 3.77
138.51 3.06
46.28 2.63
103.94 2.64
175.94 3.49
39.93 2.32
174.25 3.46
3.28 1.84
87.39 2.58
32.30 2.24
8.55 1.56
1875.14 8.26
13.56 1.64
81.90 2.64
220.32 3.97
8.09 1.77
239.14 3.16
32.68 1.93
26.53 2.39
122.25 3.14
164.75 2.61
1.34 1.79
27.66 2.17
19.66 2.35
13.38 1.85
4.01 1.80
-0.22 1.89
40.48 2.16
230.45 3.77
2.00 2.10
1.31 1.89
0.31 1.98
162.79 3.44
98.27 2.90
-0.21 1.55
16.08 1.33
155.74 3.35
215.57 3.51
23.85 1.95
201.05 3.56
1.39 1.80
81.88 2.16
45.33 1.76
29.30 2.24
512.16 5.13
36.48 2.24
115.08 2.88
12.00 1.98
16.86 2.02
55.10 2.43
81.68 2.61
8.07 1.86
43.81 2.43
1.49 1.92
19.64 2.15
0.61 1.62
880.48 6.28
0.58 1.90
0.79 1.23
208.04 3.55
44.55 1.83
150.23 2.67
49.44 1.95
0.17 1.49
139.38 2.86
36.69 1.94
2.52 1.84
1.81 2.11
5.24 2.10
74.57 2.43
7.67 1.78
28.71 2.19
25.53 1.73
1.16 1.62
1.07 1.80
45.06 2.08
10.91 2.07
65.66 1.86
460.29 4.42
18.01 2.11
10.08 1.97
85.12 2.14
123.67 3.18
457.15 3.96
0.14 1.53
18.71 2.18
0.91 1.67
67.32 2.32
2.35 1.93
164.53 3.30
13.14 2.03
217.08 3.03
288.35 3.97
5.53 1.99
210.57 3.46
25.12 2.14
32.70 1.98
343.95 4.11
256.61 2.91
159.17 2.75
33.58 2.32
27.36 1.55
235.02 3.23
359.15 3.97
53.69 2.09
6.59 1.51
19.43 1.86
1.14 1.60
275.29 4.03
5.04 1.78
66.05 2.55
37.58 2.59
50.13 2.50
281.77 4.31
23.03 2.06
15.23 1.89
46.12 2.42
6.40 1.75
71.23 2.54
6.65 1.87
478.63 5.35
232.04 3.41
750.33 4.81
168.86 2.67
216.95 3.93
25.22 2.32
170.21 3.39
3.70 1.40
18.86 1.69
383.99 4.29
25.60 1.87
533.75 5.17
29.78 2.16
394.80 4.50
35.82 2.24
131.36 2.67
0.55 1.48
0.90 1.88
0.58 1.76
223.02 3.84
82.89 2.45
13.18 1.78
140.29 3.08
312.11 4.29
829.00 5.11
106.45 2.06
214.40 3.67
83.90 2.41
49.24 2.27
24.81 2.05
9.34 2.28
38.32 2.32
16.02 1.68
7.65 1.89
289.13 3.83
57.16 2.58
30.34 1.48
9.41 2.06
432.62 4.08
0.33 1.89
1.39 1.99
631.33 4.51
1.19 1.90
181.24 3.02
152.41 3.07
68.82 2.44
112.05 2.93
91.87 2.86
125.60 3.18
10.14 1.66
16.30 1.89
11.24 1.56
154.14 3.37
-1.57 1.56
1.26 1.90
2.59 1.55
188.92 3.56
49.46 2.03
41.93 2.07
24.22 2.09
208.10 3.62
63.02 1.80
242.23 3.84
343.27 3.50
179.09 3.22
1.43 1.84
26.85 2.08
6.74 1.90
44.16 2.14
14.07 1.94
0.78 2.15
823.74 6.39
-0.00 1.69
190.46 3.55
0.35 1.81
505.97 4.26
2.36 1.75
72.14 2.75
69.33 1.94
3.70 1.33
188.93 2.96
72.03 2.20
337.11 4.12
98.25 2.45
4.20 1.77
30.54 2.11
17.30 2.32
18.22 2.36
23.69 2.19
300.15 4.35
98.36 2.65
0.47 1.35
892.24 6.13
34.08 2.09
128.36 3.07
15.60 1.39
211.79 3.65
411.46 3.80
0.76 1.88
580.92 4.92
1.40 1.43
380.74 4.71
560.57 5.37
126.00 3.06
12.75 1.38
242.24 3.71
152.08 2.78
6.30 1.90
27.44 2.00
10.36 2.25
218.64 3.73
-1.76 1.38
19.00 2.04
48.10 2.06
11.33 2.04
255.67 2.80
25.19 2.18
254.63 3.70
577.36 5.44
25.27 2.04
53.02 2.13
173.69 3.39
6.87 1.38
7.99 1.46
49.30 2.01
209.72 3.34
163.61 3.11
79.33 2.63
253.82 3.76
25.61 1.85
359.79 3.97
2.16 1.82
11.25 1.91
40.74 2.32
465.87 5.24
15.43 2.07
89.94 2.82
1.48 1.61
11.46 1.88
356.50 3.89
39.94 2.36
292.27 3.90
5.07 1.71
136.29 2.69
23.27 2.13
3.47 1.28
0.06 2.09
91.94 1.91
82.59 2.65
66.64 1.89
525.93 4.43
2.52 1.54
101.68 2.77
0.50 1.99
43.61 2.29
203.48 3.74
0.04 1.81
97.77 2.80
74.56 2.31
97.09 2.28
91.55 2.40
177.19 3.76
62.69 2.40
5.70 1.81
89.47 2.56
0.17 1.76
68.35 1.80
237.68 4.11
786.28 5.43
0.84 1.77
-1.25 1.75
0.40 1.69
81.79 2.62
3.66 1.90
541.08 5.43
26.84 1.75
185.50 3.39
1036.99 6.71
224.34 3.92
0.60 1.35
599.88 5.84
4.42 1.46
24.30 2.08
15.52 2.02
662.47 4.57
162.62 3.23
0.46 1.89
94.79 2.63
41.19 2.58
206.19 3.97
2.97 1.86
25.13 2.44
512.40 5.19
11.28 2.32
124.34 3.24
1.93 2.00
251.65 3.46
82.30 3.10
40.25 2.11
9.32 1.68
1.37 1.48
41.35 1.87
126.92 3.28
19.01 2.08
8.02 2.31
4.31 1.27
638.84 5.47
8.13 2.02
10.25 1.21
763.81 5.45
166.71 3.07
100.64 3.16
20.27 2.21
3.65 1.82
58.09 2.83
43.93 2.26
69.73 2.34
412.96 5.21
7.60 2.07
128.46 3.18
19.77 2.08
162.98 3.86
4.59 2.15
116.22 3.06
167.61 3.26
138.10 3.31
9.74 1.91
188.43 3.62
9.11 1.79
44.19 2.07
89.81 3.09
25.59 2.30
46.70 2.36
1.84 1.95
15.60 1.94
261.03 3.64
1.39 2.13
39.69 2.80
0.21 2.33
43.50 2.19
27.78 2.52
14.16 2.24
17.70 2.16
17.15 2.54
0.86 1.53
10.37 2.20
221.36 4.25
249.16 4.34
0.42 1.78
374.78 4.89
323.06 4.78
160.89 3.51
44.24 2.04
36.48 2.36
8.08 1.38
37.23 2.19
44.51 2.46
8.88 2.39
158.22 3.42
21.53 1.83
300.25 4.74
-0.37 1.90
13.62 2.18
9.72 2.15
15.55 2.17
92.59 2.41
45.19 2.27
163.58 3.40
28.03 1.69
92.23 2.50
133.04 3.17
230.45 3.20
7.41 2.05
-0.53 2.05
15.68 2.30
32.05 2.25
4.42 1.78
-0.16 1.60
43.51 2.49
5.15 1.93
23.89 2.31
444.27 5.52
11.81 2.12
193.15 3.82
543.59 4.76
119.72 2.42
77.02 2.63
13.48 1.44
549.86 4.30
98.94 2.78
4.11 2.23
66.22 3.07
184.18 3.70
1.40 1.78
498.12 5.68
15.01 2.23
9.26 2.16
57.00 2.82
50.06 2.67
120.62 3.22
67.36 3.06
127.06 3.00
1414.80 6.99
140.44 2.39
174.34 3.51
453.99 5.10
4.81 1.41
6.31 1.54
375.47 3.84
18.98 2.17
33.23 1.98
232.51 4.32
271.87 3.91
5.79 1.60
4.17 2.08
94.64 2.95
32.43 2.54
217.00 3.67
16.38 2.33
57.58 2.85
621.87 6.19
182.16 3.38
2.61 1.86
289.85 4.61
421.81 5.13
320.11 4.36
5.65 1.65
102.00 2.71
418.16 5.09
37.18 2.69
1.46 2.27
73.01 2.33
268.69 4.09
1214.87 6.23
385.46 4.47
150.49 3.38
115.63 2.94
59.69 2.70
18.35 2.37
126.16 3.39
42.61 2.57
24.35 2.23
64.91 2.25
11.64 2.07
291.69 3.84
132.63 3.48
114.54 3.25
54.24 2.81
6.07 2.18
13.70 1.96
14.01 1.65
35.46 1.86
39.61 1.83
11.10 1.60
177.74 2.67
40.02 2.45
188.48 2.98
3.10 1.63
12.91 2.43
27.60 2.24
82.68 2.97
416.36 4.93
15.90 1.98
135.09 3.00
24.14 1.92
24.10 2.11
124.29 2.96
33.43 2.03
3.40 1.81
11.58 1.81
222.59 3.16
152.50 3.58
1.26 2.15
0.08 1.76
12.76 1.59
201.95 3.45
9.15 1.88
40.78 1.94
219.96 2.86
4.91 1.39
124.84 3.41
25.22 2.18
172.66 3.25
26.46 2.37
11.69 1.96
0.17 1.93
22.32 1.78
43.05 2.62
51.42 2.06
4.39 2.07
57.72 2.59
364.87 4.90
1.49 2.28
308.86 4.21
66.18 2.72
16.31 2.36
1243.44 7.00
486.89 5.15
0.99 2.17
525.82 4.45
20.25 2.01
16.65 1.88
58.64 2.61
18.48 2.40
63.25 2.69
56.80 2.57
5.00 2.00
9.38 2.09
2.51 2.32
3.70 1.84
57.06 2.32
303.44 4.38
46.93 1.78
473.46 4.78
218.52 3.59
191.39 2.83
360.86 3.92
127.74 2.18
20.84 2.20
56.48 2.41
13.90 2.21
11.88 2.28
1.48 1.98
456.95 5.58
107.98 3.23
-0.84 1.80
343.98 4.77
0.88 1.92
1.69 1.82
12.09 2.14
10.26 1.92
120.06 2.80
8.68 1.88
324.21 4.54
254.56 3.12
1392.05 6.68
0.48 1.60
2.66 1.97
1.66 1.71
12.83 2.22
5.56 2.05
343.49 4.47
246.00 3.81
0.12 1.49
73.89 2.74
30.66 2.49
152.23 3.62
52.93 2.36
262.17 4.33
397.19 4.96
62.38 2.21
20.59 1.35
17.75 1.67
66.95 2.46
286.58 3.12
42.27 1.90
1123.64 6.72
27.56 2.08
125.17 3.40
267.57 4.10
31.76 1.94
98.40 2.89
29.96 2.15
54.72 2.54
14.53 2.16
46.29 2.17
131.09 3.27
169.68 3.85
71.38 2.85
112.43 2.85
48.94 2.42
194.00 3.75
58.90 2.67
593.93 5.96
874.14 6.10
418.38 4.80
30.15 2.27
37.35 2.59
139.50 2.92
76.90 2.59
277.63 3.99
22.09 1.51
2.07 1.85
66.38 2.37
3.80 2.06
0.71 1.93
391.49 5.19
23.48 2.18
40.71 2.27
63.43 2.63
680.00 6.40
51.17 2.47
154.85 3.20
51.17 1.92
74.35 2.64
370.27 3.99
1167.27 6.86
5.10 1.87
2.98 2.04
10.07 2.06
89.46 2.72
27.64 1.97
277.89 3.67
69.12 3.05
0.50 1.87
7.99 2.10
39.09 2.06
164.42 3.04
480.71 4.93
5.94 1.89
165.92 3.12
9.34 1.80
215.07 3.94
19.79 1.93
2.50 1.53
233.41 3.83
1156.56 6.49
110.88 2.24
41.99 2.10
47.96 1.95
26.82 1.81
234.87 3.60
394.91 3.76
9.59 1.64
0.28 1.74
143.67 3.33
134.42 3.41
1.70 1.94
17.92 2.22
4.16 1.97
25.28 2.32
30.06 2.04
0.55 2.01
44.12 2.58
36.18 2.21
115.64 2.57
215.93 3.12
130.52 2.59
641.91 4.66
220.59 3.94
1.19 2.01
368.64 4.78
236.23 3.78
97.75 2.86
10.27 2.28
-0.02 1.96
510.20 5.17
44.00 2.25
9.57 2.01
66.17 2.67
1.89 1.86
10.76 2.15
2.37 1.57
26.87 2.24
0.74 1.91
-1.44 1.97
3.44 1.98
32.53 2.12
2.64 2.13
3.95 1.53
1366.62 6.82
157.09 2.42
-0.33 1.60
0.05 2.09
40.82 2.20
2.63 2.01
55.49 2.38
9.00 1.74
1.38 2.02
44.81 2.46
2.22 1.73
30.19 2.20
207.83 3.98
73.92 2.63
58.85 2.84
23.91 1.93
240.39 3.99
227.57 4.00
158.62 3.00
33.40 2.23
30.67 2.32
138.33 2.69
50.58 2.10
552.10 4.43
18.21 2.17
218.93 3.86
112.97 2.57
448.23 4.97
15.65 2.44
51.16 2.57
0.77 1.72
118.48 2.94
60.47 2.58
141.14 3.21
12.19 1.99
225.99 3.94
281.66 4.16
113.85 3.21
-0.66 1.92
55.89 2.34
51.66 2.42
263.22 3.75
14.03 2.09
52.83 2.46
51.13 2.30
402.75 5.09
436.05 5.33
77.84 3.04
115.57 3.09
59.43 2.43
69.79 2.84
76.15 2.15
0.84 1.79
24.68 2.38
108.12 2.36
19.22 1.86
75.26 2.64
461.64 4.80
64.59 2.11
6.02 1.57
22.87 2.27
-0.16 1.94
114.26 2.88
83.35 2.45
-0.40 1.91
16.99 2.01
5.25 1.73
100.34 2.97
309.74 4.08
20.28 2.17
1.40 1.73
78.17 2.91
58.72 1.92
95.63 2.54
164.95 3.23
18.29 1.35
232.28 3.91
38.80 2.68
9.56 2.28
17.16 2.08
19.43 2.26
118.49 3.24
7.92 1.94
16.53 2.00
2.85 1.59
248.86 3.62
0.05 1.76
15.29 2.31
18.58 1.85
152.90 2.84
52.93 2.28
1.30 1.89
140.26 3.49
15.36 1.57
369.87 3.74
1192.54 6.61
1.66 1.83
0.68 1.83
27.12 2.36
13.86 2.08
3.29 1.87
505.44 5.15
99.27 2.89
-0.12 1.93
129.26 3.23
215.82 3.31
2.76 1.47
42.62 2.01
244.63 3.22
2.87 2.26
0.93 1.58
320.37 3.77
613.17 5.84
77.22 2.84
6.86 1.50
11.24 1.83
9.40 1.47
0.45 1.48
270.00 3.01
16.04 2.01
2.16 1.98
-0.24 1.99
17.97 2.14
157.49 3.29
71.88 2.28
40.95 2.27
35.01 2.32
8.27 1.85
32.02 2.07
41.28 1.75
566.54 5.28
111.29 2.70
86.05 2.68
65.91 2.55
227.39 2.91
5.66 1.74
1.00 1.21
13.66 2.28
6.60 1.83
68.92 2.70
-0.15 1.44
36.07 2.14
126.81 3.28
284.27 4.37
9.72 1.93
94.56 2.13
603.84 5.65
445.83 5.10
421.89 5.08
102.09 2.77
21.89 1.61
160.93 3.43
9.23 1.60
18.78 2.24
5.92 1.72
4.16 1.58
434.41 5.11
0.18 2.23
18.67 2.09
4.55 1.80
30.29 1.97
99.63 3.15
635.00 6.23
0.09 1.95
257.67 3.87
219.52 3.65
31.05 2.23
233.36 4.10
16.44 2.07
128.28 2.91
31.47 2.03
1.71 1.76
0.90 1.49
250.54 3.56
1.20 1.61
98.85 2.24
78.61 2.23
0.20 1.97
7.47 2.02
182.65 3.57
8.80 1.99
8.77 1.94
0.85 1.60
174.84 2.92
122.41 2.78
154.03 3.45
0.49 1.65
0.15 1.82
73.73 2.86
7.85 1.36
31.31 2.06
299.30 4.26
343.89 4.41
50.83 2.05
164.67 3.26
1646.62 7.04
111.97 2.91
62.68 2.27
248.84 4.10
2.62 1.93
10.50 1.80
14.86 2.05
116.43 3.22
107.57 2.75
23.06 1.81
276.90 3.64
0.93 1.77
181.56 3.53
461.87 4.69
99.09 2.79
5.24 1.88
3.99 2.21
631.99 5.21
621.31 5.56
-0.16 1.72
84.50 2.18
1.51 1.20
225.68 3.42
1.07 1.85
35.87 2.40
5.81 1.88
341.08 4.37
165.33 3.39
7.07 2.01
20.97 2.05
16.84 1.64
304.75 4.46
382.22 4.99
124.38 3.21
1.11 2.06
21.25 2.16
129.02 3.43
22.07 1.62
63.74 2.52
60.20 2.75
1.39 2.13
2.27 1.40
59.93 2.20
1.43 1.32
547.39 4.29
15.45 2.31
45.39 2.16
4.86 1.60
23.32 2.23
127.74 3.24
77.62 2.44
438.30 4.73
146.98 3.15
150.27 3.24
20.60 1.68
19.54 1.86
88.45 2.75
51.52 2.11
515.76 5.19
283.69 4.10
30.76 1.51
162.19 3.23
359.89 3.74
15.03 1.97
229.73 4.09
102.27 2.84
-0.07 2.17
9.39 1.84
228.19 3.65
0.59 1.79
10.89 2.01
61.97 2.08
261.12 3.37
102.33 2.41
234.79 3.70
10.36 2.15
231.57 3.12
149.89 2.68
68.11 2.42
40.52 2.23
80.19 1.92
23.47 1.68
140.06 2.91
174.34 3.23
103.15 3.03
11.04 1.86
50.40 2.15
2.78 1.96
68.65 2.75
21.87 2.21
3.78 1.89
6.21 1.74
142.86 3.11
37.63 2.40
8.98 1.36
1.68 1.96
59.65 2.53
349.51 4.66
39.47 2.10
16.86 1.76
1.27 1.23
957.88 6.41
627.97 5.77
0.43 1.45
-0.44 1.22
12.70 2.07
0.60 2.09
66.97 2.44
130.32 3.12
55.88 2.15
5.00 1.81
33.86 2.28
41.76 2.33
8.31 1.62
28.74 2.23
96.90 2.08
0.44 1.56
215.80 3.71
214.59 3.86
85.57 2.11
115.43 2.80
334.42 4.41
19.84 1.33
150.90 3.21
46.91 2.17
12.43 1.68
138.42 3.33
-0.49 1.59
-0.03 2.09
10.76 2.10
3.76 1.83
16.72 2.13
14.01 1.96
126.93 3.22
6.14 1.94
140.50 2.69
1096.37 6.62
256.39 3.82
319.21 4.27
9.48 1.43
46.35 2.32
48.37 1.86
40.66 2.47
145.93 3.53
142.15 3.35
24.16 2.30
125.53 3.10
18.98 2.17
26.01 2.05
96.69 2.46
2.46 1.70
-0.66 1.67
36.54 2.25
24.20 1.98
53.03 2.00
4.94 1.50
354.65 4.36
55.83 2.56
30.98 2.20
1884.44 9.05
584.17 5.45
12.61 1.97
0.73 1.16
22.86 1.68
218.62 3.40
21.54 1.96
131.32 2.81
50.72 2.46
-0.66 1.96
90.81 2.87
22.47 1.91
60.11 2.16
321.30 3.74
8.92 1.98
78.90 2.35
57.96 2.51
1.77 1.79
4.82 1.97
11.24 1.68
479.16 4.35
234.70 3.77
15.19 1.98
754.90 5.07
8.96 1.93
0.69 1.49
42.71 2.44
55.81 2.57
132.71 3.00
12.41 2.09
60.48 2.86
211.03 3.80
1.66 1.63
15.36 2.07
12.98 2.09
0.76 1.53
92.99 2.69
9.37 2.29
1.58 1.28
262.69 3.54
184.67 3.51
105.87 2.26
1.72 2.13
30.91 1.98
8.17 2.01
88.13 2.78
1.37 1.59
16.19 2.03
11.87 1.94
-0.07 1.84
-0.54 1.71
281.85 4.21
16.09 1.52
376.68 4.81
103.61 2.24
0.33 1.39
629.04 5.49
31.86 1.89
10.07 1.73
771.90 4.92
46.31 2.23
385.74 3.60
122.77 3.11
102.67 2.53
40.30 2.43
1.73 2.05
360.44 4.64
19.96 1.96
2.65 1.48
104.86 2.96
65.49 2.69
-0.51 1.79
66.27 2.39
365.89 3.72
95.10 2.48
152.94 3.35
360.47 4.67
58.80 2.28
51.43 2.22
192.81 3.49
291.23 4.20
8.45 1.95
146.18 2.64
480.47 4.55
182.76 2.69
37.00 2.37
12.17 2.02
11.23 2.03
4.00 2.22
232.60 4.08
19.88 1.87
605.74 5.26
133.20 3.06
394.23 5.04
299.69 3.38
20.43 1.86
13.81 2.01
9.41 2.14
58.28 2.46
474.68 4.05
664.44 5.17
54.51 2.11
3.72 1.86
48.28 2.53
37.01 1.63
1.49 1.36
252.74 3.80
18.44 2.02
0.73 1.99
20.70 1.82
55.39 2.55
0.22 1.54
159.05 3.23
132.25 3.23
1.49 1.74
8.11 1.99
15.80 1.88
6.39 1.42
0.11 1.42
1.93 1.67
136.92 3.29
421.14 4.71
-0.08 1.15
92.40 2.66
256.23 3.97
50.71 2.75
10.97 2.06
14.44 2.36
280.82 4.16
447.31 4.76
17.36 2.08
91.73 3.16
115.42 3.17
97.03 2.82
1156.66 6.81
230.82 3.66
108.93 2.93
30.17 2.58
325.83 4.47
179.17 3.38
229.82 3.53
206.83 3.70
48.97 2.46
0.46 1.46
46.10 2.10
2.21 1.76
398.50 4.38
67.13 2.49
103.65 2.35
82.77 2.57
42.99 2.11
12.66 1.64
-0.45 1.72
39.33 2.12
1.16 1.96
1.50 1.71
57.57 2.19
-0.45 1.63
6.27 1.92
0.94 1.79
98.23 2.35
50.41 2.48
65.77 2.48
953.30 6.31
3.17 1.69
138.60 2.55
14.80 1.72
74.40 2.23
492.47 4.05
7.60 2.11
0.68 1.93
9.12 2.06
3.02 2.25
3.73 1.90
1.94 1.65
2.10 1.84
146.04 3.00
39.62 2.19
124.60 3.23
28.31 1.96
63.86 2.59
45.64 2.59
84.85 2.81
151.40 3.28
26.30 2.03
80.83 1.89
59.54 2.60
110.36 3.27
35.62 2.45
550.44 5.50
0.67 1.94
68.65 2.65
22.11 1.76
10.45 1.92
22.62 2.09
303.55 4.53
-0.20 1.89
29.90 1.93
-1.41 1.28
128.53 3.05
12.53 1.96
365.08 3.69
511.60 4.88
8.54 1.90
91.04 2.76
16.58 1.98
7.30 1.43
38.59 2.08
-0.63 1.55
34.61 2.06
4.68 1.86
5.37 2.27
9.18 2.01
112.98 2.83
17.39 1.76
4.85 1.93
3.69 1.79
54.60 2.26
45.65 2.24
100.82 2.91
0.99 1.78
626.12 4.81
79.94 2.80
231.23 3.37
138.83 2.63
29.76 1.93
60.07 2.37
83.48 2.04
177.47 3.32
363.45 3.59
774.87 5.69
12.55 1.83
19.11 2.16
9.88 1.88
41.46 2.45
14.08 2.09
101.03 2.53
97.92 3.03
4.24 1.79
1.15 1.43
29.58 1.92
6.67 2.27
100.87 2.90
0.58 1.16
352.84 3.76
67.41 2.10
21.40 1.84
28.81 2.55
21.57 2.20
11.97 2.07
3.57 1.89
9.61 1.85
16.80 2.04
3.17 1.49
55.14 2.51
135.24 3.20
16.22 2.11
29.36 2.42
10.07 1.69
220.06 3.68
31.62 2.15
1.84 2.14
197.92 3.96
1.34 1.22
78.88 2.53
352.72 4.57
68.17 2.64
79.35 2.68
508.59 4.49
1.80 1.42
22.30 2.22
8.88 2.14
20.19 1.53
374.31 4.36
45.82 2.27
193.37 2.58
32.93 1.58
1.55 1.63
2.72 1.96
6.71 2.01
32.87 2.11
2.21 1.49
1.64 1.90
48.53 2.37
9.81 1.82
35.97 1.69
74.80 2.17
114.29 2.66
21.80 1.78
1.75 1.66
33.93 2.27
81.13 2.68
692.22 4.80
4.35 1.44
296.04 3.81
86.99 2.89
8.16 2.04
115.45 3.07
3.40 2.08
5.00 1.57
8.04 1.90
3.93 2.24
3.43 1.51
338.61 3.81
9.49 1.93
479.41 5.12
446.90 5.34
6.28 1.74
16.58 2.26
10.27 2.07
240.90 2.90
17.22 1.85
24.04 2.52
88.56 2.61
98.80 2.97
30.57 2.26
15.97 2.08
25.97 2.11
17.27 1.87
199.67 3.09
71.59 2.64
-0.76 2.24
6.20 1.69
15.38 1.49
53.03 2.20
35.94 2.15
8.32 1.91
426.01 5.13
185.19 3.63
94.16 2.14
59.53 2.56
8.04 1.31
42.92 1.81
13.98 1.68
43.31 2.45
1.61 1.93
30.17 2.44
40.56 2.02
115.05 3.18
24.92 2.04
54.93 2.52
195.70 3.78
28.04 2.45
19.74 1.99
42.21 2.16
502.73 4.76
177.21 3.60
27.76 2.20
35.42 1.96
381.22 4.22
120.82 2.91
226.41 3.87
9.66 1.68
584.33 5.45
16.33 1.49
299.61 4.32
112.31 3.29
2.79 2.21
51.14 2.28
0.83 1.75
75.49 2.69
89.94 2.94
147.75 2.92
106.24 3.07
366.96 3.76
355.36 4.24
424.59 5.09
50.30 2.13
34.77 2.29
6.91 1.96
43.14 2.33
159.48 2.74
120.37 2.61
268.94 3.94
567.06 4.94
5.50 2.02
59.08 2.75
14.15 1.78
135.00 3.13
6.50 2.02
4.09 1.93
12.47 1.99
1.48 1.74
278.21 3.66
7.21 1.95
43.26 2.17
22.42 1.68
122.57 2.90
593.65 5.76
36.05 2.16
519.32 4.21
20.45 1.51
15.80 1.91
528.52 5.16
-0.66 1.97
-0.69 1.91
22.62 2.03
22.29 2.16
-0.28 1.80
16.40 2.15
54.01 2.23
100.22 3.03
183.62 3.82
4.79 1.84
0.79 1.80
305.57 3.37
124.59 3.20
130.44 3.22
2.76 1.87
68.44 2.12
202.87 3.69
90.87 2.04
1279.09 6.36
1209.64 6.49
38.15 1.80
70.14 2.31
682.64 6.21
125.21 3.11
7.24 2.11
2.00 1.64
89.25 2.90
5.58 2.21
228.70 3.77
16.96 1.65
32.79 2.10
94.78 2.87
276.38 3.55
244.73 3.52
28.40 2.18
137.54 2.30
54.01 2.11
56.11 2.45
41.05 2.56
77.40 2.05
59.88 2.17
132.38 2.76
0.69 1.70
22.88 1.61
27.33 2.53
66.45 2.65
318.30 4.28
288.40 3.63
319.20 4.04
13.14 1.89
6.65 1.25
63.27 2.30
12.56 1.87
37.22 2.46
33.54 1.90
246.25 3.13
62.05 2.56
269.66 3.96
135.40 3.06
17.98 2.03
0.89 1.68
4.64 2.00
11.86 2.04
52.75 2.38
18.54 1.87
0.24 1.49
58.04 2.60
83.11 2.76
1.17 1.94
3.11 2.27
-0.22 2.03
217.56 3.30
51.64 2.28
0.75 1.91
258.23 4.25
24.95 2.47
17.45 2.06
24.05 2.12
214.67 2.81
7.13 2.01
2.41 1.89
-0.47 1.65
28.54 1.41
6.15 1.63
340.44 4.60
266.24 4.04
14.40 2.21
53.18 2.22
82.14 2.75
233.75 3.98
125.49 2.49
65.89 2.25
37.42 2.22
229.99 3.33
112.09 2.35
243.92 3.42
442.32 5.05
28.18 2.26
4.99 1.76
154.10 2.86
15.92 1.73
0.88 1.71
8.60 2.21
288.51 3.78
95.55 2.23
966.69 6.39
50.77 2.68
1.75 2.19
2.95 1.94
16.95 2.03
81.68 2.84
15.52 1.88
120.53 2.83
397.55 4.62
7.89 1.86
463.93 4.74
20.53 2.35
6.47 1.64
0.84 1.14
197.61 3.80
54.73 1.76
894.64 5.77
4.44 1.45
151.41 3.04
23.97 2.34
52.60 1.73
36.05 2.22
79.61 2.87
52.45 2.34
112.74 2.86
75.39 2.46
9.39 2.15
208.69 3.87
0.80 1.90
355.17 4.59
383.10 4.17
226.74 3.73
294.59 4.31
197.42 3.79
213.41 3.81
13.42 1.80
7.10 1.31
4.15 1.42
38.63 2.59
51.64 2.43
135.50 2.96
24.17 2.30
6.57 1.79
51.21 2.60
225.47 2.83
-0.65 2.15
1.10 1.77
126.30 3.06
4.12 1.93
13.03 2.10
17.03 1.90
169.04 3.19
2.00 1.66
2.51 1.55
8.13 1.56
10.32 1.85
36.35 2.35
98.86 2.76
102.86 2.16
314.65 3.51
4.45 1.37
122.85 2.69
292.22 3.74
29.08 2.36
1890.28 8.33
13.60 1.93
55.96 2.57
309.15 4.45
-0.53 1.82
174.63 3.15
123.57 3.08
7.17 2.10
24.05 2.07
16.34 1.77
0.56 1.61
0.15 1.47
1.07 1.68
118.14 3.03
0.56 1.69
12.17 1.68
16.33 1.30
531.73 4.37
194.86 3.57
3.34 1.76
-0.01 1.54
66.78 2.09
228.59 3.96
11.13 1.81
18.69 1.76
47.09 1.84
248.75 3.97
188.93 3.59
9.20 1.84
14.58 2.05
51.86 1.77
99.74 2.32
22.80 1.83
5.87 2.15
263.33 2.96
134.01 2.67
86.14 2.77
37.12 2.35
9.30 2.02
171.55 3.45
115.67 2.55
2.32 1.55
49.54 2.44
37.51 2.24
207.76 2.73
174.48 2.97
141.41 3.02
131.26 3.25
4.07 1.91
38.06 2.21
14.91 1.23
42.36 1.63
9.36 1.63
171.74 3.36
22.27 1.90
53.94 2.53
265.88 3.58
29.15 2.18
139.60 2.35
168.30 3.28
91.43 2.51
99.29 2.64
111.42 2.89
73.70 2.75
0.60 1.70
5.63 1.59
271.22 3.29
0.16 1.63
36.76 1.91
30.83 1.76
42.59 2.12
88.24 2.61
39.40 1.85
9.53 1.28
14.47 1.76
2.11 1.61
4.31 1.13
19.74 2.04
109.85 2.96
117.96 2.14
180.59 4.00
13.92 2.30
2.76 2.19
138.76 3.62
10.40 2.23
3.86 2.15
90.27 3.26
2.03 1.54
36.36 1.61
42.22 1.94
164.76 3.49
51.97 2.07
124.90 3.81
0.82 1.90
23.38 2.09
152.88 2.93
0.38 2.06
399.98 4.73
65.87 2.65
595.64 6.13
66.17 2.79
156.48 3.57
214.24 3.92
129.87 2.99
38.18 2.25
142.33 3.32
9.05 2.08
4.93 1.68
30.65 2.12
6.30 1.87
35.40 2.24
24.30 1.42
1.77 1.72
63.26 1.80
77.85 2.49
203.44 4.07
174.56 3.36
60.29 2.88
8.08 2.21
14.37 2.33
10.63 2.25
82.23 2.95
0.82 1.93
268.91 4.21
8.23 2.05
3.45 1.34
65.73 1.97
7.62 2.15
11.06 2.02
47.70 2.24
3.89 1.89
130.39 2.83
98.37 3.24
61.40 2.48
69.77 2.21
5.17 2.34
110.98 2.87
2.05 2.06
170.56 3.83
132.52 3.39
11.16 2.43
544.34 5.48
92.88 2.82
67.25 2.14
62.07 2.04
0.03 1.07
97.84 3.05
10.07 1.46
287.22 4.62
5.44 2.59
0.91 1.71
276.91 4.64
3.40 2.24
393.64 5.51
87.72 3.06
66.46 2.73
86.62 3.06
108.68 3.31
227.89 4.25
261.53 4.12
140.17 3.27
223.73 4.07
343.68 4.75
45.76 2.62
99.05 2.71
203.35 3.48
55.91 1.88
63.86 1.70
13.95 1.94
15.30 1.61
81.17 2.08
1.57 1.13
2.45 1.88
62.82 2.15
148.09 2.69
29.50 2.29
7.49 1.89
1.92 1.77
0.79 1.52
52.22 2.82
43.66 2.20
3.79 2.28
731.04 6.84
4.81 2.11
59.39 2.82
74.96 2.94
82.54 2.94
24.09 2.10
5.52 2.26
270.42 4.50
41.58 2.71
778.73 6.43
168.37 3.48
13.82 1.40
31.42 2.25
0.83 1.79
21.23 1.92
9.05 1.84
4.05 1.70
6.90 1.52
190.42 4.05
8.05 2.04
0.28 1.80
435.98 5.68
4.68 2.18
417.20 5.05
10.83 1.88
10.81 1.31
14.63 1.26
98.91 2.64
6.17 1.70
129.74 3.28
0.13 1.31
9.54 2.35
4.46 2.01
2.64 2.27
44.80 2.73
2.37 2.40
9.41 2.12
1.06 2.04
4.22 2.14
61.06 2.83
494.20 5.41
320.47 4.65
332.85 4.69
18.41 2.10
44.97 2.28
452.08 5.03
32.56 1.49
81.44 2.82
5.33 1.70
23.66 2.04
6.74 1.53
4.87 2.54
21.31 1.77
1.66 2.27
5.33 2.23
16.14 2.23
2.34 2.06
251.60 4.36
419.42 5.29
71.40 2.81
-0.48 1.94
24.48 2.21
165.56 3.36
7.14 1.95
45.26 1.90
17.88 1.58
5.89 1.95
6.51 1.45
30.84 1.62
1.46 1.94
22.39 1.54
76.84 3.22
35.20 2.08
308.00 4.85
30.89 2.22
20.67 2.14
193.87 4.08
72.56 3.05
10.12 2.29
47.88 2.74
16.87 2.26
45.65 2.64
7.79 1.85
162.00 3.69
2.64 2.32
0.54 1.33
24.83 2.28
14.77 2.66
5.47 1.88
7.20 1.60
3.26 2.64
124.96 3.55
7.69 2.22
19.56 2.43
364.16 5.13
24.26 2.46
394.29 4.92
375.91 4.79
39.25 2.69
64.57 2.93
77.71 2.52
0.45 1.58
69.56 1.83
18.40 1.26
58.62 2.53
291.54 4.34
59.68 2.55
170.52 2.93
49.67 1.79
25.24 1.47
13.80 2.34
19.27 1.89
248.76 4.58
38.52 2.54
3.39 1.66
255.73 4.39
22.13 2.47
161.43 3.81
48.32 2.67
109.52 3.18
77.99 2.67
17.93 2.23
40.43 2.56
27.57 2.43
155.99 3.58
276.30 4.01
195.46 3.46
214.76 3.78
65.47 2.54
38.04 1.72
5.61 1.95
41.41 1.97
-0.00 1.33
32.37 1.46
260.66 3.68
265.14 3.81
0.59 1.62
158.88 3.91
100.80 3.35
62.75 3.20
14.30 2.28
86.02 3.04
0.80 1.95
602.69 5.91
420.30 5.02
11.62 1.57
-0.30 1.23
22.17 2.23
7.05 1.96
-0.96 1.46
15.40 2.36
1.99 1.86
419.55 5.69
0.10 2.09
807.31 6.83
431.91 5.57
54.12 2.78
1.58 2.35
305.22 4.68
304.22 4.38
27.77 2.29
4.14 1.78
22.15 1.54
1.63 1.21
26.10 2.36
65.66 2.63
10.06 1.73
15.72 2.25
9.69 2.63
44.91 2.95
1.68 1.70
25.43 2.46
89.62 3.18
135.63 3.52
6.27 2.15
134.16 3.28
23.20 2.28
233.82 4.18
262.74 4.24
125.15 2.94
298.96 4.36
136.96 3.08
239.38 3.84
18.31 1.46
23.52 2.38
71.91 2.29
166.69 3.01
96.26 2.96
9.39 1.84
32.14 2.02
153.55 2.74
2.78 2.29
30.32 2.56
118.37 3.58
37.69 2.42
676.53 6.29
9.79 2.24
376.22 5.00
1.35 1.76
222.14 3.95
10.67 1.42
3.46 1.75
134.37 2.55
19.69 1.28
47.52 2.56
1.68 1.51
4.67 1.41
111.76 3.34
116.82 3.64
11.68 1.96
249.08 3.61
519.94 6.10
138.56 3.46
27.02 2.24
447.39 5.50
36.61 2.57
122.04 3.22
2.02 1.99
1.38 2.33
11.89 1.94
10.88 1.40
16.90 1.50
38.16 1.60
1.17 1.74
7.64 2.01
187.24 3.24
7.03 2.28
2.35 2.13
37.09 1.97
3.09 1.74
304.54 4.85
17.64 2.39
6.71 2.45
540.65 6.05
156.68 3.85
79.61 2.93
2.01 2.28
190.53 3.49
14.06 2.16
17.11 2.52
317.64 4.23
70.35 2.61
94.70 2.86
25.59 1.83
12.87 2.30
41.00 2.10
0.65 1.46
26.32 1.53
11.18 1.44
25.00 2.04
13.20 2.33
0.07 2.19
310.61 4.26
3.55 2.23
37.32 2.59
8.90 2.19
0.31 1.85
61.20 2.64
49.30 2.58
279.40 4.32
85.00 2.04
0.12 1.08
0.63 1.51
1.43 1.19
4.91 1.86
3.77 2.45
29.78 1.92
63.96 2.88
262.40 4.38
60.47 2.91
403.79 5.42
100.90 3.18
16.26 2.22
145.77 3.43
-2.13 2.35
391.33 4.63
-0.30 2.13
20.03 1.83
40.75 1.88
1.54 1.32
49.22 2.46
179.99 2.94
253.28 3.58
37.23 2.64
10.83 1.92
8.46 2.23
21.41 2.23
490.28 5.36
616.11 6.30
41.84 2.59
180.45 4.01
0.81 2.39
13.99 1.98
191.16 3.75
609.13 5.92
254.41 3.88
29.65 2.14
3.76 1.46
3.37 1.18
153.73 2.33
27.30 2.16
42.76 2.01
72.74 1.85
141.42 3.22
111.50 2.88
6.67 2.00
84.85 2.44
5.20 2.18
28.80 2.34
1.84 1.78
19.98 1.88
60.04 2.06
231.19 4.31
26.17 2.43
3.45 2.03
503.63 5.90
478.41 5.78
0.15 2.00
12.31 2.18
70.57 2.96
3.29 1.88
221.01 3.94
233.08 4.01
13.05 2.05
69.78 2.22
17.37 1.28
53.22 1.94
7.60 1.29
18.73 2.32
5.86 2.18
114.55 3.38
5.67 2.11
5.46 1.96
7.60 1.85
6.93 2.24
-0.99 2.10
368.92 5.12
2.61 2.09
12.75 1.90
10.35 2.13
175.16 3.95
20.62 2.46
21.55 1.49
-0.35 1.40
63.76 2.28
1.55 1.44
38.14 2.37
23.53 2.13
7.69 1.42
36.04 2.82
24.58 1.99
73.94 2.98
83.42 3.11
18.24 2.65
14.11 2.41
416.76 5.22
372.30 5.02
445.88 5.30
4.73 2.28
55.82 2.41
1.67 1.85
29.70 2.02
8.82 1.88
1.26 1.50
14.36 1.31
41.36 1.46
2.10 1.93
20.55 1.49
17.47 1.97
-1.00 1.93
68.11 2.28
15.66 2.28
99.35 2.88
7.73 1.99
32.68 2.80
101.96 3.19
25.88 2.41
54.61 2.76
25.25 2.32
145.29 3.50
248.14 4.05
60.13 2.81
0.31 1.94
155.25 3.15
187.70 2.80
27.36 1.91
50.36 2.12
7.39 2.24
80.74 2.49
7.77 2.22
102.29 2.72
20.52 2.63
10.74 2.27
17.17 2.27
18.72 2.34
36.61 2.75
47.13 2.65
208.00 4.02
49.65 2.60
131.94 3.18
15.15 2.08
30.97 2.32
220.85 4.06
1.86 2.32
29.41 2.34
90.97 2.16
139.44 2.24
-0.39 1.69
0.26 1.52
22.91 1.47
2.00 1.25
9.59 2.53
126.12 3.41
50.20 2.40
4.39 1.54
42.01 1.79
10.11 2.23
0.91 2.08
22.77 2.36
56.88 2.89
221.10 3.95
28.68 2.09
0.18 1.30
17.55 2.16
37.08 2.08
135.16 2.69
20.87 2.10
94.55 2.75
3.71 1.70
43.51 1.92
6.22 1.62
2.36 2.17
67.46 3.09
147.64 3.13
221.36 3.95
2.55 2.03
135.78 3.28
21.23 2.25
1.98 2.02
153.41 3.55
59.49 2.47
394.64 4.92
0.33 1.67
7.03 1.59
4.29 1.52
8.65 1.15
116.54 2.72
64.56 2.17
100.90 3.13
56.29 2.77
118.91 3.30
118.36 2.94
71.68 2.93
-0.11 2.04
1.25 2.01
126.03 3.19
74.70 2.86
2.80 2.36
89.38 3.04
4.03 2.06
0.36 2.03
127.36 3.25
581.32 5.69
55.19 2.68
21.72 1.44
15.77 1.92
46.08 2.23
37.06 1.72
28.55 2.24
40.36 2.06
15.93 2.26
14.08 2.10
0.69 1.54
248.78 4.28
102.77 3.02
67.71 2.57
416.42 5.11
147.68 3.41
125.69 3.09
0.27 1.36
2.24 1.80
26.64 2.28
-0.30 1.67
-0.13 1.67
13.32 1.39
36.89 1.50
-1.31 1.78
16.42 1.94
8.65 1.64
51.01 2.69
58.44 2.71
27.60 1.92
19.03 1.91
25.69 2.64
44.36 2.64
9.92 2.19
96.29 3.03
113.04 3.23
81.66 2.74
64.73 2.64
327.39 4.61
50.86 2.29
57.83 2.69
148.99 3.00
209.40 2.94
12.99 1.28
30.45 1.93
75.20 2.22
14.83 1.72
122.89 2.25
2.83 2.10
28.95 2.45
110.31 3.26
109.55 3.22
17.41 2.21
20.07 2.28
30.44 2.56
21.46 2.23
7.33 2.10
1.83 2.31
196.16 3.83
606.53 5.66
0.03 1.77
1.63 1.35
1.70 1.08
58.83 2.39
517.04 5.09
56.08 1.99
103.24 2.73
45.83 2.64
2.09 2.06
73.93 2.84
219.15 4.10
4.57 2.41
11.42 1.80
44.29 2.51
1.47 1.82
116.54 2.32
15.43 1.36
123.02 3.11
40.30 2.10
43.05 2.01
53.15 1.87
3.98 1.44
37.78 1.47
40.67 2.81
142.32 3.53
6.25 1.86
15.12 1.68
2.06 2.04
6.23 2.03
36.58 2.39
99.23 3.04
362.44 4.80
114.83 3.06
21.84 2.18
507.49 5.29
0.32 1.10
-0.34 1.74
182.05 3.84
2.11 1.67
80.67 1.90
9.96 1.83
70.26 2.51
11.60 1.82
16.76 2.25
0.35 2.03
2.04 2.01
363.83 4.71
36.02 2.38
1.98 2.00
35.04 2.60
1.83 1.87
608.98 5.54
578.44 5.46
6.06 1.45
43.32 1.80
4.71 1.29
7.24 1.09
-0.33 1.81
46.60 2.42
24.65 2.14
25.53 2.06
7.63 1.66
106.32 2.47
6.23 1.40
13.25 2.22
142.25 3.52
230.96 4.17
37.86 2.73
109.05 3.20
428.93 5.11
102.67 3.20
-0.37 1.92
12.56 2.32
341.43 4.41
22.87 2.43
499.34 5.08
84.23 2.16
5.93 1.61
26.29 2.09
2.75 1.81
60.95 2.26
-0.27 1.39
85.55 1.78
1.79 2.02
74.48 1.75
0.29 2.03
68.39 2.75
125.71 3.28
294.46 4.59
4.85 2.04
4.65 1.82
27.86 1.97
155.83 3.24
47.05 2.76
6.66 2.19
96.83 2.82
19.43 1.50
1.23 1.17
11.29 1.18
26.32 2.27
67.49 1.97
6.03 1.27
124.56 3.18
42.62 2.76
5.10 1.77
52.72 2.86
43.69 2.58
26.08 2.37
13.68 1.79
4.49 2.06
650.92 6.44
114.14 3.22
58.27 2.52
33.18 2.31
6.02 2.32
27.77 2.23
35.64 2.23
56.46 2.50
43.05 2.60
211.25 3.53
0.38 1.82
1.70 1.67
27.92 1.85
45.70 2.75
54.33 2.25
0.91 1.30
3.48 2.38
-0.38 2.01
1.42 1.99
93.49 2.76
58.77 2.54
0.55 1.84
4.16 2.01
20.70 2.21
38.67 2.32
277.36 4.34
454.92 5.34
31.52 2.47
573.00 5.32
3.60 1.40
98.25 2.22
32.87 1.58
46.27 2.32
61.54 2.64
15.10 1.64
10.29 1.23
58.65 2.66
5.23 1.62
69.17 2.13
221.81 4.11
95.61 3.12
17.16 2.18
0.80 1.99
2.72 2.23
14.57 2.04
46.51 2.34
20.82 1.94
55.96 2.48
170.84 3.22
82.31 2.11
1.79 1.14
-0.61 1.00
1.84 2.12
1.01 1.71
21.28 1.85
22.49 1.63
23.10 1.54
-0.07 1.20
21.83 2.29
426.72 5.47
13.69 1.71
14.82 2.20
64.09 2.74
38.29 2.27
0.86 1.84
87.28 2.88
12.76 2.08
57.99 2.72
1.26 1.74
113.35 2.95
21.40 1.57
1.35 1.26
314.04 4.25
128.02 3.03
26.64 1.30
-0.46 1.97
1.13 1.97
50.68 2.27
116.72 3.26
255.29 4.30
129.40 3.31
1.71 1.92
4.23 2.02
278.45 3.99
0.90 1.83
32.59 2.27
160.55 3.48
54.01 2.25
33.41 1.70
50.24 1.78
9.21 1.27
15.40 1.21
-0.19 2.09
18.84 1.93
38.80 2.07
5.80 1.61
121.78 2.70
36.15 1.56
11.56 2.09
57.68 2.26
14.85 1.68
122.31 2.48
0.05 1.09
28.57 2.32
23.53 2.04
142.24 2.97
0.08 1.54
0.84 1.49
125.13 3.07
17.24 2.18
155.21 3.45
55.96 2.57
0.19 1.82
19.43 1.56
15.94 2.43
0.21 1.99
0.15 1.97
13.59 2.19
1.16 2.00
14.31 2.09
518.22 5.51
853.58 7.18
296.38 4.53
8.84 2.05
61.64 2.63
213.75 3.66
408.07 4.67
368.82 4.56
42.45 2.29
2.31 1.67
3.50 1.35
7.32 1.55
26.83 1.58
0.12 1.08
27.64 2.13
21.36 2.01
15.57 2.12
99.05 2.58
28.61 1.39
2.57 2.26
10.84 1.91
58.53 1.88
76.31 2.97
26.24 2.33
4.41 2.02
1.91 1.71
16.30 2.12
38.50 2.34
83.64 2.53
7.53 1.86
31.77 2.22
97.62 2.73
82.52 2.67
22.78 1.53
5.56 1.25
27.16 1.51
25.56 2.35
110.16 2.41
-0.14 1.23
178.82 3.65
42.58 2.47
51.68 2.28
146.60 2.94
1.20 1.48
0.83 1.99
8.36 1.97
9.88 2.00
1.36 1.92
12.96 2.11
11.30 1.83
245.96 3.88
23.75 2.16
129.73 3.05
215.26 3.64
21.08 1.49
24.59 1.45
11.83 2.19
46.99 2.44
96.90 2.60
-0.32 2.26
55.58 1.55
230.25 4.12
123.95 3.25
2.24 1.77
35.68 1.93
341.52 4.64
2.70 1.96
4.21 1.98
243.14 4.21
24.05 2.17
-0.26 1.70
3.56 1.27
5.01 1.43
23.11 1.60
5.03 1.16
1.10 2.07
2.65 2.10
32.17 1.88
9.83 1.25
42.21 1.54
60.98 2.67
14.34 2.37
24.74 1.84
12.26 2.12
-0.82 1.95
9.46 2.29
50.62 2.40
3.89 1.95
22.63 1.90
-0.08 1.76
92.69 2.84
0.88 2.16
17.13 1.84
1.68 1.71
11.33 1.92
27.56 2.11
62.88 1.90
87.95 1.88
0.59 1.72
66.68 2.38
20.69 1.66
55.95 1.88
8.88 2.04
1.83 2.27
26.20 2.06
34.96 2.06
118.50 2.65
42.21 2.67
1.72 1.82
18.10 1.44
1.45 2.11
171.26 3.50
137.90 3.29
79.19 2.83
113.80 3.07
14.85 2.04
145.23 3.11
154.26 3.34
3.96 1.18
35.39 1.59
0.44 1.09
71.92 2.56
11.73 1.93
9.04 1.27
0.28 2.24
16.68 1.46
23.23 2.24
112.40 3.17
139.55 3.40
56.67 2.62
1.88 1.72
254.03 3.96
93.75 2.93
107.21 3.07
2.58 1.70
4.51 1.87
290.08 4.21
94.09 3.01
180.61 3.55
130.58 2.98
1.39 1.85
12.12 1.18
2.20 1.81
125.43 2.96
126.38 2.90
3.93 1.50
3.29 1.37
0.66 1.04
9.78 2.31
9.71 2.07
192.37 3.76
30.33 2.38
44.38 2.10
10.84 2.05
38.57 2.63
16.29 1.85
460.92 5.11
0.70 1.82
81.25 2.83
10.74 1.78
146.98 3.17
108.12 2.92
239.72 3.60
32.04 2.00
38.24 2.18
1.24 2.04
3.76 1.86
0.49 2.26
142.22 3.05
23.25 1.86
191.50 3.58
0.38 1.93
14.15 2.10
42.08 2.69
15.18 2.31
44.19 2.44
1.88 1.93
27.62 2.19
341.79 4.29
7.95 1.83
4.63 2.04
0.43 1.67
12.40 1.64
12.03 1.35
29.37 1.38
12.62 2.09
-0.72 1.93
0.04 1.90
16.64 1.52
37.03 2.40
12.44 2.05
32.94 2.37
112.71 2.71
1.84 1.37
0.61 1.37
5.48 1.87
5.25 1.91
16.69 2.07
1.46 1.64
62.26 2.80
8.99 2.12
40.38 2.20
5.46 2.01
9.16 1.72
3.20 2.27
124.43 3.41
13.61 1.88
13.46 1.32
151.46 3.38
3.68 1.96
9.14 2.03
130.37 3.14
14.18 2.09
232.08 3.73
42.18 2.24
23.04 2.08
0.28 2.12
192.57 3.41
70.72 2.41
379.00 4.56
0.13 1.74
0.32 1.49
1.22 1.41
48.15 1.76
5.51 1.14
8.73 2.29
29.45 2.27
0.73 1.76
50.64 2.20
18.34 1.77
495.44 5.11
329.51 4.52
209.92 3.85
38.82 2.61
26.92 1.95
27.58 1.89
4.75 1.77
20.08 2.14
48.07 2.23
25.51 1.91
51.23 2.56
13.97 1.54
3.52 1.07
0.15 1.89
11.22 2.06
2.26 1.89
7.26 1.79
3.66 1.69
17.12 1.23
37.88 2.39
-0.50 1.77
8.78 2.00
4.34 2.18
1.51 1.80
687.93 5.79
1.94 1.84
30.16 2.01
116.04 2.87
0.75 1.69
0.82 1.86
20.14 1.76
48.02 1.92
-0.07 1.26
27.78 2.24
2.59 2.23
10.97 2.08
1.50 1.93
106.57 2.58
1.59 1.25
13.31 2.04
24.25 2.21
9.71 2.04
9.60 1.37
187.84 3.71
3.41 1.90
144.82 3.05
38.80 2.34
31.50 2.13
511.00 5.36
3.32 1.70
26.25 2.04
8.72 1.56
15.47 2.13
34.18 1.98
-0.46 2.13
40.70 2.39
51.61 2.55
2.03 2.22
83.35 2.63
103.23 2.72
854.25 6.64
5.73 1.88
4.61 1.89
0.47 1.40
2.59 1.91
302.37 4.35
98.93 2.79
50.50 2.15
535.13 5.17
23.03 2.26
104.73 2.65
16.79 1.81
-0.45 1.41
5.72 1.19
2.47 1.96
92.94 2.95
152.37 3.41
22.67 1.52
1.52 1.11
29.53 2.43
32.32 2.54
8.47 1.97
1.15 2.03
3.77 1.33
118.62 3.13
75.83 2.61
190.88 3.41
4.97 1.68
1.47 1.83
1.71 1.62
1.21 1.55
18.24 1.62
16.02 1.46
109.33 2.07
13.79 2.36
42.64 2.19
5.82 1.65
11.08 2.03
18.12 2.15
41.55 1.94
41.93 1.76
0.70 1.74
512.71 5.34
258.21 4.15
107.64 3.02
96.96 2.89
0.13 1.82
12.69 1.73
432.70 4.86
130.21 2.87
0.79 1.59
5.31 1.57
5.95 1.70
5.33 1.34
0.17 1.10
41.63 2.62
-0.48 1.93
10.45 2.04
0.78 1.46
5.82 1.54
2.44 1.13
199.75 3.84
0.74 2.19
18.62 2.15
49.15 2.39
513.51 5.42
127.29 3.15
194.53 3.17
201.31 3.45
9.21 1.92
23.40 2.06
319.86 3.98
29.20 1.89
12.92 1.66
11.91 1.81
7.87 1.59
7.93 1.70
18.19 1.46
13.89 1.23
133.87 3.34
58.07 2.60
15.73 1.91
26.02 1.90
1.05 1.91
19.19 2.16
8.48 2.00
32.20 1.65
126.27 2.94
5.64 1.83
82.70 2.80
528.46 5.41
4.21 1.91
305.75 4.21
14.14 1.82
0.05 1.48
1.62 1.66
1.38 1.47
27.30 1.86
1.85 1.25
2.17 1.08
16.17 1.18
141.34 3.36
49.25 2.72
98.84 2.99
56.35 2.08
20.18 1.35
67.45 2.62
87.62 3.05
13.78 1.70
48.74 1.89
1.56 1.99
9.48 2.14
30.83 2.22
6.66 1.97
15.20 2.08
83.92 2.74
97.94 2.53
57.83 2.50
97.36 2.77
375.95 4.42
17.77 2.21
33.30 1.74
4.30 1.38
5.83 1.40
2.61 1.51
22.38 1.62
6.34 1.21
28.79 1.52
4.09 1.20
0.75 1.09
24.66 1.27
81.89 3.03
1.29 1.62
1.54 1.34
43.23 2.59
59.68 2.60
31.11 2.54
85.31 2.89
21.33 1.97
543.42 5.46
3.40 1.82
-0.11 1.70
99.72 2.83
60.36 2.23
22.23 2.19
22.38 1.76
6.33 1.22
5.49 2.18
36.91 2.34
47.31 2.50
2.85 1.91
1.26 1.82
4.86 1.27
131.50 3.08
37.05 2.31
15.92 1.77
107.09 2.37
0.41 2.11
204.40 3.57
70.51 2.64
5.93 2.25
2.00 1.96
27.12 2.08
87.20 2.57
40.57 1.79
24.48 1.56
87.86 3.09
30.64 1.77
0.40 1.99
38.86 2.38
50.67 2.32
102.96 2.88
78.88 2.71
14.04 2.06
0.18 2.19
4.57 2.23
26.72 2.07
28.30 2.04
251.46 3.99
54.55 2.46
392.72 4.43
80.04 2.67
12.02 2.06
13.94 1.66
52.56 1.90
20.89 2.12
101.22 3.04
5.26 1.79
5.48 1.48
25.37 1.26
94.76 2.08
53.93 2.22
8.58 1.78
264.62 3.97
3.89 2.10
8.79 1.65
28.98 2.50
190.21 3.52
-0.05 1.66
107.85 2.07
392.90 4.95
340.69 4.75
1.93 1.93
18.30 1.84
2.53 1.46
110.18 2.97
1.15 1.74
18.06 2.08
16.91 2.06
167.24 2.98
36.17 2.18
1.51 2.06
85.62 2.74
89.89 2.22
48.36 2.49
53.16 2.59
1.93 1.01
1.94 1.76
68.61 2.66
85.78 3.05
196.31 3.87
0.50 1.88
56.79 2.32
304.83 4.27
158.33 3.51
3.71 1.90
15.91 1.99
10.50 1.63
1.97 1.33
26.04 1.35
-0.26 1.03
52.49 2.47
44.43 2.46
4.72 2.31
65.05 2.67
55.23 2.43
1.64 1.69
6.95 1.35
17.63 1.92
269.29 3.96
80.55 2.92
7.34 1.37
304.78 4.02
46.95 2.31
15.44 1.85
95.09 2.60
23.65 1.57
64.92 2.56
12.64 2.33
21.51 2.20
11.64 1.58
124.87 3.02
307.96 4.35
4.02 1.72
0.19 1.51
242.34 3.82
164.67 3.31
145.68 3.01
80.56 2.75
693.55 5.95
36.36 2.22
2.65 1.75
30.36 1.99
20.72 1.51
0.41 1.21
3.15 1.91
638.66 6.25
168.38 3.76
688.43 6.44
6.65 2.02
0.69 1.70
3.96 1.03
278.00 3.87
226.54 3.68
14.15 2.03
12.49 2.05
58.61 2.58
275.29 4.18
57.50 2.02
384.72 4.52
12.36 1.91
76.77 2.70
161.64 3.16
6.81 1.83
45.78 2.18
5.45 1.85
8.01 1.81
-0.41 1.61
29.72 1.60
19.15 1.71
29.04 1.77
63.87 1.89
-0.70 1.19
139.79 2.27
14.04 2.08
1.68 1.68
28.04 1.57
289.03 4.02
25.58 2.27
17.13 2.03
27.20 1.45
41.79 2.32
31.13 2.23
146.64 2.91
9.00 1.85
88.86 2.75
0.60 1.89
0.89 1.81
97.37 2.68
43.94 2.00
75.68 2.38
32.16 1.75
6.52 1.49
67.06 2.19
61.48 1.81
2.14 1.16
107.51 2.98
8.03 2.03
2.27 1.95
28.12 2.29
144.50 3.16
-0.65 1.45
59.89 2.36
-0.82 1.80
11.49 2.30
161.65 3.17
90.64 2.43
139.03 3.05
101.40 3.05
109.48 2.74
3.66 1.64
27.66 1.85
2.14 1.49
74.23 2.32
45.79 1.99
34.58 1.80
12.30 1.49
0.19 2.16
68.08 2.89
11.53 1.39
166.25 3.51
32.24 2.30
1.17 1.33
419.66 4.51
174.74 3.23
114.23 3.08
322.65 4.56
22.31 1.75
22.96 1.88
914.41 6.65
4.91 2.09
218.72 3.62
2.78 2.18
136.87 3.34
41.26 2.42
4.38 1.68
2.05 1.47
2.03 1.24
9.38 1.80
176.25 3.36
67.18 2.52
13.87 1.96
11.00 2.09
2.03 1.57
71.66 1.76
126.69 3.08
48.89 2.42
21.13 1.93
70.90 2.69
44.44 2.70
26.31 2.24
44.99 1.94
28.50 1.51
44.13 2.40
124.55 3.13
2.66 2.16
16.06 2.09
119.43 2.40
87.53 2.59
93.43 3.02
1442.31 8.35
75.99 2.29
94.62 2.89
415.65 5.08
6.78 1.70
3.12 1.13
6.16 1.11
77.37 1.67
36.39 2.14
81.79 2.63
16.06 1.96
1.21 1.87
5.21 1.59
26.58 1.79
1.44 1.40
93.77 2.86
64.39 2.17
10.96 1.62
482.83 4.78
204.42 3.69
90.95 2.82
9.24 2.24
357.43 4.71
152.55 3.43
44.60 2.66
9.86 1.55
4.51 1.74
3.96 1.99
50.62 2.68
201.67 3.49
39.09 2.28
6.13 1.94
109.49 2.76
3.49 1.69
65.40 2.43
112.41 2.86
20.74 2.08
39.39 2.38
72.51 2.73
32.05 2.17
4.62 1.41
1.18 1.03
76.26 2.47
50.82 2.33
202.70 3.65
31.67 2.24
2.17 1.88
5.03 1.58
72.76 2.02
4.05 1.62
181.15 3.66
4.84 1.83
150.76 2.66
23.85 2.19
221.92 3.88
52.35 1.74
4.60 1.84
0.59 1.26
12.17 1.46
50.29 1.77
16.89 1.37
24.68 1.37
270.93 3.90
83.04 2.90
33.83 2.10
4.57 1.31
90.92 2.47
26.61 1.99
-0.56 1.96
112.75 2.92
5.32 1.93
59.58 2.69
41.20 2.51
112.29 3.04
0.32 1.86
2.78 1.50
2.53 1.76
79.32 2.33
38.56 1.59
85.94 2.76
30.23 2.08
86.13 2.70
38.68 2.30
20.42 2.09
0.95 1.83
64.57 2.21
22.63 1.49
61.01 2.42
440.23 5.01
210.42 3.73
2.21 1.52
15.23 1.69
17.88 1.97
7.65 2.13
2.92 1.92
20.73 1.61
134.17 3.17
132.96 3.17
8.72 1.79
44.83 1.99
105.59 2.78
118.57 3.02
1.75 1.26
67.47 2.21
121.04 2.56
49.02 1.88
6.71 1.37
47.72 2.55
41.93 2.18
22.63 1.97
1.40 1.19
16.98 1.70
93.22 2.56
115.43 3.02
285.74 3.69
17.53 1.80
181.69 3.31
23.57 2.02
21.80 1.90
36.63 2.15
0.96 1.71
213.10 3.43
131.75 2.80
12.74 1.88
12.38 1.56
6.36 1.42
15.00 1.88
66.27 2.46
34.69 2.15
103.97 2.94
19.62 2.08
36.59 2.30
24.78 2.17
3.92 1.20
2.47 1.11
3.97 1.05
1.42 1.61
62.05 2.73
81.92 2.67
104.99 2.77
91.03 2.14
61.01 1.93
32.81 2.09
11.63 1.78
4.85 1.68
75.76 2.33
16.72 1.91
193.23 3.45
233.27 3.88
81.57 2.31
2.98 1.56
17.91 1.91
51.21 2.37
18.26 1.77
25.70 1.72
329.69 3.94
45.40 2.46
50.94 2.55
-0.56 1.90
157.25 3.02
404.90 4.51
225.29 3.75
45.04 2.35
63.94 2.56
16.01 1.86
4.15 1.48
14.48 1.15
95.15 2.45
15.38 2.01
0.59 1.73
6.03 1.62
740.96 5.97
36.67 2.17
43.68 1.94
45.11 2.17
24.95 2.22
34.49 1.67
17.20 1.69
8.18 2.07
0.08 1.87
49.93 2.79
169.63 3.57
12.85 1.49
14.02 2.28
161.66 3.78
422.18 5.25
46.84 1.88
89.95 3.18
158.80 3.90
974.29 8.05
143.63 2.49
212.65 3.46
64.10 2.92
133.80 3.22
360.85 5.32
823.00 7.32
82.99 2.44
8.91 1.93
-0.23 2.15
294.32 4.88
195.12 3.59
0.40 2.54
141.92 3.68
68.37 2.72
58.53 1.90
79.98 3.02
20.86 1.85
70.32 2.74
9.91 1.57
65.15 2.34
10.99 1.28
222.88 4.32
35.69 1.80
116.96 3.19
19.46 2.21
33.75 1.89
234.43 4.43
18.55 2.66
199.22 4.03
197.20 3.72
-0.18 2.09
216.27 3.86
1.18 1.10
153.96 2.54
8.77 1.94
2.96 2.19
9.75 2.26
334.71 4.47
25.01 2.19
7.14 2.33
32.90 2.47
17.92 1.77
1.30 2.23
315.37 5.02
3.67 1.32
0.01 2.19
157.77 3.81
492.21 5.42
344.41 3.49
62.73 2.64
67.44 2.83
57.66 2.49
9.56 1.39
61.79 2.25
142.79 2.70
173.77 3.56
88.52 2.93
261.78 4.18
2.50 1.19
194.97 2.68
185.61 4.03
170.87 3.59
3.32 1.86
0.71 2.13
355.53 4.84
20.29 1.40
91.80 2.64
-1.63 2.51
48.18 2.91
3.62 2.49
-0.12 2.19
5.06 2.23
157.32 3.73
121.67 3.33
142.72 3.63
114.51 3.27
65.23 2.74
289.54 3.80
64.28 2.36
115.66 2.02
54.24 2.13
-0.32 2.08
44.24 2.62
4.11 1.12
104.20 2.62
632.83 6.52
200.88 4.12
96.75 2.42
480.71 5.97
314.48 4.92
18.88 2.14
55.64 2.86
0.33 1.93
99.90 3.02
2.45 1.68
132.68 2.76
238.33 3.94
18.45 2.61
273.58 4.51
368.14 4.98
20.69 1.61
0.75 1.97
162.89 3.51
81.37 2.67
200.69 3.56
9.67 2.27
4.26 2.37
139.91 3.21
15.95 2.40
13.18 1.71
118.81 3.55
4.89 1.66
109.42 3.17
184.48 4.00
182.96 3.88
160.47 3.39
-0.41 2.09
273.18 4.47
0.49 1.93
5.04 1.47
8.49 1.96
7.47 1.56
245.67 3.44
3.16 2.11
-0.08 1.42
84.73 2.66
917.75 7.88
11.23 2.31
30.64 2.03
341.53 5.11
264.76 4.70
0.51 1.26
143.04 2.86
18.01 2.14
236.54 4.34
8.43 2.25
19.79 2.10
267.09 4.38
5.08 2.45
36.53 2.48
1.48 1.91
21.23 2.28
2.49 1.84
143.19 3.48
123.49 3.41
25.96 2.44
394.92 4.89
48.50 2.09
187.78 3.62
-0.56 2.13
258.26 4.55
74.48 1.80
89.47 2.97
24.11 1.45
-0.92 1.59
74.97 2.71
268.85 4.58
196.30 3.73
3.19 1.49
12.61 2.26
0.74 2.47
331.99 4.75
196.51 4.12
20.21 2.42
316.81 4.80
422.59 5.15
16.29 1.51
2.64 1.07
66.81 1.83
294.22 4.39
183.81 2.89
1.32 1.72
20.85 2.20
11.68 2.20
411.47 4.92
163.54 2.73
85.18 3.04
299.23 4.50
27.56 2.00
-2.00 2.11
69.57 1.91
191.95 3.56
86.55 2.62
0.19 1.41
32.95 1.93
54.77 2.81
22.54 2.40
72.62 1.92
0.60 1.27
2.49 2.47
138.17 3.46
474.92 5.95
2.09 2.43
1.12 2.14
28.76 2.51
712.43 6.91
221.12 3.87
150.54 3.24
2.07 2.16
3.39 2.03
239.76 4.37
101.14 2.96
94.96 2.53
195.63 3.93
0.92 2.23
57.88 2.96
6.70 2.15
62.43 2.82
5.41 1.14
9.46 1.70
58.60 2.41
-0.42 1.97
72.08 2.41
127.96 2.94
175.91 3.13
17.72 2.31
27.95 2.73
2.58 2.19
2.08 1.29
2.00 1.78
154.96 3.68
18.56 2.28
5.50 2.46
273.50 3.86
34.85 1.87
3.10 1.83
85.17 2.78
6.65 2.15
6.56 2.06
157.60 3.47
14.79 2.22
180.34 3.91
16.49 1.32
2.18 1.53
15.38 1.63
217.71 4.23
21.91 2.25
24.85 1.99
150.00 3.64
21.22 2.15
136.47 2.89
1192.81 7.90
415.18 5.10
32.60 2.07
87.17 2.92
21.65 2.46
17.69 1.77
18.76 2.32
116.81 2.73
0.67 2.09
284.34 4.48
472.77 5.82
13.50 1.60
4.55 1.71
165.35 3.04
5.32 2.10
155.16 2.60
0.88 1.51
3.42 2.15
0.94 1.95
16.14 2.11
121.71 3.26
12.45 2.30
9.45 1.21
113.17 2.26
31.12 2.09
8.64 2.35
0.69 1.75
179.69 2.98
154.88 3.37
26.87 1.30
4.05 1.51
121.52 3.25
2.21 2.06
90.66 2.91
40.58 2.81
78.43 3.27
54.92 2.80
0.71 1.99
86.12 3.07
13.89 2.32
1.33 1.81
44.56 2.54
6.55 2.50
84.46 3.01
8.81 1.52
16.27 1.92
97.40 2.06
0.97 1.34
0.34 1.78
86.34 3.25
9.26 2.20
-0.72 2.01
3.18 2.12
17.98 2.34
484.71 5.82
-0.13 1.87
4.76 1.81
98.96 3.07
1.40 1.29
397.63 4.86
171.08 3.71
844.68 6.84
1.57 1.54
8.12 1.77
356.47 4.68
12.04 1.27
12.34 1.42
-0.38 1.65
158.86 3.47
0.89 1.86
40.45 2.19
29.50 2.09
1.46 1.37
19.68 1.86
12.21 2.25
161.26 3.37
263.94 4.46
0.51 1.80
113.22 3.26
58.88 3.04
30.49 2.00
175.76 3.62
88.43 2.59
4.83 1.91
96.68 3.22
366.76 4.46
26.09 2.40
7.20 2.31
77.74 1.82
257.54 4.44
46.52 1.84
10.38 1.63
33.83 2.49
254.45 4.26
35.65 1.83
3.95 1.76
371.98 5.18
96.46 2.94
27.83 1.64
0.77 1.77
244.66 3.65
4.42 2.16
32.71 2.73
111.37 3.44
294.15 4.44
18.82 2.04
203.07 3.78
3.99 1.34
89.88 2.90
147.43 3.51
89.64 2.70
1.19 1.89
157.41 3.83
144.01 3.01
153.10 3.69
1.33 1.96
40.29 2.36
0.02 1.47
214.90 3.43
10.13 2.21
307.46 4.51
3.28 1.61
181.20 2.76
124.66 3.17
53.15 1.87
351.92 4.11
212.33 4.00
1.47 1.22
3.06 1.57
249.38 4.35
740.80 6.90
0.18 1.81
83.70 1.78
0.30 1.94
-0.64 1.74
2.40 2.46
303.91 4.60
32.68 2.25
1.29 1.83
37.69 2.59
28.92 1.59
0.90 1.46
171.92 3.58
1.68 1.70
3.47 1.40
146.51 3.48
-0.73 1.83
-1.13 1.96
54.62 2.50
6.05 1.24
58.40 2.46
32.98 2.43
44.55 2.63
187.56 3.89
156.65 3.66
201.81 2.93
6.45 2.17
98.91 2.87
66.66 2.77
15.29 2.49
9.23 1.89
0.64 2.19
21.92 2.19
108.13 3.08
22.49 2.13
8.96 2.44
0.07 1.01
204.55 3.97
8.04 2.15
18.40 1.58
6.29 1.81
1.94 1.67
18.23 2.17
18.75 1.48
29.51 2.44
18.46 2.33
4.19 1.81
159.45 3.27
4.32 1.88
7.33 2.40
50.94 1.60
133.78 2.98
527.58 5.32
8.27 2.10
25.73 2.36
6.53 2.28
13.78 1.96
15.48 2.27
285.27 4.53
0.85 1.55
61.39 2.11
158.60 3.07
57.80 2.41
586.46 6.23
184.38 3.80
69.78 2.71
185.45 3.47
42.26 2.17
66.04 1.97
5.61 1.55
79.31 2.77
3.70 2.08
85.53 1.98
6.81 1.99
44.49 1.86
256.88 3.81
42.64 1.58
51.36 2.67
188.58 3.92
429.21 5.55
50.45 2.57
3.36 1.48
616.16 6.27
552.30 5.92
11.64 2.03
20.31 2.29
37.12 2.48
85.16 3.14
565.44 5.68
149.00 2.29
1.49 1.62
116.29 3.21
17.26 2.17
110.11 3.11
8.34 1.47
121.22 2.68
45.98 2.54
25.23 2.28
197.30 3.91
91.62 2.84
2.11 1.26
300.96 4.65
7.35 1.81
31.01 2.39
11.14 1.62
170.95 3.44
68.67 1.67
196.95 3.57
220.70 4.05
159.85 3.62
159.14 3.34
31.92 2.43
14.58 2.22
0.68 1.81
92.20 2.24
30.43 2.24
133.52 3.14
1.97 2.02
13.39 1.47
41.58 1.93
66.27 2.82
91.57 2.79
11.97 2.17
0.43 1.99
325.61 4.66
266.02 4.04
1.16 1.68
26.42 1.44
41.45 1.61
82.49 1.84
53.21 2.12
320.39 4.80
283.24 4.52
171.04 3.34
42.03 1.90
102.45 2.64
54.41 2.38
5.00 2.11
100.36 2.95
98.73 2.64
11.42 1.97
25.63 2.34
185.03 3.69
6.48 2.36
18.81 2.53
8.91 1.93
98.01 1.90
9.58 2.30
394.93 4.65
29.05 1.60
17.45 1.88
72.96 2.38
118.13 3.17
239.83 3.84
98.92 3.27
4.31 1.97
38.86 2.36
5.25 1.43
5.25 1.88
35.84 2.43
6.03 1.96
89.02 2.98
30.22 2.40
38.45 2.43
149.38 3.51
162.34 3.24
38.34 2.43
58.60 2.59
3.12 1.49
28.79 2.05
1.05 1.90
86.18 2.85
24.63 1.65
135.73 2.79
13.27 1.83
5.35 2.07
64.52 2.72
215.02 2.70
20.82 1.80
35.96 2.47
92.65 2.19
85.40 2.78
17.84 1.25
562.24 5.97
217.73 3.83
69.74 2.12
187.42 3.99
1.91 2.35
114.91 2.51
1.02 1.62
5.12 1.15
552.65 5.88
48.30 2.53
1.63 1.51
63.02 2.72
4.27 2.06
63.87 2.97
63.13 2.68
3.66 1.45
192.80 3.90
59.22 2.45
17.95 2.21
45.11 2.49
5.73 1.91
31.79 2.59
88.28 2.56
30.05 1.53
14.87 2.14
238.77 4.17
33.02 2.25
397.47 4.79
243.05 2.69
0.91 1.34
40.38 2.49
298.14 3.38
207.12 3.48
48.68 2.13
1.66 2.05
106.87 3.12
835.00 6.90
95.42 2.34
1.62 1.84
2.45 2.03
254.63 3.95
29.47 1.67
56.62 2.53
253.75 3.93
6.06 1.50
52.76 2.38
7.85 1.84
164.10 3.16
22.22 1.58
183.86 3.76
166.53 3.61
429.14 5.12
109.82 2.58
96.89 3.06
950.82 7.44
112.37 3.21
225.22 3.70
2.93 1.35
116.63 3.27
166.16 2.61
-0.56 2.02
483.22 5.16
189.56 3.32
34.76 2.34
60.73 2.12
153.16 2.83
31.96 2.32
5.15 1.16
55.08 2.56
11.75 1.64
6.09 1.70
235.70 3.81
409.04 4.78
17.88 2.47
0.32 1.95
66.80 1.80
-0.17 1.45
16.34 2.19
106.88 3.18
73.84 2.49
604.88 6.06
75.32 2.80
478.09 5.26
19.93 2.21
24.70 1.87
287.97 4.33
776.68 6.65
200.89 3.84
216.82 3.65
0.96 1.24
164.48 3.57
5.78 1.35
100.52 1.91
136.30 2.94
166.24 3.59
15.75 1.40
69.72 2.27
232.66 4.11
14.71 2.16
208.78 3.81
20.96 2.00
36.41 2.40
18.25 2.21
134.21 3.47
-0.38 1.85
27.43 2.06
3.67 1.16
253.83 3.96
100.60 2.80
14.60 1.15
34.71 1.74
375.32 4.98
12.46 2.12
1.09 2.18
74.41 2.65
5.77 1.42
49.99 2.01
8.93 2.03
87.42 2.95
126.68 3.25
35.38 2.23
1.98 1.79
484.48 5.61
-0.31 1.71
3.10 2.00
-0.54 1.70
192.47 3.79
39.04 1.69
-0.02 1.01
72.41 2.33
149.54 3.12
61.71 2.87
39.05 1.52
16.95 1.64
7.70 1.14
64.13 2.35
54.51 1.98
397.72 5.21
17.79 1.88
715.66 6.65
268.36 4.16
232.58 3.76
62.55 2.83
33.00 2.35
43.61 2.65
86.53 2.44
1.97 1.91
91.75 2.20
9.38 1.87
70.08 2.07
98.47 3.13
0.91 1.70
42.00 1.37
123.72 2.84
143.68 3.16
31.81 2.59
32.10 2.35
366.52 4.35
112.94 3.19
169.60 3.51
163.13 3.79
232.75 4.02
898.77 6.96
19.66 1.79
5.48 2.00
4.40 2.05
538.59 5.29
30.69 2.05
73.29 2.68
30.45 2.42
22.77 2.03
495.41 5.43
41.21 2.28
1.29 1.58
534.55 5.79
341.09 4.34
107.70 2.43
47.95 2.49
585.98 5.90
163.05 3.25
7.94 1.41
3.07 1.77
176.92 3.66
7.53 1.65
50.23 2.22
4.57 1.27
125.32 3.37
317.24 4.56
-0.23 2.21
4.14 1.98
200.98 2.79
9.96 2.26
16.67 1.31
10.82 1.62
11.19 2.05
88.25 2.77
71.84 2.35
60.80 2.65
32.82 1.38
37.59 1.59
1.10 1.94
68.54 1.70
6.51 2.01
55.23 2.62
75.57 2.80
39.23 2.46
45.66 2.73
0.36 1.40
22.91 1.53
50.18 2.17
0.52 0.98
111.85 2.78
977.42 7.37
188.52 3.22
8.03 1.32
2.47 1.60
57.30 2.56
152.20 2.63
76.71 2.60
85.24 2.88
31.40 2.32
271.84 3.63
15.49 2.41
171.95 3.53
185.09 3.49
3.77 1.86
69.03 2.62
26.57 1.91
173.88 3.76
20.08 2.18
14.83 2.01
25.77 2.21
20.08 1.79
17.30 1.92
92.32 2.73
397.49 4.75
19.91 2.26
2.28 1.60
53.77 2.44
500.96 5.07
15.77 1.26
91.13 2.71
66.59 2.68
31.82 1.35
115.90 2.21
85.98 2.61
35.94 2.01
590.26 6.03
127.71 2.76
18.59 2.27
180.05 3.85
1.63 1.30
3.43 1.98
6.49 1.78
124.52 3.12
200.39 3.53
0.37 1.52
35.69 2.36
11.87 1.84
98.68 2.39
282.93 4.33
87.17 2.93
33.31 2.29
1.79 1.74
22.02 2.02
26.04 2.30
44.34 1.96
50.44 2.55
25.14 2.13
33.63 2.27
15.30 1.49
24.62 1.63
179.94 3.51
0.46 1.21
10.87 1.73
203.62 3.78
37.67 2.57
12.48 2.06
187.26 3.40
3.42 1.94
77.75 1.89
61.00 1.95
6.49 1.83
154.00 3.24
7.82 1.46
1.54 1.58
236.04 4.05
311.46 4.44
88.53 2.62
2.99 1.95
27.48 2.06
83.68 2.29
4.39 1.95
2.95 1.46
114.81 2.81
70.09 2.84
342.73 4.53
27.78 1.24
31.02 1.43
55.05 2.39
6.42 1.86
31.75 2.01
91.58 2.26
62.61 2.38
82.63 2.79
29.57 2.26
163.77 3.47
3.55 1.48
23.04 2.14
89.60 2.56
21.60 2.17
707.97 6.09
4.49 1.76
16.69 2.09
56.92 2.53
914.87 6.95
119.46 2.88
8.68 1.81
21.24 1.94
570.18 5.76
16.58 1.33
48.42 1.70
80.58 2.64
372.58 4.39
-0.70 1.13
4.91 1.36
2.26 1.75
169.37 3.19
114.44 2.97
45.88 2.48
19.48 1.93
7.81 1.99
14.28 1.99
4.01 1.99
58.42 2.60
85.52 2.87
118.68 2.43
91.53 3.01
27.56 1.92
77.33 2.76
98.70 2.63
56.94 2.56
29.17 1.53
46.05 2.06
111.50 3.05
210.20 3.89
106.59 2.94
14.80 1.42
0.30 1.85
651.10 6.26
51.19 2.80
132.71 3.30
13.89 1.95
1.53 1.50
0.55 1.69
165.67 3.49
179.23 3.63
71.83 1.86
25.81 2.07
66.94 2.16
18.16 1.56
94.61 2.66
259.47 4.13
130.62 3.25
132.91 3.13
727.64 6.02
31.10 2.38
664.60 6.27
236.63 4.05
35.44 1.66
0.93 1.42
37.35 2.11
12.41 1.83
9.10 1.72
210.21 3.84
33.08 2.25
97.56 3.08
23.92 2.48
35.02 2.26
241.14 3.58
137.37 3.13
18.72 1.39
133.88 2.51
59.04 2.28
95.95 3.04
23.82 2.16
44.28 2.27
1.95 1.07
3.10 1.22
4.13 0.97
7.26 1.56
31.73 2.28
19.24 2.02
6.89 1.10
160.43 3.00
123.77 3.16
4.83 1.68
23.30 2.02
666.68 6.23
16.03 1.50
34.10 2.40
754.44 6.49
109.68 2.88
1.34 1.72
16.42 1.77
12.10 2.02
5.11 1.16
25.59 1.59
97.60 2.68
87.23 2.08
87.34 2.30
22.15 2.20
163.10 3.44
246.88 4.23
180.09 3.83
107.97 3.06
639.24 5.86
58.44 2.78
388.76 4.51
84.52 2.78
35.26 2.29
69.93 2.41
77.77 2.52
2.50 1.36
1.86 1.57
97.72 2.66
17.76 2.04
139.10 3.12
889.74 7.07
26.01 2.07
110.10 2.82
479.44 5.31
227.53 4.09
16.72 1.56
12.22 1.79
495.18 4.94
41.56 2.38
71.06 2.69
1.55 1.94
233.20 4.01
741.70 6.13
178.22 2.92
74.52 2.47
247.83 4.05
51.70 2.53
14.95 2.23
95.86 2.56
15.10 2.15
103.59 3.10
0.44 1.99
1.23 1.45
156.17 3.39
5.19 1.97
51.71 2.16
87.90 2.85
873.05 6.69
11.17 1.77
33.24 2.09
2.49 1.41
5.18 1.59
102.78 2.88
29.83 1.55
135.31 2.96
0.09 1.72
276.93 4.07
9.31 2.29
85.78 2.94
45.21 1.59
4.18 1.54
3.12 1.49
304.56 4.29
83.99 1.93
1.43 1.32
157.89 3.31
98.97 1.88
256.06 3.65
54.47 2.53
50.13 2.49
532.47 5.04
72.93 1.83
67.58 2.30
101.56 3.13
2.03 1.45
14.30 1.92
152.57 2.87
144.47 3.29
90.89 2.58
129.46 2.34
198.96 3.05
7.28 1.86
-1.15 1.34
2.30 1.55
298.35 4.24
42.70 2.42
153.15 3.38
74.68 2.73
44.31 2.42
2.73 1.62
22.63 2.45
152.13 3.16
0.17 1.48
40.95 2.46
24.28 2.20
501.03 5.46
121.02 3.02
5.21 1.70
163.34 2.65
223.75 3.25
0.33 1.99
91.48 2.54
256.38 3.79
7.18 1.15
0.39 1.73
40.82 2.63
146.46 3.52
4.73 1.92
500.17 5.00
5.55 2.13
3.70 1.03
56.08 2.51
32.18 2.19
2.63 1.85
158.04 2.61
70.17 2.53
18.16 1.99
116.18 3.12
106.81 3.01
9.51 1.82
5.28 1.98
46.42 2.65
87.67 2.79
35.10 1.73
54.48 2.28
26.60 2.43
5.29 1.90
0.18 1.21
26.56 1.67
11.27 1.77
6.14 1.95
538.29 5.70
606.19 5.97
62.73 2.32
-0.44 1.83
10.47 1.59
111.13 2.86
56.04 2.29
47.66 2.19
897.80 6.96
53.10 2.23
325.88 4.47
129.44 3.03
10.66 1.37
30.08 2.17
6.46 1.46
219.28 3.75
6.70 1.77
30.43 2.10
84.70 1.88
1.74 1.71
121.56 2.28
84.56 2.43
275.91 3.81
16.57 2.07
143.96 2.28
96.87 2.93
11.12 1.90
619.31 5.44
2.96 1.17
3.40 1.92
438.99 4.79
56.04 2.55
3.30 1.56
8.18 1.82
62.72 1.65
29.90 2.27
206.68 3.49
153.44 2.46
1.24 2.15
42.08 2.25
1.65 1.02
77.04 2.06
75.67 2.52
39.42 1.44
24.24 2.17
262.26 4.13
63.17 2.62
81.83 2.63
90.30 2.18
13.28 2.09
349.24 4.59
73.64 2.62
7.57 2.18
15.08 2.23
40.43 2.04
82.38 2.80
106.21 3.00
37.90 2.35
19.87 1.99
158.93 3.14
19.31 2.11
243.94 3.99
46.72 2.29
16.52 1.71
1.53 1.42
122.28 2.88
17.57 1.89
36.30 1.80
8.42 1.98
112.25 2.60
844.44 6.27
115.38 3.19
65.32 2.53
56.39 1.81
197.76 3.43
1.30 1.47
7.90 1.68
60.85 2.52
1.38 1.85
4.38 1.36
74.80 2.21
350.48 4.42
3.12 1.19
199.42 3.50
794.92 6.79
96.02 2.87
2.58 1.29
74.73 1.90
10.83 1.98
167.32 3.18
32.70 1.72
59.62 2.23
12.25 1.89
13.64 1.73
9.66 2.02
57.75 2.45
8.40 1.85
111.12 2.49
206.24 3.31
45.53 1.58
308.84 4.12
11.07 1.19
42.67 1.81
57.58 2.18
27.86 2.16
83.00 1.98
4.78 1.55
2.41 1.70
717.33 6.42
17.59 1.79
3.26 1.88
197.95 3.77
535.23 5.36
1.78 1.92
11.59 1.76
107.98 2.74
20.56 1.27
1.41 1.24
78.20 2.45
5.27 1.91
116.00 3.27
229.86 4.03
186.25 3.48
543.50 4.90
2.10 1.90
64.30 2.58
254.72 3.41
3.81 1.88
45.60 2.43
159.93 3.55
40.21 2.44
229.00 3.64
3.58 1.89
201.44 3.54
316.79 4.27
0.55 1.19
390.71 4.57
11.52 1.48
223.94 3.50
12.15 2.27
271.89 4.17
27.61 2.09
23.12 1.65
30.06 1.85
-0.87 1.21
487.83 5.45
46.64 2.65
36.61 2.43
581.67 5.55
8.41 1.62
33.66 2.28
20.93 2.01
49.19 1.91
67.54 2.37
8.31 1.85
335.40 4.72
162.27 3.04
11.93 1.64
91.44 2.75
8.10 1.73
1.55 1.81
33.29 2.50
-0.15 1.65
71.10 2.43
127.57 2.25
88.07 2.52
101.14 2.03
4.17 1.43
5.17 1.63
14.14 1.72
123.54 2.37
13.12 2.07
461.95 5.15
126.01 2.97
22.18 1.97
39.53 2.04
20.72 1.87
25.03 1.37
7.63 1.37
13.58 2.02
193.58 3.58
295.49 4.36
99.28 2.56
27.85 1.47
7.89 1.95
5.92 1.56
27.19 2.02
22.96 2.16
95.20 2.88
1.58 1.80
93.01 2.72
21.44 1.87
93.66 2.37
440.34 5.10
53.20 2.48
72.98 2.33
22.96 1.48
47.83 1.91
23.35 1.97
18.36 2.30
131.43 3.12
107.38 2.48
1.66 1.56
290.75 4.28
30.50 2.26
115.30 2.96
10.11 1.70
2.57 1.08
81.51 2.23
23.20 1.95
51.60 2.11
71.97 2.69
3.28 1.90
487.55 5.23
97.82 2.72
133.01 2.86
91.36 2.78
304.74 4.21
97.16 2.67
104.41 2.56
222.83 3.55
11.49 1.37
35.47 2.24
20.43 2.04
53.77 1.80
7.63 2.14
4.53 1.23
341.20 4.02
364.14 4.43
374.23 4.78
16.15 1.90
82.33 1.78
20.16 1.62
40.75 2.37
191.53 3.49
8.41 1.96
4.97 1.79
15.59 2.36
114.06 3.12
71.30 2.05
28.81 1.96
29.25 1.67
666.56 5.45
6.46 1.30
124.95 2.84
201.89 3.92
140.43 2.19
31.20 2.21
1.26 1.88
56.98 2.02
3.18 1.82
66.78 2.45
123.27 2.30
27.18 1.78
398.86 4.27
140.97 2.80
2.77 1.86
8.12 2.19
13.29 1.82
9.65 1.98
16.98 1.26
1.22 1.58
61.53 2.24
0.20 1.84
11.63 1.90
165.67 3.23
684.83 5.67
55.70 2.20
87.32 2.77
25.26 2.27
17.84 2.11
70.21 2.60
29.56 2.03
56.61 2.44
6.22 1.91
4.74 2.12
168.25 3.44
21.74 1.93
4.77 1.23
57.59 2.15
95.46 2.77
0.77 1.79
308.98 4.45
193.22 3.31
108.96 2.37
41.84 1.91
429.37 5.12
352.75 4.66
99.24 2.56
34.14 2.15
64.64 2.06
19.73 2.01
43.90 2.43
171.13 3.33
3.29 1.62
129.30 2.70
3.15 1.77
171.03 3.14
22.54 1.52
141.72 2.90
57.56 2.66
12.77 1.95
19.06 1.74
1.61 1.78
28.15 2.00
114.10 2.18
230.54 3.61
176.95 3.30
13.63 1.27
7.61 1.92
67.34 1.75
1.90 1.59
1.42 1.87
489.37 5.37
4.94 1.87
178.68 3.37
77.57 2.65
54.90 1.89
157.90 2.98
35.62 2.25
338.33 4.61
79.02 2.76
199.89 3.00
12.34 1.77
13.57 2.04
3.04 1.82
229.36 3.53
115.02 3.07
127.33 2.47
38.29 1.94
145.87 3.12
140.04 3.18
102.82 2.42
5.14 1.86
89.86 2.66
541.90 5.09
443.92 5.04
48.32 2.64
3.51 1.34
96.83 2.44
81.15 2.80
185.39 2.53
3.26 1.83
270.15 3.99
51.30 2.16
76.24 1.94
12.78 1.59
61.74 2.72
96.90 2.94
13.83 1.94
186.39 3.39
680.85 6.10
4.60 1.84
33.08 2.49
133.42 2.74
37.93 2.22
3.61 1.77
173.19 3.14
130.76 3.10
182.25 3.47
2.17 1.90
153.55 2.96
15.45 1.32
9.99 1.82
120.43 2.79
559.28 5.03
141.49 3.28
158.18 3.41
85.35 2.58
48.09 2.09
17.77 1.58
111.53 2.84
265.34 3.81
8.86 1.64
17.03 1.65
47.62 2.22
1.85 1.87
2.90 1.73
144.02 3.21
31.14 1.57
139.36 3.12
3.77 1.52
62.18 2.77
114.14 3.08
1.95 1.36
5.90 1.47
3.28 2.19
176.61 2.54
14.97 1.85
65.33 2.39
118.54 3.07
8.73 1.96
14.80 1.95
3.94 2.01
90.90 2.38
26.77 2.11
209.19 2.71
5.82 1.42
90.61 2.89
316.87 4.35
40.95 2.64
66.34 2.22
90.11 2.73
16.75 2.10
1.34 1.50
41.12 2.01
23.55 2.30
2.73 1.86
2.08 1.26
1.99 2.06
32.33 2.14
478.53 4.93
24.50 1.84
5.56 1.42
12.43 1.93
34.31 2.21
74.64 2.49
168.52 3.46
356.31 4.76
52.57 1.83
45.00 2.08
379.85 4.52
135.68 2.83
73.46 1.92
35.13 2.34
97.83 2.77
44.43 2.37
10.02 1.87
129.75 3.06
44.90 2.02
36.82 1.85
154.89 3.15
153.96 3.29
380.80 4.41
27.20 1.81
1.38 1.77
567.08 5.27
2.31 1.47
59.40 1.76
22.51 1.65
458.08 4.95
96.14 2.53
3.12 1.85
16.61 1.69
78.68 2.56
396.26 4.51
74.70 2.29
124.59 3.23
51.85 2.20
7.88 1.56
248.97 3.67
1.35 1.58
8.40 1.33
9.78 1.88
22.29 1.83
381.88 4.78
29.87 1.63
9.02 1.94
1.83 1.38
0.56 1.90
17.31 2.10
31.88 2.12
92.77 2.04
55.36 2.46
53.71 1.98
21.88 2.01
10.87 1.41
8.42 1.29
34.28 2.10
122.20 2.87
256.44 3.87
52.70 2.24
192.40 3.55
164.10 2.96
84.34 2.75
16.30 2.08
10.60 1.58
295.37 4.01
36.11 2.03
7.11 1.81
363.40 4.77
431.71 5.11
71.72 2.67
82.80 2.52
360.03 4.61
284.29 4.19
0.96 1.97
12.80 2.14
65.94 2.45
35.48 2.17
100.72 2.88
350.96 4.37
4.37 1.97
418.92 4.42
185.07 3.50
13.02 1.93
43.90 2.11
35.01 1.96
9.39 1.25
17.89 1.78
22.63 1.42
16.73 2.02
719.09 5.62
86.95 1.88
8.26 1.87
18.17 1.84
18.89 1.97
1.97 1.84
96.84 2.16
17.64 1.38
29.38 2.07
16.59 2.19
37.28 2.10
1.94 1.78
134.94 3.00
22.45 1.81
24.15 1.89
15.32 1.63
17.96 1.67
55.46 2.53
77.23 2.84
196.51 3.30
3.23 2.09
417.12 4.44
30.56 1.73
75.13 2.52
10.49 1.89
27.12 2.12
28.50 1.45
11.13 1.83
11.48 1.52
32.71 2.10
24.14 2.04
24.40 1.74
291.72 4.00
76.94 2.66
164.46 3.47
4.31 1.22
29.28 2.05
43.67 2.20
-1.20 1.50
59.05 2.65
6.59 2.32
0.37 1.90
8.49 1.74
109.76 2.78
8.08 2.00
50.61 2.45
15.98 1.92
117.30 2.83
2.64 1.88
141.81 3.22
38.27 2.18
32.12 1.58
2.17 1.83
54.14 2.39
210.18 3.51
31.97 2.13
411.02 4.80
20.99 1.38
61.38 2.30
43.38 2.05
41.74 2.16
209.30 3.60
91.19 2.90
23.50 1.47
105.42 2.74
127.88 2.83
19.91 1.79
223.80 3.65
66.02 2.07
33.89 2.15
35.96 2.06
38.42 1.90
207.19 3.41
129.63 3.13
14.44 2.30
1.33 1.78
7.82 1.61
42.90 2.03
2.33 2.04
6.51 1.95
12.51 1.88
-0.81 2.01
34.66 1.53
17.67 2.00
3.89 1.84
97.32 2.64
38.08 2.17
96.83 2.76
438.73 4.94
650.21 5.42
14.85 1.82
52.21 2.39
1.82 1.82
80.90 2.48
217.25 3.67
147.05 3.59
73.32 2.59
12.90 1.67
210.71 3.92
286.31 4.34
413.06 4.76
5.19 1.58
19.18 2.06
5.26 1.16
30.57 2.11
22.88 2.14
9.08 1.98
129.75 3.11
51.12 2.52
265.35 4.08
9.50 1.89
8.42 1.73
23.76 1.66
209.05 3.47
9.08 1.88
3.06 1.69
3.51 1.52
160.51 3.20
16.22 1.68
279.24 4.25
3.49 1.64
36.20 1.88
3.40 1.84
4.14 1.55
120.30 2.69
59.41 1.96
188.54 3.09
9.29 1.75
53.46 2.30
19.20 1.73
3.95 1.76
14.66 1.96
27.49 1.82
22.52 1.90
5.16 1.81
3.14 1.66
47.98 2.30
-0.65 2.22
12.07 2.28
21.00 2.58
-0.72 1.79
0.29 1.90
11.96 2.76
-1.89 1.88
109.89 3.36
395.13 5.61
16.12 2.28
1.04 1.26
-0.54 2.10
43.75 2.77
8.51 2.28
82.20 3.16
0.40 2.39
412.30 5.27
196.64 4.29
120.10 4.01
128.71 3.54
37.62 2.80
18.76 2.43
-0.23 1.19
-1.74 2.00
-1.76 1.61
18.75 2.49
13.61 2.33
41.29 2.71
-1.13 1.95
-1.21 1.66
106.95 3.17
17.80 2.85
244.50 4.14
-0.25 1.16
0.12 2.39
3.11 2.28
68.76 2.94
384.74 5.50
406.66 5.61
5.67 2.25
0.98 1.37
235.47 4.41
176.93 3.88
-0.23 1.98
4.26 2.14
1.25 2.29
0.15 2.44
334.07 4.54
28.16 2.22
12.85 2.15
78.85 3.62
88.23 3.50
14.17 2.23
0.48 1.59
-0.16 1.93
71.42 3.07
17.47 2.43
180.64 3.95
1.45 2.43
527.15 5.46
54.26 2.61
6.93 2.57
0.53 1.48
0.19 2.08
2.10 2.17
196.53 4.22
26.20 2.47
251.22 4.60
223.86 4.47
48.86 2.31
76.59 3.40
-1.11 1.22
-1.15 1.80
-0.39 1.70
55.47 2.80
0.62 2.17
127.66 3.59
300.05 4.38
109.18 3.45
25.97 2.55
113.35 3.41
62.91 2.70
3.58 2.06
16.80 2.27
-0.76 2.46
69.74 2.53
189.01 3.59
92.01 3.46
212.40 4.37
446.27 5.27
3.97 1.37
2.35 1.74
2.34 2.23
0.19 1.52
11.60 2.46
225.67 4.06
110.96 3.35
135.53 3.74
200.15 3.61
37.31 2.57
0.81 1.94
109.49 3.22
755.48 6.98
215.83 4.23
31.28 2.63
211.04 3.93
154.19 3.92
2.98 2.14
-2.04 2.13
161.97 3.66
1.40 1.91
332.65 4.92
75.66 3.16
2.62 1.91
5.73 2.28
234.69 4.30
87.53 2.89
646.71 6.43
62.95 3.15
248.68 4.61
4.15 1.81
153.37 3.72
503.95 5.48
497.10 5.65
5.38 2.06
1.52 1.71
-1.26 1.43
1.56 2.03
1.95 2.35
111.03 3.36
69.88 2.57
16.43 2.23
120.22 3.80
83.45 3.21
1.26 2.27
129.28 3.65
0.20 2.77
-2.47 1.21
0.90 1.32
-0.19 1.20
0.66 1.95
76.13 2.82
2.97 2.38
237.65 4.37
54.15 2.87
50.35 2.62
346.88 4.75
22.56 2.48
179.98 4.34
63.86 2.84
34.55 2.53
-0.15 1.72
3.38 2.13
244.67 4.35
66.81 2.60
144.10 3.49
296.05 4.81
-3.36 2.20
17.34 2.51
66.36 2.54
51.61 2.54
75.48 3.03
11.15 2.55
508.77 5.09
634.14 5.84
16.52 1.99
24.24 2.14
-0.91 2.04
14.06 2.02
126.40 3.08
2.30 2.25
200.84 4.39
74.81 3.00
223.27 4.25
591.52 6.41
228.66 4.08
-1.89 1.47
8.75 2.12
4.42 2.19
32.18 2.48
78.66 2.60
125.95 3.67
64.33 3.00
824.66 6.91
17.23 2.34
89.18 2.97
2.05 2.22
54.64 3.04
79.21 2.75
76.02 2.92
55.43 2.77
2.44 1.74
11.81 2.02
1.54 1.69
30.65 1.84
46.87 2.58
45.30 2.93
7.95 2.27
30.67 2.91
20.25 2.42
75.51 2.89
29.32 2.59
-1.37 2.31
245.60 3.97
3.03 1.87
11.59 2.94
3.84 1.76
5.79 2.29
-1.10 1.09
22.21 2.17
45.32 2.55
-1.12 2.04
41.55 2.56
12.24 1.72
118.31 3.54
114.05 3.27
1.14 2.25
10.17 2.80
164.60 3.41
367.94 4.96
5.84 2.30
144.25 4.09
316.31 4.55
500.91 5.39
-1.94 1.37
-1.43 1.80
74.81 2.41
52.39 2.62
14.21 2.33
90.62 3.25
0.27 2.07
17.85 2.00
75.92 3.12
192.57 4.02
0.25 1.59
7.74 2.06
6.46 1.96
2.11 1.60
10.16 1.63
41.94 2.07
10.93 1.34
12.56 2.23
33.11 2.50
22.23 2.35
4.87 1.96
33.64 2.51
191.26 4.07
13.98 2.41
103.72 3.07
4.43 2.33
53.51 2.68
2.50 2.10
5.83 1.93
194.04 3.87
423.17 5.54
569.65 5.77
2.59 2.26
101.05 3.46
780.67 6.32
14.82 2.14
-1.09 1.15
59.09 2.47
130.91 2.42
0.00 1.20
10.41 1.27
60.20 2.76
36.90 2.60
14.00 2.18
13.69 2.42
-0.00 2.24
215.85 3.59
3.78 2.03
30.58 2.61
-0.66 1.11
0.52 1.84
0.06 1.31
15.19 1.83
1.73 1.90
1.89 2.09
7.43 2.06
58.48 2.87
73.26 3.10
497.45 5.17
133.13 3.49
44.56 2.71
7.97 2.40
-0.91 1.27
1.69 1.24
7.92 1.91
16.73 2.21
27.64 2.16
7.74 2.07
158.55 3.63
4.10 2.18
23.14 2.21
50.01 2.47
98.97 2.93
440.84 5.52
754.26 6.79
53.05 2.90
794.07 6.66
68.38 2.79
5.10 2.74
9.59 1.82
309.15 4.50
115.63 3.42
2.80 1.87
0.11 1.72
-1.35 1.13
-0.86 1.12
23.44 1.90
3.10 1.81
2.52 1.89
1.31 2.10
20.95 1.83
169.39 3.63
39.58 2.93
61.40 2.95
102.18 3.20
32.66 2.58
25.63 2.91
26.65 2.03
0.96 1.66
0.13 1.95
72.25 2.57
34.01 1.60
1.68 2.10
27.08 2.05
7.70 1.73
12.39 1.68
144.36 3.44
52.55 2.68
5.32 2.41
101.82 2.77
1.12 2.00
-0.89 1.14
0.66 1.58
-0.23 1.43
64.61 2.22
9.80 1.59
4.41 1.17
287.49 4.34
62.98 2.41
0.50 1.44
-0.03 2.00
3.43 2.08
59.63 2.77
35.36 2.65
23.74 1.97
7.65 1.91
277.63 4.39
6.04 2.24
32.23 2.69
27.85 3.02
0.77 1.10
-1.79 1.65
13.77 1.56
40.92 2.36
-1.20 1.76
53.43 1.97
2.91 1.36
59.44 1.83
116.83 2.80
47.57 2.10
5.63 1.55
36.89 1.78
0.42 1.87
19.81 2.36
55.49 3.09
61.11 2.63
68.67 2.97
15.90 2.58
143.44 3.55
1.00 2.32
18.47 1.92
30.27 2.43
14.55 2.92
122.69 3.27
-0.01 1.57
3.86 1.42
6.49 1.55
73.65 2.54
107.38 3.02
51.78 2.99
4.27 2.04
36.49 2.49
60.30 3.00
2.35 2.25
351.16 4.67
6.98 2.02
60.18 2.46
106.12 3.34
198.36 4.13
10.51 1.95
105.49 3.72
12.91 1.83
32.31 1.90
4.53 1.27
74.45 1.86
11.16 1.19
2.57 1.88
68.71 2.46
2.34 2.06
16.94 2.31
121.35 3.23
64.63 2.93
2.07 1.27
90.95 2.70
59.68 2.88
23.08 2.51
320.16 4.20
154.64 3.33
217.78 4.12
22.80 2.60
59.20 2.81
28.33 2.41
74.97 2.72
4.43 1.91
33.26 2.05
105.49 3.24
297.57 4.17
20.66 2.35
67.91 2.99
46.31 2.04
30.48 2.19
23.25 2.20
309.30 4.86
17.87 1.90
234.34 4.05
3.15 1.72
10.03 1.76
3.13 1.56
0.65 1.10
46.09 2.48
384.41 5.13
212.51 3.78
9.37 2.01
32.70 2.56
36.14 2.34
14.07 2.29
5.22 1.95
1.44 1.55
186.67 3.27
21.97 2.32
13.10 2.35
39.48 2.70
64.66 2.67
105.98 3.20
20.63 2.78
120.90 3.41
184.97 3.79
7.35 1.70
4.18 1.51
15.25 1.79
90.16 2.82
8.51 1.67
28.75 1.82
31.08 1.75
1.29 1.31
1.56 1.22
175.64 3.67
129.58 3.38
114.98 2.99
55.80 2.09
84.16 2.90
10.77 2.24
114.95 3.61
21.29 2.02
3.90 2.00
33.64 2.35
140.23 3.65
1.67 1.78
6.24 2.54
88.68 2.56
1.75 1.70
34.75 1.73
1.22 1.49
267.60 3.14
5.28 1.16
4.52 2.02
98.56 2.83
41.29 2.57
11.04 1.90
11.30 1.80
5.61 1.64
3.25 1.52
98.30 3.13
1.24 1.80
0.73 2.05
227.10 4.33
22.51 2.48
96.13 2.65
60.81 3.04
151.67 3.74
420.76 4.77
6.70 1.93
38.63 2.65
181.13 3.38
54.61 2.75
6.54 2.12
16.50 2.18
2.68 2.38
24.28 2.37
60.19 2.48
15.17 2.34
89.64 2.95
58.81 2.83
135.64 3.54
0.19 2.49
140.66 3.57
80.28 2.80
95.93 2.96
63.59 2.98
331.19 4.93
46.11 2.41
5.79 1.73
16.03 1.73
12.82 2.10
29.87 2.32
74.68 2.93
127.61 3.12
12.63 2.58
114.07 3.35
2.82 1.58
1.06 1.64
4.03 2.38
69.98 2.75
29.11 2.24
641.35 5.96
164.85 3.86
148.75 3.15
283.21 4.29
26.12 2.88
177.73 3.46
2.21 1.92
14.53 1.68
2.48 1.68
4.30 1.20
315.12 4.33
140.42 3.49
0.52 2.39
83.86 2.91
44.13 2.60
87.33 2.47
94.93 2.69
96.50 2.83
7.07 2.27
8.93 2.03
14.91 2.43
36.45 3.04
39.61 2.12
0.57 1.45
53.97 1.93
6.72 1.37
61.41 1.81
3.51 1.15
20.13 2.17
7.35 1.96
2.00 1.56
5.72 1.52
4.15 1.41
3.30 1.31
561.56 5.73
290.99 4.48
9.63 2.03
8.01 1.39
83.78 2.69
190.59 3.67
45.41 2.51
24.49 2.43
0.55 1.90
34.10 2.33
4.06 2.39
4.81 2.60
55.06 2.75
389.12 5.25
6.94 2.34
1.29 1.94
4.13 2.74
211.10 3.71
-0.51 1.59
80.22 2.73
61.53 2.81
128.23 3.39
4.87 1.93
74.47 2.62
0.31 1.54
23.37 1.71
168.14 3.75
133.30 3.24
13.68 2.03
113.72 2.85
9.65 2.05
421.19 4.79
56.01 2.28
3.38 1.72
-0.26 1.55
-0.52 1.78
44.27 2.41
42.50 2.80
-0.54 1.73
46.83 2.19
23.73 2.04
252.11 4.23
102.82 3.26
31.26 1.54
70.39 2.36
2.37 1.70
16.94 1.99
62.49 2.85
570.01 6.27
289.42 4.63
134.66 3.33
112.34 3.05
8.84 2.02
11.64 1.77
146.36 2.81
118.20 2.54
6.38 1.15
62.89 2.65
52.52 2.57
-1.13 1.74
21.01 1.38
7.33 2.08
249.33 4.31
11.07 1.28
80.40 2.68
90.23 2.88
19.12 2.31
3.43 2.16
1.77 1.94
17.04 2.43
7.08 2.59
12.07 1.86
40.32 2.68
240.36 4.33
0.52 1.74
5.24 2.41
85.45 2.62
12.30 1.52
0.92 1.30
29.44 1.52
113.87 3.24
7.47 1.80
10.49 2.00
9.68 1.49
31.53 1.63
6.43 1.60
31.25 2.50
2.91 1.44
22.82 2.09
17.21 2.32
100.13 3.20
14.79 2.42
100.02 2.83
362.77 4.64
138.95 3.78
41.34 2.10
38.03 2.17
3.15 1.98
50.82 2.55
73.04 2.25
14.35 2.09
64.42 2.71
332.97 4.77
101.94 3.18
1.80 1.71
14.17 2.15
189.20 3.94
14.07 2.26
160.01 2.93
14.89 1.79
84.74 2.60
285.06 4.60
432.43 5.01
376.90 5.01
41.20 2.82
107.76 2.79
6.50 1.56
10.19 1.25
52.95 2.50
34.83 1.50
122.22 3.37
11.94 2.06
94.55 2.84
8.18 1.67
148.96 3.13
45.22 2.33
37.58 2.34
6.71 2.16
25.74 1.65
1.11 2.21
128.11 3.04
1.48 1.71
6.41 2.17
6.72 1.87
1.51 2.21
3.27 2.18
0.42 1.81
20.71 1.58
30.89 1.58
147.19 3.30
84.63 2.83
51.63 2.44
3.43 1.29
17.57 2.07
32.53 2.45
11.87 1.30
8.18 1.88
355.15 4.92
1.45 1.79
107.24 3.13
2.47 2.16
49.83 2.31
10.30 2.14
287.04 4.60
33.65 2.60
187.02 3.86
104.90 3.08
166.64 3.75
10.61 1.71
4.22 1.77
1.57 1.06
7.79 1.86
5.71 1.78
0.33 1.37
11.67 2.07
70.62 2.79
21.25 2.59
12.49 2.19
2.34 1.56
191.39 3.32
216.52 3.90
66.64 2.87
2.82 1.66
83.29 2.60
1.81 1.70
388.50 5.30
226.29 4.00
23.90 2.51
268.08 4.71
70.24 2.44
22.04 1.68
50.35 1.78
6.91 1.26
2.51 1.98
36.02 2.38
1.07 1.10
1.56 1.68
75.01 2.37
59.70 2.72
31.63 2.11
30.90 2.20
13.44 2.15
2.69 2.11
3.44 1.82
2.34 1.98
463.79 5.69
19.57 1.98
155.89 3.58
422.01 5.08
0.87 1.51
22.97 1.30
0.06 1.88
31.71 1.56
53.24 2.45
94.67 3.15
84.01 2.93
4.57 2.07
3.44 1.17
3.88 1.87
27.00 1.79
14.43 2.34
152.22 3.59
61.96 1.95
105.48 3.28
160.88 2.98
2.32 2.16
35.89 2.57
2.04 2.43
223.86 3.75
5.70 2.14
20.62 1.67
1.61 1.28
0.44 1.17
114.38 3.02
137.86 3.26
2.52 1.85
63.55 2.00
53.52 2.90
59.86 2.54
1.52 1.80
2.73 1.72
56.76 2.51
1.57 2.10
226.82 4.18
96.55 3.01
4.32 1.77
2.96 1.72
127.64 3.37
2.70 2.02
1.14 1.46
7.34 1.92
1.51 2.09
1.07 1.92
0.58 1.41
45.65 1.95
0.83 1.42
32.78 1.49
12.82 1.44
0.94 1.81
38.49 2.18
46.01 2.16
13.55 1.72
23.85 1.75
86.52 2.96
1.55 1.25
20.11 1.53
0.45 1.75
62.01 2.55
4.21 2.08
1.64 1.98
121.21 2.80
1.87 2.06
107.55 3.20
78.73 2.98
165.80 3.69
-0.00 1.37
1.57 1.10
228.82 3.82
55.31 2.51
1.64 1.96
7.08 2.39
39.15 2.51
0.46 1.43
65.96 2.69
12.66 2.20
0.28 1.42
7.42 1.81
193.87 3.95
150.21 2.92
164.56 3.25
3.00 2.18
8.87 2.54
99.63 3.38
7.09 2.49
18.47 2.52
27.32 2.50
27.88 1.35
9.15 2.02
78.68 2.90
6.69 1.62
8.30 2.05
198.56 3.69
9.03 2.07
38.47 1.59
59.15 2.78
100.10 2.54
112.34 3.32
7.98 1.86
8.68 2.01
128.47 3.54
131.15 3.19
135.93 3.15
46.06 2.30
2.63 1.90
110.38 2.59
45.80 1.91
9.32 1.96
2.04 1.93
29.26 2.33
17.63 2.25
33.07 1.61
-0.87 2.10
43.09 2.17
249.76 3.88
390.58 5.23
7.17 1.78
76.49 2.44
0.84 1.88
25.12 1.89
13.51 2.29
71.54 2.64
25.74 2.41
11.52 2.60
0.06 2.22
42.98 1.65
7.95 1.81
222.13 4.07
3.01 1.42
2.53 1.92
4.15 1.33
41.22 2.48
-0.23 1.38
1.96 2.12
346.75 5.08
236.86 3.85
6.43 1.81
0.99 2.14
337.80 4.88
3.21 2.13
165.66 3.62
910.11 6.85
429.33 5.20
4.96 2.27
11.23 1.20
0.68 1.33
19.42 2.36
107.41 3.25
4.76 2.03
59.37 1.74
36.17 2.45
42.62 2.42
84.46 2.71
2.08 2.31
11.11 2.19
52.11 2.24
33.29 2.34
81.12 2.38
77.06 2.83
291.47 4.12
12.57 1.35
26.63 2.12
4.54 1.76
70.09 2.59
53.84 2.15
2.90 1.49
69.66 1.69
15.76 2.19
3.13 2.03
-0.68 1.88
16.06 1.73
280.81 4.30
182.15 3.10
10.46 1.34
0.11 1.71
2.95 2.00
19.84 1.97
9.21 2.13
0.82 1.08
20.39 1.57
217.24 4.06
2.09 1.33
1.62 1.98
83.15 2.76
111.78 2.90
23.58 1.59
5.53 2.07
1.66 1.70
1.73 1.39
56.28 2.69
15.41 1.94
7.15 2.11
27.21 2.36
17.49 2.56
26.56 2.65
17.07 2.24
16.97 2.01
6.73 1.13
20.40 1.43
22.60 2.14
53.59 2.63
54.69 2.06
45.68 2.42
1.20 1.42
59.50 2.70
48.53 1.98
264.41 3.76
3.76 2.02
16.95 2.03
-0.79 1.89
193.60 4.12
27.86 2.13
148.56 3.10
38.35 2.28
29.75 2.40
232.80 3.84
6.86 2.06
-0.03 2.09
0.90 2.09
413.42 4.90
-0.11 1.56
99.50 2.75
3.16 1.71
64.58 2.27
1.45 1.08
90.52 2.95
32.12 2.41
1.70 1.58
40.74 1.65
2.82 2.27
6.44 1.57
3.50 2.11
511.47 5.82
2.40 2.07
12.43 2.09
73.13 2.30
69.57 2.87
0.55 2.08
268.99 4.61
2.04 2.41
413.88 5.17
3.10 1.85
22.08 2.17
14.43 1.35
-0.83 1.86
67.86 2.72
144.93 2.75
22.42 2.14
72.09 2.70
36.26 2.68
116.02 2.44
20.01 2.23
9.91 2.09
82.06 1.95
20.20 2.08
264.49 3.93
14.27 1.46
110.40 2.67
71.29 2.87
314.61 4.49
197.00 3.79
144.52 3.64
18.80 2.60
88.80 3.29
36.24 1.49
17.82 2.00
16.58 1.52
-2.26 1.72
41.45 2.12
0.03 1.57
118.29 3.11
11.49 1.98
84.54 2.57
79.53 2.61
9.23 1.72
83.70 2.93
85.87 2.53
8.37 1.96
19.56 1.95
625.70 5.72
24.46 1.41
13.03 1.92
0.52 1.26
50.27 2.29
90.83 2.59
5.14 1.92
59.50 2.15
53.61 1.98
-0.56 1.87
132.77 2.17
58.34 2.61
28.03 2.34
454.12 5.23
385.01 5.10
150.38 3.21
7.58 1.67
16.60 1.39
218.02 3.69
43.94 2.15
321.40 4.64
89.63 2.77
5.77 1.95
3.64 2.23
43.02 2.73
80.91 2.80
1.01 1.71
100.46 2.41
35.71 1.64
24.88 1.96
1.76 1.65
70.53 2.44
45.85 1.95
55.28 2.61
29.54 1.73
18.99 2.25
185.03 3.94
33.56 2.35
38.89 2.10
80.14 2.66
20.51 1.53
73.50 2.72
73.66 2.33
38.53 2.49
30.50 2.27
16.80 1.25
56.49 2.65
730.51 6.08
2.44 1.69
10.69 2.11
25.63 2.60
12.81 2.50
26.52 2.36
1.42 1.10
45.48 2.43
0.34 1.25
62.77 2.93
34.34 2.38
146.49 3.27
0.05 1.72
8.98 1.27
25.32 2.48
18.06 2.28
88.29 3.03
14.06 2.20
93.09 2.60
8.46 1.82
2.03 1.67
0.68 1.99
97.68 3.10
40.18 2.80
49.70 2.66
124.78 3.30
114.65 2.46
26.20 2.02
2.12 2.06
96.20 2.72
67.01 1.66
52.11 2.71
-0.11 2.25
77.52 3.08
105.84 2.58
4.76 1.89
133.22 2.68
2.50 1.75
67.74 2.09
191.99 3.62
189.54 3.89
54.73 2.39
180.91 3.44
72.53 3.07
234.67 2.96
217.38 3.15
69.53 2.77
83.13 2.65
4.61 1.72
463.62 4.79
66.70 2.48
272.17 4.31
14.00 2.13
16.91 2.18
49.52 2.39
32.83 1.81
0.14 1.64
175.25 3.39
30.95 1.82
37.50 2.21
72.43 2.55
1.90 1.85
259.34 4.22
399.54 5.14
1.11 1.19
783.42 6.68
0.87 1.55
195.86 3.80
0.45 1.84
126.11 2.24
61.23 1.97
3.72 1.64
14.53 2.17
15.33 2.20
308.36 4.76
7.62 1.21
9.09 1.69
0.75 1.78
185.32 3.84
0.70 1.93
46.28 2.51
324.59 4.58
56.08 1.66
68.17 2.90
28.55 1.73
-0.25 1.96
11.60 2.41
309.33 4.05
-0.16 2.00
1.77 1.80
28.20 2.25
26.25 2.28
304.56 4.16
89.34 2.88
244.19 4.15
1.56 1.20
180.47 3.48
1.15 1.84
1.15 2.18
38.45 2.47
111.08 2.35
103.83 2.53
1.56 2.00
44.19 2.33
1.36 1.78
8.65 1.25
0.72 1.56
0.68 1.50
52.39 2.53
24.90 1.77
90.43 2.67
5.13 2.02
75.67 2.89
399.65 5.20
11.08 2.16
0.75 2.04
31.23 1.85
7.79 2.02
1.24 2.00
128.63 3.33
41.13 2.52
10.77 2.37
39.46 2.50
490.49 5.32
28.76 1.46
2.13 1.30
29.29 2.24
2.30 1.74
86.66 2.84
55.76 2.81
3.50 1.70
50.62 2.55
6.89 1.90
95.99 2.61
2.28 1.94
15.07 1.50
60.13 1.96
368.37 4.33
22.78 2.01
7.08 1.93
16.02 1.34
19.45 2.16
196.68 3.72
0.25 1.83
78.06 2.57
82.94 1.88
61.02 2.37
90.32 2.57
167.16 3.47
15.22 2.16
102.82 3.11
122.74 3.31
9.39 2.09
20.32 1.87
107.71 2.91
74.36 2.13
82.82 2.70
68.69 2.40
62.08 2.88
58.24 2.63
-0.69 1.49
2.39 1.33
0.27 1.76
176.26 3.52
29.01 2.26
37.47 2.02
19.30 1.28
1.70 2.10
56.02 2.55
35.40 2.18
90.56 2.61
18.46 2.06
85.29 2.94
92.62 1.89
61.16 1.86
46.22 2.24
100.35 2.00
1.06 1.84
317.05 4.22
31.84 2.61
261.27 4.18
7.17 1.70
13.52 1.59
13.82 2.03
101.41 2.78
35.07 2.31
5.94 1.95
133.97 3.07
1.44 1.76
349.42 4.77
9.55 1.27
0.30 1.57
7.46 1.62
15.95 1.95
79.87 2.83
58.19 2.88
54.25 2.92
372.35 5.02
6.14 1.82
0.15 2.33
65.41 2.74
4.07 1.80
28.93 2.18
8.31 2.01
23.21 2.23
41.12 1.95
2.18 2.05
81.93 2.69
113.20 2.84
0.86 1.56
118.25 2.92
9.79 1.85
21.81 1.55
0.13 1.50
224.59 3.82
68.40 2.71
76.52 2.82
36.62 2.41
55.64 2.65
259.32 4.30
10.02 2.06
1041.34 7.22
97.95 3.09
0.35 1.61
58.84 2.49
30.61 2.25
178.95 3.66
12.00 2.13
144.09 3.46
148.19 3.28
26.83 1.33
3.09 1.19
41.44 1.69
5.56 1.86
111.48 2.90
1.39 1.68
3.48 1.77
2.22 1.12
33.53 1.85
42.02 1.94
275.14 4.00
162.32 3.63
58.48 2.83
18.30 1.39
240.30 3.90
148.61 2.80
156.55 3.31
26.96 2.24
67.41 2.06
1.10 1.55
1020.69 6.88
13.07 2.20
87.32 2.75
42.16 2.51
2.41 1.35
137.33 3.06
26.80 2.60
0.56 1.35
0.55 1.35
0.54 2.28
50.80 2.53
698.69 6.10
7.21 1.99
43.04 1.80
7.70 1.50
1.58 1.61
52.72 2.71
43.01 2.26
2.44 1.97
48.48 2.56
-0.12 1.95
18.22 2.20
0.65 1.94
1.81 1.04
63.45 1.72
50.22 2.23
41.45 2.33
103.63 3.02
220.66 4.08
163.99 3.67
36.29 2.05
50.89 2.86
239.82 4.21
25.53 1.63
27.86 2.40
361.00 4.86
7.80 1.95
33.87 1.72
8.88 1.87
0.16 1.66
16.71 2.18
29.58 1.42
232.36 3.57
204.15 3.54
117.25 3.26
281.79 3.80
79.00 2.74
91.79 2.93
114.56 3.31
18.68 1.38
54.96 1.77
0.93 1.60
8.65 1.81
73.22 2.33
58.50 2.76
27.18 2.07
72.12 2.76
38.86 2.69
11.31 2.10
1.83 1.62
294.71 4.12
150.57 3.49
11.52 1.19
68.10 2.02
57.81 2.12
26.36 2.57
23.28 2.03
185.15 3.60
2.82 1.90
25.32 2.26
298.74 4.55
400.94 4.33
210.91 3.78
243.00 3.86
125.05 3.10
24.46 2.20
0.06 1.59
27.78 2.21
2.03 1.69
7.21 1.91
57.76 2.67
268.49 4.33
-0.61 1.91
0.97 1.82
4.26 1.79
59.07 2.51
1.67 2.00
11.33 1.96
63.67 2.04
19.12 2.06
3.88 2.04
83.57 2.98
222.01 3.88
189.17 3.08
87.80 2.51
15.51 2.08
18.33 2.20
103.99 3.28
6.42 1.21
12.46 1.39
26.18 1.84
271.12 3.85
6.77 1.96
517.77 5.70
148.58 3.50
14.58 2.18
65.27 1.98
0.49 1.68
160.10 3.61
3.42 2.03
193.79 3.65
91.26 2.37
1.08 1.92
139.16 3.05
21.48 2.18
129.85 3.32
9.10 2.11
70.85 2.23
13.42 1.99
-0.93 1.69
42.98 2.50
35.68 1.95
18.25 2.27
1.69 1.42
18.98 1.96
116.78 3.20
9.68 1.96
104.97 3.20
492.05 5.28
43.07 2.38
249.22 3.78
6.25 1.70
30.67 2.34
36.63 2.34
530.31 5.60
29.47 2.19
11.96 2.11
17.28 2.20
20.35 2.24
299.05 4.44
3.04 1.23
63.30 2.11
16.46 1.61
826.52 6.63
21.60 1.52
242.29 4.08
27.83 2.36
12.45 1.88
166.64 3.64
96.17 3.08
2.20 1.44
-1.82 1.59
401.31 5.06
2.09 1.27
-0.42 1.68
24.54 2.06
0.44 2.09
523.43 5.47
10.98 1.98
15.44 2.18
70.03 2.71
0.34 1.39
9.25 1.75
86.94 2.63
16.27 2.00
50.57 2.22
0.10 1.83
17.23 2.48
0.03 1.99
55.40 2.67
38.12 1.63
74.40 2.30
232.06 3.69
339.54 4.65
216.34 3.96
73.10 2.01
7.15 2.09
365.85 4.43
26.79 2.05
531.08 5.47
32.31 2.28
120.90 3.20
104.44 3.24
5.79 1.23
47.07 2.10
177.85 3.74
12.88 1.30
250.38 4.30
173.89 3.88
165.88 3.40
176.26 2.83
0.86 1.52
99.77 2.83
964.51 6.72
5.98 1.88
15.91 2.53
3.08 2.05
36.17 1.91
10.80 1.98
3.09 2.05
3.42 1.24
13.66 1.30
289.13 3.57
411.61 4.61
381.40 4.60
25.46 2.59
7.04 2.04
178.56 3.60
82.56 2.10
71.59 2.09
3.35 1.78
71.40 2.65
6.44 1.99
513.96 5.69
133.10 3.40
3.07 2.06
155.15 2.29
5.33 1.49
1.34 1.71
192.86 3.88
428.95 4.76
270.67 4.03
8.77 2.10
47.52 2.62
30.66 2.42
135.39 2.69
196.06 3.31
29.90 2.30
4.97 1.32
89.15 2.91
168.49 3.01
2.47 2.12
627.11 6.49
194.94 2.78
259.44 4.15
9.43 2.33
89.57 3.31
14.23 1.75
1.77 1.92
101.04 2.19
3.72 1.40
58.35 2.67
149.64 3.52
53.25 2.99
1.89 1.26
117.52 2.91
30.77 2.63
0.99 1.94
2.12 2.25
101.48 3.39
28.40 2.01
330.85 4.53
219.79 3.93
137.09 2.20
2.07 1.64
68.66 2.85
250.26 4.87
1.53 2.32
725.38 6.62
25.55 2.36
97.09 3.50
152.94 3.15
262.69 4.47
86.53 3.17
60.84 3.34
129.45 3.77
23.15 2.66
78.03 2.40
6.70 2.01
138.90 3.65
47.24 2.95
51.75 1.68
26.30 1.45
17.92 2.18
28.63 2.53
4.05 2.42
446.10 5.27
181.65 3.07
1.07 2.04
3.61 2.15
47.74 2.71
36.75 2.68
235.14 4.53
12.88 1.60
133.02 3.47
546.89 6.21
10.89 2.36
107.16 3.52
109.47 3.59
50.43 3.01
980.94 8.33
134.56 2.90
1.71 1.95
13.54 2.42
81.53 2.89
70.15 2.80
72.53 2.91
25.77 2.49
2.33 2.25
38.99 2.68
4.02 2.45
183.68 3.81
27.51 2.19
247.29 4.16
54.06 1.53
31.40 1.83
155.06 3.46
9.61 2.16
531.98 5.74
47.13 2.00
148.82 3.28
145.98 2.68
18.64 2.05
28.84 1.94
4.16 1.97
29.21 2.62
539.00 6.30
9.67 2.27
99.38 3.03
3.91 1.69
182.98 3.51
147.17 2.56
109.38 3.06
12.37 2.65
369.90 5.14
26.57 1.42
31.37 1.99
214.08 4.62
82.02 1.83
147.20 2.66
82.32 2.32
3.54 2.35
47.96 2.44
9.03 2.67
8.40 2.15
17.30 1.56
1.68 1.93
85.77 1.94
15.00 1.85
512.17 5.49
21.27 2.38
5.80 2.25
21.20 1.40
11.57 1.50
13.54 2.50
8.16 2.41
183.86 3.37
59.59 2.71
32.23 1.62
202.71 4.02
-0.48 1.88
289.70 4.32
-0.57 2.35
217.33 4.39
163.92 3.96
12.68 2.20
30.20 2.80
38.04 1.69
71.10 2.74
7.94 2.12
77.86 3.05
116.86 2.92
65.38 3.12
25.35 2.13
570.28 6.64
162.65 4.06
33.73 2.65
47.78 2.01
124.27 2.68
4.37 2.29
1.53 1.15
10.59 1.71
5.89 1.13
49.98 2.59
9.11 1.64
4.65 1.87
20.13 2.46
59.30 3.00
32.35 2.72
97.72 2.53
21.09 2.93
14.67 2.14
494.80 5.80
13.76 2.63
827.55 7.65
10.15 2.43
0.82 1.75
408.96 5.15
159.09 4.10
8.65 2.32
48.55 3.01
19.16 2.45
26.38 2.71
51.68 2.73
8.85 2.36
31.93 1.93
114.67 2.95
42.44 2.26
880.93 7.31
58.35 2.73
362.95 4.62
556.59 6.12
234.80 3.53
31.59 2.31
16.81 2.24
289.03 4.72
170.19 3.96
68.52 2.09
5.08 1.98
163.22 3.56
181.08 3.82
121.95 3.45
106.44 3.43
683.46 7.15
5.66 1.77
94.72 3.04
2.56 1.15
2.51 1.61
56.92 3.10
28.31 2.33
12.30 2.24
15.11 1.91
50.50 2.55
524.19 5.34
24.43 2.21
123.37 3.22
36.30 2.45
37.58 1.58
12.28 1.52
163.41 3.83
110.32 2.20
47.78 1.95
51.22 2.90
88.23 3.31
121.14 2.38
78.25 2.31
524.32 6.27
0.49 2.28
192.36 3.58
272.09 3.34
134.99 2.66
33.16 2.34
72.43 2.51
10.40 2.14
32.15 2.58
15.91 2.53
27.20 2.13
39.49 2.60
111.57 3.61
150.77 3.53
111.02 3.54
199.96 3.75
0.51 2.52
195.42 4.18
13.30 1.75
43.64 2.28
34.12 2.63
123.35 2.19
35.41 1.47
281.22 4.35
62.81 2.90
131.66 3.14
33.15 3.04
18.68 1.84
712.09 7.27
0.93 1.31
53.58 2.61
175.20 3.98
72.18 2.98
52.19 2.90
26.53 2.45
17.05 2.73
0.50 1.67
12.82 2.21
56.61 2.23
150.83 3.20
66.23 2.60
829.09 6.92
19.49 2.28
104.50 2.70
33.59 2.71
1.11 1.23
1.46 1.43
98.49 2.76
595.26 6.54
85.08 3.27
3.67 1.65
79.61 2.61
232.41 3.91
40.81 2.63
31.06 2.81
47.57 2.22
5.84 1.72
759.11 6.83
21.10 1.45
64.73 2.10
1.01 1.92
100.96 3.28
70.76 1.94
97.96 2.43
128.55 3.32
24.73 2.53
33.98 2.72
39.95 1.78
70.44 2.29
14.89 2.34
339.65 5.14
57.09 2.95
239.17 3.90
1.83 2.11
0.97 1.37
247.24 3.78
157.90 3.42
0.70 1.29
19.04 1.93
97.30 3.05
30.31 2.67
16.96 1.99
1.49 1.95
34.55 2.50
110.45 3.36
85.36 2.75
3.74 2.33
652.63 6.32
1.21 2.31
679.30 6.79
8.08 2.37
173.69 3.64
785.33 7.06
2.62 1.30
17.87 2.50
110.56 3.39
164.12 3.90
147.27 3.06
30.65 2.55
25.63 2.21
623.82 6.08
1.14 1.40
1.01 2.01
2.87 1.37
60.93 2.67
55.72 2.38
772.24 6.43
8.66 2.03
47.93 2.53
0.70 1.81
180.42 3.97
189.59 3.62
106.95 2.16
210.17 3.60
2.28 2.68
72.45 2.74
183.79 4.35
24.92 2.79
292.83 4.01
16.80 2.21
2.42 1.23
19.28 1.87
9.34 2.29
-0.12 1.41
43.57 2.86
96.91 2.39
20.34 1.76
132.70 3.24
-0.51 1.91
10.02 1.97
3.50 2.30
274.01 4.56
218.12 3.96
46.21 1.69
69.40 2.41
4.06 1.51
86.22 2.87
6.26 2.21
533.25 5.98
65.28 2.40
211.49 4.47
89.13 3.32
36.58 2.67
53.39 2.17
181.99 4.07
14.68 2.43
91.81 3.15
45.76 2.59
7.31 2.22
84.14 3.07
131.58 2.25
64.08 2.18
387.93 4.17
144.57 2.95
122.90 3.27
228.27 4.47
91.33 3.02
79.68 2.84
123.92 3.36
0.71 1.18
230.84 4.39
628.46 6.62
0.04 1.63
30.51 2.18
62.45 2.77
23.06 2.11
1.78 2.00
234.80 4.08
22.32 1.60
204.05 3.65
495.91 5.16
32.20 2.67
150.73 3.71
-0.98 1.41
1.95 1.93
4.74 1.92
51.72 2.90
39.16 1.90
17.20 2.44
420.93 5.67
744.38 6.95
1.86 2.11
87.47 3.17
26.81 2.84
18.85 2.65
4.09 2.22
255.62 4.18
26.82 2.26
123.53 3.36
6.70 1.15
3.06 1.86
96.05 2.98
0.38 1.43
13.03 1.80
6.01 2.23
121.15 2.75
79.21 2.71
141.16 3.29
2.09 1.97
5.31 2.10
83.02 2.00
37.76 2.72
9.16 2.22
0.62 1.81
32.60 2.16
40.44 2.68
8.34 1.99
1.09 1.65
4.99 1.90
31.07 2.27
0.71 1.15
10.36 2.08
106.20 3.31
496.79 5.31
44.55 2.43
161.93 3.94
302.16 5.00
29.30 2.60
6.58 2.30
48.15 2.71
150.60 3.04
531.44 5.32
180.97 4.01
110.49 3.30
0.56 1.40
0.06 1.60
5.04 1.40
2.84 1.55
34.00 2.15
41.40 1.59
229.27 4.24
262.35 4.62
102.19 3.61
30.24 1.51
100.00 2.37
35.46 2.66
65.40 3.04
111.76 2.27
10.85 2.36
110.30 3.40
4.26 1.38
437.97 5.39
16.83 2.62
56.57 1.62
11.62 2.08
102.69 3.08
3.13 1.66
7.65 1.92
3.84 2.08
126.52 2.88
212.92 3.79
50.33 2.28
113.72 3.34
205.19 4.27
-0.66 1.58
22.69 2.35
5.98 2.29
249.76 4.13
14.39 2.57
162.47 3.61
281.83 3.36
176.86 3.44
6.18 2.33
95.32 1.95
-0.25 1.65
62.98 2.80
25.63 2.46
192.28 3.80
89.62 2.96
122.60 2.60
-0.65 1.67
23.64 2.17
17.11 2.45
120.52 3.47
12.32 2.31
52.12 2.87
35.43 1.56
90.99 2.72
26.13 2.54
146.28 2.45
171.13 3.85
104.39 2.87
43.72 2.21
623.88 6.28
517.40 5.62
416.00 4.39
367.10 4.32
151.93 2.99
217.47 3.53
160.96 3.75
357.08 4.50
15.97 2.31
598.16 6.30
2.12 1.39
31.83 2.57
914.43 7.53
1.81 1.36
561.26 6.15
32.00 2.15
6.98 2.01
27.49 2.27
87.07 3.14
30.13 2.26
16.39 1.21
61.39 2.02
86.38 3.30
94.79 2.47
17.19 2.45
9.42 2.09
1.32 1.60
1.11 1.83
446.67 5.87
189.16 4.13
98.85 1.98
70.20 2.39
341.18 5.10
70.33 2.70
3.30 2.14
18.23 2.43
200.02 4.14
293.83 4.70
81.45 3.00
51.06 1.95
228.69 4.03
6.71 1.33
0.61 2.04
223.20 3.77
14.85 1.79
2.78 1.84
62.79 2.80
86.16 2.55
213.61 3.79
2.06 2.17
173.25 3.53
75.15 2.04
33.02 2.11
0.07 1.92
71.45 3.04
2.59 1.83
40.22 2.17
20.20 2.20
21.09 1.91
1.61 1.85
180.95 3.68
190.37 3.33
10.83 2.49
145.50 3.81
438.09 5.32
11.27 2.31
562.59 6.19
273.71 4.70
38.27 2.58
3.66 1.77
215.19 4.34
48.92 2.75
6.70 2.05
373.31 4.90
283.24 4.42
65.76 1.97
128.33 3.35
31.27 1.51
8.46 1.80
48.67 2.52
11.72 1.47
70.10 2.93
83.95 3.07
158.70 3.84
995.12 7.99
143.78 2.42
216.20 3.40
63.76 2.88
84.08 2.28
274.09 4.61
358.57 5.20
828.96 7.21
469.09 5.24
38.56 2.67
628.23 5.81
0.38 1.08
18.88 1.80
7.52 2.15
7.96 2.49
330.08 4.53
63.91 2.31
11.65 1.41
208.12 3.69
125.38 2.91
73.75 2.27
7.96 1.86
2.34 2.12
287.96 4.58
1.64 2.44
8.51 1.22
62.99 2.30
160.61 3.57
148.37 2.73
81.01 2.86
253.27 4.15
158.47 2.57
3.16 2.11
24.91 2.15
5.46 2.23
31.84 2.38
30.29 1.31
1.12 2.18
312.90 4.95
35.33 1.75
113.14 3.08
-0.61 2.51
161.27 3.79
21.10 2.18
226.46 4.25
177.10 3.19
18.65 2.57
188.30 3.81
171.59 3.43
270.84 3.78
0.36 1.93
70.42 2.40
165.38 3.35
3.07 1.19
48.82 2.61
188.08 4.02
169.71 3.54
17.60 1.74
2.42 2.10
2.07 1.27
31.76 1.64
2.72 2.50
72.77 2.84
5.07 1.70
20.84 1.61
0.44 2.25
158.98 3.49
83.59 2.67
120.43 2.05
57.31 2.15
0.11 2.02
9.11 2.21
6.03 1.11
104.71 2.59
627.65 6.45
200.60 4.07
4.86 1.83
498.49 6.01
323.33 4.94
21.29 1.35
101.61 2.65
-0.80 2.14
44.68 2.60
296.42 3.12
61.66 2.38
4.77 2.45
3.59 2.19
57.88 2.39
179.25 3.78
135.47 3.35
24.75 2.21
17.88 2.41
156.18 3.14
206.48 3.59
3.68 1.97
138.45 3.15
14.84 2.34
93.12 2.37
14.44 2.05
64.14 2.92
100.59 2.97
269.19 4.51
16.46 1.70
-1.13 1.66
23.69 2.11
7.55 1.39
7.28 1.71
1.40 1.80
146.37 3.34
7.87 1.55
124.08 3.38
29.76 2.42
377.38 4.77
3.69 2.05
13.18 1.49
85.28 2.61
867.14 7.62
123.93 3.38
3.76 1.60
104.45 3.10
2.00 1.66
176.10 3.86
170.04 3.72
223.26 3.71
2.02 2.42
340.86 4.56
1.42 1.41
230.03 4.03
0.43 2.22
2.68 1.06
67.52 1.83
289.05 4.37
188.59 3.01
-0.24 1.70
14.16 2.47
193.14 3.63
-0.50 2.11
248.52 4.45
309.46 4.68
71.30 1.86
0.59 1.22
583.40 6.21
12.88 2.31
357.30 5.13
253.81 4.42
235.47 4.12
145.60 2.94
17.69 2.38
240.50 4.46
3.98 1.12
13.02 1.98
31.72 1.92
56.49 2.83
19.43 2.08
141.84 3.63
416.08 4.79
89.37 3.07
29.41 1.82
72.93 2.62
264.04 4.48
301.64 4.63
8.94 2.16
19.02 2.63
20.15 2.07
293.66 4.04
496.09 5.16
0.08 1.93
0.70 2.05
69.65 1.79
0.72 1.27
0.01 2.06
495.28 5.91
-0.60 2.04
0.21 1.81
27.42 1.97
4.10 2.19
782.60 7.19
72.88 1.88
-0.88 1.35
2.13 2.15
1.45 1.99
0.06 1.06
124.02 2.41
2.36 1.43
1.86 2.13
194.41 4.02
307.06 4.46
31.51 2.07
136.96 3.24
36.01 1.88
74.88 2.44
3.92 2.09
7.62 2.00
118.95 2.85
187.19 3.29
28.74 2.24
5.71 2.19
137.67 3.09
181.56 3.43
234.53 4.43
104.83 2.96
84.13 2.72
10.10 2.34
0.57 1.38
31.33 2.29
86.65 2.90
20.46 2.15
0.52 1.67
18.86 2.00
83.75 2.77
64.98 2.73
20.75 2.29
15.07 2.21
182.31 3.92
286.85 4.50
221.17 4.24
18.24 2.24
31.93 2.49
5.64 2.24
21.34 2.21
159.72 3.68
15.54 2.24
88.43 2.61
204.18 3.89
-0.21 1.92
13.76 1.42
14.32 1.61
8.08 1.51
17.46 1.94
169.49 3.45
8.53 1.19
109.82 2.24
6.44 2.03
163.92 3.39
3.08 2.10
14.40 1.29
4.09 1.35
14.64 1.61
83.43 2.71
24.65 1.96
146.41 3.58
0.13 1.74
620.24 6.27
162.40 3.67
-0.21 1.83
5.60 1.08
179.97 2.99
1.79 1.81
10.33 2.18
1.19 1.97
29.31 1.31
121.83 3.25
15.80 2.31
1.37 1.88
449.32 5.73
454.15 5.70
91.17 2.93
59.30 1.74
176.39 3.07
56.01 3.06
5.50 1.87
2.15 1.30
140.26 3.03
3.40 2.17
-0.39 2.23
4.89 2.12
1172.04 7.69
30.74 2.04
172.62 3.51
1.33 1.89
0.72 1.65
99.89 2.09
0.18 1.34
86.66 3.01
41.79 2.21
2.15 2.09
473.24 5.65
5.60 1.78
0.21 2.03
11.79 1.40
4.30 1.48
42.08 2.84
78.71 3.30
1.96 2.00
172.81 2.79
0.56 1.49
81.56 3.22
13.72 2.31
14.17 2.32
131.39 3.28
3.28 1.87
210.01 3.75
88.53 2.44
89.16 2.89
88.36 2.92
94.96 2.73
369.59 4.49
25.87 2.63
5.95 2.24
30.44 2.35
726.47 6.31
13.51 2.58
37.27 2.75
80.72 3.16
32.39 1.59
0.64 1.69
28.41 2.53
3.07 1.13
185.19 2.86
0.75 1.45
143.39 3.30
256.42 4.43
-0.63 1.95
17.38 1.83
118.02 3.62
266.45 4.37
89.65 2.79
270.54 4.49
97.53 3.18
409.41 4.88
163.53 3.63
807.29 6.64
2.23 1.79
4.12 2.13
379.00 4.85
9.88 1.42
11.06 2.21
4.10 2.30
175.61 3.78
0.57 1.65
4.71 1.07
1.46 1.67
220.15 4.05
152.44 3.60
-0.73 2.05
75.02 1.71
141.59 3.00
248.28 4.49
162.42 3.76
1.36 1.19
44.37 1.82
9.75 1.61
35.07 2.51
12.09 1.37
4.23 1.77
360.53 5.26
0.51 1.29
3.82 2.12
117.69 3.26
4.44 2.49
54.72 2.75
9.84 1.76
155.36 3.37
249.86 4.08
111.00 3.12
17.52 2.05
52.75 1.75
3.83 1.42
358.44 4.08
146.48 3.46
54.43 2.71
37.42 2.36
755.44 6.99
0.96 1.88
37.78 1.85
202.39 3.47
9.81 2.25
249.29 3.79
290.96 4.39
286.71 4.35
41.98 2.19
53.70 1.71
19.16 1.94
7.74 2.12
625.09 5.73
32.49 2.45
303.56 4.77
-0.26 1.47
1.16 1.98
-0.04 1.77
33.42 1.70
1.76 1.55
26.39 2.39
112.94 3.22
20.65 2.06
143.12 2.23
2.96 1.91
121.94 3.33
65.02 2.09
130.95 2.85
82.30 2.80
0.04 1.76
527.23 5.46
4.92 2.04
27.69 2.38
6.63 1.97
212.98 4.04
16.67 2.58
3.44 2.10
5.53 1.42
57.73 2.45
51.15 2.71
94.67 1.98
165.99 3.75
5.84 2.49
299.54 4.57
1.77 1.32
11.35 1.61
179.78 3.59
4.75 1.53
17.80 2.19
110.53 3.12
86.51 2.12
12.57 1.98
274.68 4.37
16.85 1.57
6.91 1.84
1.92 1.67
18.74 2.19
182.31 3.59
199.68 4.00
30.00 2.51
19.78 2.40
1.54 2.13
89.63 2.81
1.36 2.12
30.58 2.28
70.34 1.78
261.22 4.19
1.61 1.93
10.79 1.53
124.63 2.75
7.58 1.79
48.68 2.56
261.21 3.86
308.43 4.73
19.91 1.70
59.65 2.66
186.58 2.89
4.21 2.17
170.25 2.91
31.33 2.03
71.17 2.83
29.43 2.71
15.89 2.23
11.71 2.39
417.19 4.89
222.20 4.09
149.31 3.55
154.68 3.30
25.23 2.31
33.91 2.75
15.84 2.55
193.75 3.91
-0.63 2.10
49.72 2.68
187.90 3.96
101.70 2.97
58.82 2.11
146.05 3.01
561.93 6.02
44.53 2.54
5.63 1.85
163.41 3.33
178.80 3.78
62.35 2.67
3.46 1.52
29.29 2.10
1.99 1.99
27.44 1.57
72.26 2.58
310.09 4.50
116.50 3.19
175.10 3.58
44.79 1.63
421.78 5.43
311.33 4.76
4.21 1.84
630.39 6.36
579.47 6.06
9.40 2.15
175.97 3.41
103.16 2.45
0.61 1.66
126.24 3.25
19.80 1.71
87.82 2.69
25.68 1.44
242.47 4.08
96.91 3.28
4.45 1.94
38.83 2.16
6.95 2.29
87.27 2.23
118.74 3.06
1.02 2.08
116.99 3.22
31.12 2.41
36.79 2.79
535.13 5.65
55.96 2.85
264.87 4.26
33.29 2.53
23.60 1.66
139.35 3.03
12.37 1.89
6.18 2.10
63.59 2.74
6.44 1.93
30.98 2.43
12.42 2.46
90.31 1.93
52.62 2.14
29.22 2.06
308.61 4.78
275.55 4.52
3.43 1.32
5.71 2.50
113.33 3.12
65.61 3.11
95.47 2.87
11.43 2.07
19.23 2.33
94.08 3.02
23.50 1.47
31.15 1.55
66.88 2.64
12.87 2.17
239.43 4.07
167.08 3.36
4.69 1.12
406.30 4.87
22.35 1.87
92.71 2.72
35.59 2.51
90.35 3.06
43.23 1.96
99.20 2.83
56.15 2.43
32.58 2.52
41.73 2.54
42.21 2.19
10.11 2.29
26.30 2.41
208.01 3.89
9.59 2.51
161.93 2.92
35.60 2.40
5.59 1.50
51.01 2.39
7.03 1.86
550.65 5.86
44.07 2.53
281.85 4.27
93.65 2.39
-0.03 2.38
86.27 2.83
19.60 1.42
550.69 6.13
11.84 1.54
101.26 2.73
5.80 2.22
2.08 1.16
23.39 1.92
278.26 4.24
263.06 4.31
95.58 3.08
3.29 1.16
57.11 2.66
212.45 3.68
23.66 1.62
180.04 3.79
161.13 3.62
425.06 5.16
41.17 2.57
936.17 7.53
0.88 1.78
60.95 2.78
56.47 2.75
64.97 2.73
223.53 3.82
152.70 3.60
4.75 2.43
20.39 2.32
58.72 2.64
780.54 6.80
201.12 3.76
7.49 1.65
5.01 1.80
240.62 3.96
408.11 4.72
110.89 2.84
34.54 2.29
98.30 3.13
199.17 3.50
232.74 3.99
21.42 1.36
5.75 1.52
30.67 2.43
195.28 3.99
106.84 3.42
832.20 7.02
0.87 1.32
74.79 2.40
18.30 2.58
181.99 3.84
43.43 2.79
5.16 1.93
0.26 1.94
83.26 2.17
2.02 1.46
163.82 3.66
68.30 2.82
95.96 2.77
11.52 2.20
0.05 1.71
288.24 3.37
120.07 3.36
44.49 2.14
-0.23 2.08
36.73 2.25
2.62 2.13
7.02 1.68
28.30 2.33
74.67 2.81
29.39 2.57
21.97 2.15
68.01 2.32
142.44 3.13
64.61 3.01
0.02 1.75
390.89 5.22
12.90 2.19
6.80 2.04
5.54 1.39
90.02 3.29
35.15 2.31
14.68 2.24
102.76 3.22
174.92 3.76
217.42 3.92
114.99 3.35
59.36 2.36
4.58 1.94
-1.40 2.42
128.69 2.50
32.26 2.41
267.75 4.26
187.75 2.74
68.98 2.12
97.81 3.03
44.27 2.41
38.66 1.51
15.04 1.68
5.81 2.10
62.48 1.86
1.97 1.56
6.21 1.48
13.87 2.25
21.29 2.11
98.96 2.49
77.87 3.16
445.62 5.00
1.53 2.11
19.65 1.54
12.48 2.17
473.15 5.48
184.18 3.41
39.40 1.37
126.36 2.97
137.71 3.26
33.55 2.45
335.48 4.39
2.56 1.25
49.41 2.11
59.30 2.62
104.51 2.02
134.41 3.02
2.97 1.89
450.74 5.57
69.06 2.53
225.44 4.18
204.84 3.92
561.25 6.01
425.94 5.12
4.45 1.69
34.71 2.74
49.92 2.07
398.16 5.07
23.13 2.46
17.40 1.38
9.51 1.65
936.23 7.54
542.63 5.86
84.37 2.82
8.05 1.16
110.42 3.05
29.08 2.43
160.20 3.35
59.34 2.10
413.71 5.33
166.66 3.76
367.60 4.71
0.89 1.33
1.81 1.79
2.41 2.08
200.13 2.98
70.30 2.40
20.25 2.32
195.56 3.50
18.85 2.30
30.90 2.44
86.23 2.61
59.32 2.51
104.32 2.80
158.48 3.43
49.74 2.50
500.28 5.21
0.85 1.43
12.71 2.21
107.48 2.53
64.60 3.06
45.81 2.57
590.46 5.99
103.14 3.22
18.26 1.40
699.52 6.77
71.03 1.99
32.35 2.25
181.95 3.84
9.18 1.90
2.66 2.00
22.26 1.69
187.04 3.89
1.47 1.69
5.12 2.45
7.60 1.55
3.57 1.72
61.57 2.74
64.81 3.04
9.50 1.49
377.38 4.46
-0.07 2.13
174.38 3.77
2.43 2.38
16.94 1.76
161.32 3.94
238.22 4.19
907.00 7.21
252.07 4.20
223.64 3.83
134.92 3.42
3.22 1.55
111.45 2.89
69.33 3.01
346.76 4.77
16.79 1.47
92.00 2.87
120.13 3.20
198.89 3.62
153.05 2.71
72.41 2.51
79.27 2.73
86.38 3.00
31.38 2.42
168.26 3.83
0.28 1.61
4.48 2.17
1.19 1.69
178.54 3.49
35.03 2.51
47.53 2.82
119.26 3.18
9.24 1.80
55.85 2.74
206.12 3.95
41.23 2.48
8.02 1.99
28.61 2.07
8.30 2.47
109.68 2.21
10.54 1.94
31.37 1.44
41.56 1.73
284.86 3.99
13.73 2.22
193.62 3.69
8.04 1.57
50.42 2.34
86.91 2.87
59.41 2.80
69.13 2.87
7.23 1.88
282.54 4.54
-2.16 2.34
55.12 2.69
553.97 5.54
96.06 3.24
31.81 1.55
4.47 1.63
33.00 1.38
0.73 1.64
28.77 2.43
1.77 1.96
72.17 2.61
19.61 1.74
132.66 3.42
39.75 2.61
7.43 2.49
62.12 2.22
50.97 2.75
19.10 1.81
559.84 5.95
91.88 2.47
65.13 2.54
80.97 2.97
32.33 2.48
155.43 3.56
77.73 2.95
362.87 4.48
184.77 3.74
3.32 2.10
97.79 2.67
84.64 2.74
275.16 4.48
92.19 3.11
31.54 2.42
73.45 1.92
143.98 2.62
35.75 2.35
568.96 6.18
23.37 1.61
173.18 3.98
109.89 2.76
9.99 1.56
123.09 2.53
57.99 2.41
25.32 2.36
95.83 3.01
131.64 3.43
131.48 3.28
722.40 6.25
16.25 1.43
45.87 1.90
3.22 1.57
323.31 4.78
20.59 2.24
3.39 1.91
170.60 3.36
6.73 1.97
159.32 3.31
31.24 2.51
26.86 2.07
9.07 2.33
48.30 2.68
15.50 2.15
100.20 3.07
15.23 2.51
3.57 1.19
19.72 1.71
262.64 4.34
32.75 2.09
79.68 2.98
6.90 1.65
63.21 3.04
95.22 2.14
66.54 2.12
22.22 2.34
1.63 1.91
22.51 2.18
274.83 4.52
313.93 4.68
794.97 6.83
22.48 2.22
188.23 3.94
28.66 2.33
109.18 2.63
21.94 2.40
28.48 2.16
100.77 2.86
11.90 2.18
30.20 2.58
673.03 6.65
20.91 2.20
0.70 1.17
94.21 2.79
46.07 2.65
105.74 3.31
132.85 2.90
49.33 2.67
52.59 2.76
90.72 2.81
75.22 2.12
88.79 2.46
29.16 2.69
3.84 1.87
13.84 2.34
100.99 3.09
17.73 1.96
894.01 7.53
26.06 2.24
50.32 2.53
6.29 1.64
33.77 2.54
99.58 2.84
109.20 3.50
232.08 4.27
101.34 3.07
44.99 2.42
105.91 3.21
201.38 4.05
35.07 2.25
8.52 1.46
1.11 1.54
19.56 2.33
11.04 2.21
47.96 2.24
17.69 2.28
59.89 2.73
3.71 1.44
308.26 4.54
1.12 1.87
144.33 3.34
5.83 2.52
3.93 1.48
24.77 1.68
474.09 5.58
161.86 3.17
127.58 3.41
4.29 1.82
673.10 6.72
137.00 3.56
15.14 2.15
2.73 1.93
2.96 2.16
28.23 2.25
145.79 3.37
74.84 2.01
0.76 1.47
153.69 3.71
116.95 3.03
860.76 7.08
8.56 1.18
84.52 2.37
158.95 3.62
28.33 1.49
35.15 1.79
1.31 1.58
26.31 2.22
1.35 2.05
671.11 6.62
50.89 2.76
8.02 1.88
178.06 4.09
1.69 2.15
52.83 2.52
44.86 2.49
54.94 2.77
913.46 7.43
91.88 2.73
7.13 2.49
95.92 3.05
503.40 5.43
64.86 3.16
54.51 3.08
84.43 3.08
509.60 5.20
82.16 2.10
27.45 2.25
234.32 4.28
34.88 2.55
106.73 3.27
630.57 6.17
756.83 6.89
14.01 1.97
158.58 3.72
7.50 1.73
8.75 1.99
80.93 2.87
6.14 1.82
46.21 2.19
224.51 4.20
25.62 2.69
6.09 1.24
4.36 2.15
91.30 2.02
253.07 3.79
209.68 4.13
26.23 2.45
65.76 2.47
11.36 1.94
236.29 4.32
182.06 3.94
383.88 4.69
18.92 1.53
20.78 1.75
15.88 1.88
37.21 2.42
1.79 1.30
0.62 1.97
199.76 3.88
248.98 4.06
-1.10 1.62
1.24 1.75
40.14 2.60
152.95 3.66
127.41 2.51
186.38 3.14
6.85 2.08
11.62 1.96
288.80 4.64
104.08 3.12
65.81 2.88
236.15 4.52
55.73 2.77
741.69 6.54
0.82 1.53
34.75 2.80
70.03 2.86
32.62 2.82
35.61 2.52
28.20 2.24
10.50 2.50
27.26 1.93
32.95 2.37
10.27 2.09
6.64 2.17
65.60 2.57
73.76 1.92
1.44 1.43
2.44 1.67
16.90 1.51
2.49 1.55
6.35 1.82
102.12 3.41
45.83 2.43
-0.11 2.17
87.31 3.10
257.31 4.66
53.67 2.80
116.12 2.46
262.01 4.19
99.43 3.21
25.22 2.48
0.23 1.89
8.75 2.18
2.74 2.51
141.48 2.55
4.94 2.04
290.14 4.54
43.07 2.31
8.00 2.20
5.88 2.20
526.30 6.08
600.01 6.42
52.77 3.04
35.51 2.50
4.54 1.84
73.45 1.94
150.37 3.66
74.70 3.27
40.32 2.62
3.25 1.85
13.19 2.12
363.04 4.74
138.32 2.96
87.15 2.85
79.48 2.80
61.81 2.80
41.47 2.58
4.65 2.17
82.92 3.33
105.42 3.27
85.90 2.13
3.65 1.96
76.16 2.80
161.59 3.50
392.37 5.39
-0.12 2.12
40.14 2.44
35.61 1.86
1.97 1.68
138.67 3.17
919.63 7.74
75.06 2.84
0.46 1.95
4.33 1.59
81.60 2.56
347.56 4.65
77.29 2.30
157.19 3.43
115.78 2.37
13.05 2.08
173.84 2.89
71.57 2.64
111.17 3.12
140.86 2.58
22.38 2.46
125.91 3.76
115.29 3.39
151.34 3.30
203.92 3.40
122.17 3.34
287.48 4.78
87.92 3.35
15.32 2.25
227.23 3.95
3.38 2.52
0.93 1.62
44.35 2.73
101.23 3.53
19.59 2.31
83.00 2.40
282.32 4.08
44.15 2.82
10.64 1.81
10.91 2.15
21.17 2.31
1.31 1.30
28.28 2.56
59.49 2.91
507.30 5.89
84.83 2.43
9.97 2.15
13.37 2.38
62.45 2.38
13.49 2.32
262.98 4.34
5.93 2.22
196.09 3.89
3.73 1.46
201.46 3.77
830.80 7.54
40.54 1.65
17.62 2.43
267.03 4.55
17.65 1.91
150.36 2.50
105.12 3.34
24.22 2.49
264.35 4.53
169.55 3.06
50.53 2.53
445.29 5.26
46.86 2.66
8.23 2.01
123.10 2.57
2.09 2.21
26.71 2.40
33.44 1.88
218.15 4.03
380.00 4.94
12.04 1.94
36.12 2.19
313.92 4.40
241.98 4.01
133.17 3.30
40.20 2.32
94.82 2.28
59.55 2.13
61.52 2.09
355.86 4.74
152.52 3.66
70.49 2.96
278.63 4.09
11.57 2.27
3.81 1.84
1.73 1.99
42.48 2.06
7.44 1.43
542.91 5.08
208.47 3.93
19.52 1.87
277.96 4.52
13.37 1.82
66.41 2.63
0.78 2.06
29.10 2.31
8.93 2.48
42.13 2.07
152.24 3.20
34.21 1.98
112.27 2.77
10.15 1.62
3.23 1.72
38.21 2.32
1.61 1.91
3.58 1.62
166.26 3.71
27.25 2.05
3.35 1.62
5.54 2.01
14.79 2.21
0.83 1.90
33.95 2.10
221.24 3.89
68.32 2.90
139.65 3.01
146.52 3.37
233.09 3.81
13.90 1.57
38.56 2.02
-0.18 1.88
17.57 1.56
6.27 1.96
35.39 2.46
0.03 1.99
176.06 3.23
12.80 1.75
62.25 2.19
54.52 2.55
8.06 2.18
15.05 2.50
19.85 2.02
615.89 6.36
201.70 3.76
2.20 2.10
19.63 2.56
13.81 1.82
27.95 1.62
26.71 1.93
14.11 2.13
186.35 3.55
11.07 2.04
26.78 2.00
67.46 2.46
210.69 3.81
20.91 2.29
119.93 2.93
9.90 2.27
55.67 2.78
66.96 2.59
51.24 1.88
45.20 2.04
2.13 1.50
4.99 2.03
28.47 2.44
149.77 3.29
6.25 2.26
15.23 2.08
1.16 2.11
126.80 3.22
7.60 2.33
0.63 1.67
31.33 2.32
30.24 1.61
312.22 4.18
20.08 1.83
25.90 1.86
1.48 2.02
150.22 3.46
183.99 3.49
-0.54 1.33
109.53 3.29
17.96 2.25
15.04 2.07
225.14 4.21
293.25 3.99
14.85 2.50
13.71 1.95
52.02 2.18
110.75 2.47
68.85 2.38
21.09 1.47
24.02 1.93
64.53 2.14
233.14 3.74
118.92 3.27
399.32 4.86
1.48 1.69
73.68 2.26
17.30 2.09
26.73 1.93
73.77 2.67
448.71 5.48
192.75 3.89
171.95 3.39
294.05 4.58
2.97 2.08
25.35 2.47
8.97 1.84
212.44 3.64
93.40 2.68
215.98 3.63
1.36 2.16
51.66 2.72
19.66 2.11
96.54 2.29
1.31 1.46
512.34 5.75
39.36 2.45
2.29 1.34
54.41 1.97
5.23 2.14
57.31 2.47
78.65 2.76
208.42 4.12
212.47 3.68
66.11 2.53
0.09 2.11
25.90 2.64
131.54 3.21
4.01 2.07
22.14 2.15
31.26 1.79
72.20 2.45
8.18 2.14
93.96 2.62
67.86 1.90
50.11 1.85
58.64 2.42
28.74 2.05
283.96 4.23
151.79 3.61
97.78 2.99
46.97 2.67
86.41 3.00
15.38 2.07
42.53 2.25
56.28 2.49
53.08 2.16
37.28 2.63
5.08 2.19
41.70 2.53
50.87 2.13
29.85 1.93
2.34 1.95
46.86 2.32
229.19 3.67
2.14 2.06
17.29 2.24
5.08 2.17
4.26 2.47
463.31 4.87
2.95 2.13
134.27 2.91
376.37 5.30
49.70 2.61
5.76 1.94
188.66 3.49
86.63 2.99
164.84 3.48
533.84 5.33
23.47 2.33
50.64 2.48
97.75 2.88
30.76 2.11
240.58 4.10
34.13 2.49
1.49 2.04
7.06 1.93
117.66 3.03
17.36 2.24
202.94 3.93
21.80 2.28
20.87 2.00
-0.48 1.37
7.70 1.74
24.95 1.98
7.82 1.89
44.52 1.87
17.50 2.03
75.20 2.45
71.98 2.84
7.89 2.00
28.10 1.97
64.04 2.55
25.71 2.39
18.13 1.99
3.03 1.85
298.33 4.75
31.88 2.09
0.21 2.44
769.70 6.94
28.41 2.70
27.74 2.23
18.99 1.46
5.80 1.40
28.40 2.29
18.19 1.83
58.99 2.42
474.65 4.94
1.70 1.82
8.75 2.23
23.67 1.53
0.20 1.62
108.31 2.74
1.78 1.79
464.42 5.30
189.26 3.46
575.19 6.06
14.19 2.04
9.69 1.82
49.47 2.48
58.02 1.91
16.56 2.15
119.30 3.14
16.31 1.39
-1.08 2.14
32.47 2.20
5.44 2.23
43.80 2.65
7.02 1.81
36.60 2.41
163.50 3.67
337.08 4.72
109.18 2.97
180.76 3.41
28.94 2.69
2.33 1.61
95.78 2.43
12.02 1.76
1.81 2.45
590.72 6.22
3.95 1.58
223.03 4.36
3.19 2.12
27.64 1.76
0.66 1.60
47.23 2.27
12.00 1.90
6.09 1.82
2.91 1.58
43.41 2.39
6.06 1.91
69.18 2.65
2.21 2.05
1.78 1.50
39.61 2.18
45.23 2.47
22.50 2.01
75.27 2.75
141.87 3.12
0.24 2.03
60.75 2.72
15.95 2.54
482.49 5.31
77.26 2.21
15.61 2.15
183.30 3.41
8.42 1.49
77.13 2.33
126.11 3.16
126.07 2.77
126.77 2.90
96.25 3.03
3.73 2.37
164.46 2.79
108.27 2.54
3.68 1.65
117.89 2.81
21.71 2.59
17.69 2.39
59.43 2.61
5.83 2.21
2.51 1.89
17.79 1.89
1.17 2.05
110.91 2.83
17.98 1.97
71.06 1.95
0.68 1.27
-1.38 2.16
273.67 3.93
36.65 2.33
2.63 1.89
11.50 1.49
278.19 4.23
56.33 1.90
5.55 1.50
120.09 2.66
2.43 1.66
135.26 3.46
43.67 2.50
-0.51 2.08
8.62 1.76
25.71 2.73
17.40 2.28
72.38 2.97
81.16 2.52
5.73 1.89
762.41 6.88
91.73 3.00
31.65 2.52
2.04 1.46
222.13 3.50
27.89 1.51
38.17 2.36
58.98 2.36
47.16 2.31
5.39 2.04
133.88 2.93
102.10 3.00
101.62 3.06
187.24 3.37
30.59 2.29
10.56 2.09
160.75 3.08
13.24 2.62
33.32 2.26
153.40 3.65
623.13 6.12
0.31 1.16
20.05 2.37
21.99 2.15
39.82 2.40
203.92 3.89
200.74 3.91
95.32 3.03
55.87 2.70
545.88 5.98
36.89 2.87
0.29 1.60
187.41 3.76
38.25 2.52
6.77 2.22
51.00 2.66
466.44 4.98
16.38 2.24
73.60 2.90
11.53 1.84
2.54 1.14
3.89 1.92
3.32 2.00
1.84 1.93
209.24 3.43
261.43 4.27
199.37 3.53
5.55 1.46
15.09 2.52
17.13 2.26
185.45 3.14
83.63 2.99
24.91 2.29
208.45 4.15
497.69 5.51
358.30 5.11
12.44 2.20
36.83 1.96
12.45 1.79
42.54 2.46
8.65 1.92
3.88 1.96
179.02 3.56
46.13 2.53
142.31 3.52
163.46 3.73
6.14 2.20
57.07 2.59
114.45 2.83
10.77 1.77
107.28 2.78
9.23 1.94
1.74 2.05
2.74 1.69
28.00 2.71
446.76 5.43
1.97 1.88
53.78 2.89
59.43 2.81
2.12 1.72
19.27 1.82
38.46 2.11
13.63 2.08
80.31 2.75
1.38 1.29
89.38 2.25
15.70 1.66
0.02 1.96
6.06 1.79
153.58 3.36
331.96 4.64
29.62 2.15
25.33 1.99
103.83 3.07
84.49 2.18
131.61 3.24
19.48 2.31
18.20 1.94
7.72 2.25
-1.03 1.64
20.17 2.59
2.68 1.84
23.24 2.33
1.96 1.65
70.64 2.78
59.78 2.63
9.67 1.33
37.67 2.43
40.93 1.71
56.32 2.60
93.30 3.11
4.07 1.97
8.43 1.63
162.10 3.23
76.23 2.73
67.30 2.53
2.34 1.91
152.97 3.73
355.35 5.07
629.20 6.44
13.48 2.04
1.26 2.19
14.28 2.26
421.06 5.07
15.85 2.38
43.83 2.43
32.57 1.96
14.40 2.09
90.55 2.92
5.06 2.06
1.88 1.88
57.19 1.94
53.47 2.04
48.54 2.11
3.78 1.73
517.46 5.48
2.71 1.48
69.49 2.30
6.60 2.03
195.11 3.67
11.78 2.00
29.52 2.26
259.40 4.39
3.63 1.84
1.86 1.63
55.85 2.76
153.34 3.49
114.44 3.59
12.08 1.81
285.91 4.67
244.42 3.40
26.23 1.83
32.96 2.33
3.60 1.76
28.74 2.18
93.53 3.00
178.55 3.44
126.08 3.06
54.89 1.88
85.48 3.10
48.56 2.30
192.72 3.24
0.94 2.11
173.96 3.77
5.52 2.27
451.21 4.89
14.87 2.12
181.75 3.37
34.75 1.53
26.63 1.56
84.59 2.19
0.89 1.47
4.21 1.95
28.50 2.46
35.99 2.39
7.90 2.15
34.94 2.55
35.42 2.55
165.64 3.75
0.51 2.25
129.87 2.98
5.33 1.18
7.32 1.50
26.30 2.28
232.04 3.95
402.30 5.16
156.51 3.41
245.09 3.97
8.05 1.69
2.39 2.17
73.39 2.42
3.96 2.13
296.64 4.70
117.23 2.92
430.03 5.33
189.07 3.85
18.06 2.13
5.78 1.22
0.39 1.83
0.72 1.93
0.37 1.25
17.86 2.07
47.84 2.68
6.77 1.87
374.27 5.13
92.17 3.21
106.60 2.72
6.72 2.20
22.13 2.00
832.43 6.63
46.25 2.98
25.77 2.22
41.22 2.60
17.85 2.21
30.19 2.12
13.54 2.21
0.82 1.87
4.06 2.26
9.91 1.62
154.07 3.03
1.32 1.72
130.34 3.30
45.87 2.14
6.09 1.63
12.92 1.40
84.70 3.03
145.01 3.55
194.00 3.74
1.21 1.67
11.30 1.83
92.39 2.47
8.81 2.06
44.48 2.86
96.55 3.11
14.47 2.14
1.01 1.84
45.08 2.53
20.13 1.66
168.82 3.17
49.01 2.79
483.78 5.90
1.52 1.91
69.15 3.11
33.85 2.21
88.74 2.73
5.28 1.99
458.77 5.31
1.31 2.13
283.62 4.63
135.67 3.36
8.45 1.81
73.91 2.83
168.21 3.30
92.46 2.73
13.72 1.92
6.97 1.87
268.20 4.36
3.14 1.85
4.35 1.75
86.61 2.72
4.21 1.94
237.49 3.84
19.88 2.01
78.79 2.73
96.74 3.00
17.48 2.26
15.63 2.15
3.26 1.66
63.32 3.11
5.01 2.02
2.67 1.77
15.86 2.37
74.25 2.81
154.46 3.40
27.73 2.03
27.06 1.51
84.17 2.28
38.85 2.18
54.65 2.58
71.20 2.40
143.51 2.95
2.03 2.18
0.81 1.93
337.80 4.22
12.49 1.56
104.08 3.26
120.61 2.41
13.70 2.08
710.27 6.79
27.74 2.34
564.42 5.56
74.94 3.07
187.84 3.47
26.72 1.83
2.45 1.48
0.41 1.66
5.23 1.53
126.11 2.77
1.53 1.69
2.28 2.10
1.87 1.23
249.78 4.66
25.47 2.45
33.92 2.39
452.40 5.18
0.55 2.12
56.89 2.68
387.22 4.67
15.09 2.34
39.10 2.33
38.11 1.47
15.09 1.36
1.67 1.30
6.57 1.27
4.83 1.57
1.65 1.76
45.74 2.09
10.44 2.14
407.05 4.75
80.25 2.04
99.31 3.15
358.61 4.91
24.86 2.08
39.49 2.64
518.16 5.17
1.59 1.59
4.23 2.20
41.41 2.38
427.51 5.33
53.63 2.65
156.66 3.28
86.10 3.08
1.65 1.45
178.38 3.25
331.94 4.67
3.79 2.09
89.75 3.13
3.30 1.98
9.62 1.53
-2.65 2.18
12.41 2.03
0.89 2.54
126.73 3.34
32.89 2.47
103.23 2.73
20.26 2.43
94.27 3.10
2.40 2.08
8.29 1.86
113.59 3.44
122.49 3.30
122.30 3.53
6.19 2.28
298.60 4.21
9.80 2.04
72.46 2.75
7.56 1.84
8.81 1.68
188.57 3.90
146.80 3.28
-0.30 1.63
113.95 3.45
49.63 2.43
273.18 4.37
168.07 3.82
239.05 3.96
10.81 2.49
0.01 2.08
21.20 2.09
169.28 2.56
104.38 3.10
3.84 2.21
93.89 2.69
11.43 1.98
272.02 4.44
4.50 2.09
87.45 3.10
1.31 1.15
629.62 6.53
48.95 2.34
21.19 2.17
51.46 2.68
130.80 3.44
205.46 3.70
7.77 2.00
110.58 3.07
3.62 1.39
3.39 1.99
68.78 3.11
28.65 1.53
105.70 3.34
124.46 3.31
393.72 4.63
292.40 4.11
35.86 2.45
2.46 2.15
1.31 1.60
104.06 3.44
6.12 1.87
134.07 2.65
140.99 3.55
17.83 2.04
3.49 2.08
8.58 2.22
39.24 2.33
11.60 1.93
15.90 1.82
15.99 1.37
10.72 1.99
62.88 2.15
7.68 1.69
87.49 2.63
45.18 2.33
142.76 3.28
213.68 3.86
1.13 2.19
140.65 2.97
4.72 1.39
94.08 3.25
86.75 2.81
8.01 2.02
35.85 2.81
103.89 3.13
16.25 2.65
482.33 5.68
3.31 1.88
66.45 2.66
1.37 1.22
66.90 2.24
23.20 1.98
34.66 1.70
4.65 2.06
41.08 2.27
154.88 3.46
27.37 2.46
95.03 2.31
29.79 2.46
243.27 4.50
102.64 2.47
78.81 2.34
15.05 2.31
44.87 1.78
8.57 1.94
62.22 2.37
78.23 2.77
9.65 1.73
878.27 7.24
6.91 2.51
464.45 5.54
215.38 4.02
90.51 3.13
17.76 1.68
12.28 1.71
4.97 1.73
15.94 1.31
3.94 2.51
94.61 3.28
125.24 3.01
6.03 1.63
169.77 3.39
111.13 2.06
89.54 2.77
29.22 1.86
4.86 2.29
187.68 3.73
69.58 2.44
16.48 2.19
-2.72 2.11
170.63 4.06
193.02 4.02
13.46 2.45
250.54 4.13
14.56 1.64
51.74 2.54
50.17 2.62
78.04 3.02
26.93 2.02
20.07 1.43
26.73 2.56
113.61 3.15
60.70 2.64
312.15 4.86
55.03 2.58
2.56 1.98
42.39 2.79
3.63 2.42
81.19 2.88
3.88 1.16
332.96 4.51
191.10 3.96
1350.69 9.01
15.90 1.67
17.45 2.71
63.20 2.62
729.51 5.76
0.46 1.86
0.90 1.95
91.91 3.04
11.55 1.64
40.47 2.37
88.92 2.99
14.02 2.73
23.01 2.54
488.96 5.14
253.68 4.43
34.98 2.62
165.88 2.94
468.19 5.01
6.99 2.36
12.78 1.86
9.24 1.41
21.47 2.29
1.37 1.46
184.73 3.34
52.76 2.47
84.13 3.03
6.17 1.48
100.44 3.21
300.44 4.17
0.08 2.25
17.39 2.16
20.21 2.35
1.51 2.34
149.96 3.13
186.26 3.58
35.69 1.82
37.51 2.14
27.09 1.58
81.33 2.86
2.33 1.75
270.28 4.08
8.01 2.03
48.88 2.56
223.93 4.18
232.77 3.71
4.09 1.52
17.59 2.41
670.41 6.38
566.84 5.39
245.95 3.73
129.20 3.39
68.14 2.00
484.45 5.16
3.86 1.79
14.08 2.14
19.08 1.95
66.70 3.04
2.53 1.78
47.64 2.11
50.65 2.22
16.51 1.62
69.51 2.45
10.49 2.25
20.47 2.14
20.01 2.19
3.27 1.66
0.09 2.18
28.63 1.47
12.00 1.74
-1.96 2.09
40.53 1.80
205.69 3.68
763.13 5.85
189.65 3.75
2.98 2.09
83.03 2.90
27.86 2.68
11.03 2.54
49.95 2.69
5.20 1.79
381.07 4.63
16.29 1.87
30.11 2.11
3.03 2.09
24.74 1.82
2.30 2.18
91.45 2.74
8.63 2.65
125.28 3.57
20.02 2.33
97.88 2.78
71.77 3.06
32.35 2.21
209.95 4.12
48.42 2.33
10.52 2.49
118.90 3.38
93.96 2.77
85.92 2.77
2.15 1.19
203.95 4.04
3.54 2.21
215.17 4.11
749.00 6.13
247.07 4.24
22.78 1.60
1.49 1.78
-1.15 1.91
91.16 3.30
125.62 3.17
3.58 1.82
149.49 3.43
89.27 3.17
19.36 1.67
33.33 2.55
131.69 2.77
422.73 4.90
466.37 5.35
169.49 3.48
12.19 1.32
47.64 1.98
-1.04 1.49
38.82 2.62
11.74 2.28
33.17 2.44
78.06 3.41
25.72 2.60
185.19 2.99
272.90 4.48
174.47 4.04
10.00 2.33
113.41 2.17
29.97 2.56
280.31 4.65
50.60 2.81
114.60 3.40
29.22 2.16
52.12 2.46
157.72 3.47
36.34 1.88
23.89 2.34
29.22 2.34
20.95 1.92
65.13 2.71
2.57 2.18
239.44 4.36
39.47 1.97
8.75 1.26
53.59 2.69
23.47 2.02
12.05 2.10
8.43 1.51
1.80 2.29
1.46 2.30
18.23 2.50
49.18 2.45
0.20 1.80
16.18 2.10
256.37 4.25
52.39 2.00
63.01 2.39
2.11 2.03
1.81 1.82
11.46 1.61
74.87 2.73
100.30 3.08
192.70 3.53
16.52 1.88
355.31 5.36
2.55 1.68
413.82 5.35
635.88 5.64
440.48 5.24
147.28 3.34
3.16 2.28
20.42 1.92
68.94 2.35
43.27 2.22
179.00 3.62
1.04 2.22
0.39 1.18
29.88 1.72
32.52 2.52
232.09 3.87
15.38 2.41
90.38 2.38
72.45 2.99
136.77 3.33
13.12 2.59
30.67 2.25
15.58 2.14
19.23 1.88
195.72 3.48
12.86 1.47
205.17 3.76
101.04 3.01
174.85 3.20
148.60 3.47
245.05 4.35
4.91 2.41
282.02 4.38
-0.34 1.39
58.33 2.95
127.57 3.69
66.60 2.87
27.74 2.33
194.66 4.17
1.54 1.13
91.32 2.55
59.81 3.16
140.61 2.71
1.54 1.75
15.42 2.51
288.56 4.76
66.69 2.76
59.90 2.75
333.45 4.75
42.06 2.21
72.72 2.08
2.24 1.59
33.09 2.86
239.82 4.44
36.10 2.69
40.45 2.21
6.57 2.09
59.51 2.68
14.04 1.36
16.80 2.34
347.89 4.98
63.09 3.22
58.71 3.04
10.00 2.19
1.30 1.81
75.43 2.09
4.90 1.55
314.05 4.60
0.85 1.34
81.46 2.58
23.39 2.76
3.74 2.34
135.99 3.72
34.62 3.01
19.39 2.52
55.20 2.95
5.38 1.72
203.01 3.71
93.27 3.27
48.31 2.23
93.58 3.26
11.07 2.35
315.24 4.86
35.93 2.58
18.08 1.70
52.46 2.35
69.39 2.38
100.26 3.13
13.88 2.02
61.63 2.65
27.42 2.77
126.02 3.50
27.96 1.71
17.33 1.93
15.18 1.91
207.45 4.07
114.89 2.41
194.30 3.46
0.60 1.09
16.44 1.46
390.73 5.51
1.78 2.35
6.54 2.36
4.86 2.29
5.57 1.51
40.28 2.70
177.23 3.51
2.67 1.85
10.62 2.13
20.39 1.95
18.86 2.01
87.54 2.74
3.67 1.22
5.00 1.82
71.33 2.86
208.92 3.97
696.72 6.49
5.80 1.22
333.70 4.54
41.52 2.65
144.25 3.23
26.34 2.25
177.40 2.92
86.88 2.81
54.84 2.93
166.80 3.54
41.24 1.92
0.89 1.97
126.77 2.47
251.09 4.27
27.01 1.39
30.96 1.93
5.50 2.15
28.47 2.35
201.33 4.14
41.76 2.21
289.71 4.20
21.13 2.54
228.60 4.16
5.60 2.10
470.13 5.29
35.88 2.28
246.39 3.92
171.86 3.89
90.73 2.85
15.35 1.68
42.92 2.21
6.10 2.17
7.36 2.63
58.96 2.95
14.89 2.38
169.70 2.70
46.42 2.65
0.80 1.64
16.12 2.10
45.09 1.83
55.64 2.84
437.72 5.11
36.23 2.20
47.62 2.63
477.23 5.47
72.98 2.79
195.39 3.73
0.85 1.48
3.88 1.16
2.52 2.10
22.29 2.11
301.92 4.69
0.86 1.12
89.06 3.22
30.58 2.07
92.46 2.91
58.78 2.86
210.10 3.03
278.65 4.91
144.21 3.52
21.18 2.51
24.25 2.23
108.96 2.64
5.98 2.04
204.27 3.41
306.15 4.57
39.29 1.72
5.86 2.03
126.21 3.73
9.06 2.26
924.52 6.99
75.13 2.82
194.79 4.21
50.97 2.91
275.24 4.83
22.02 2.52
106.31 2.91
881.18 6.70
43.22 2.85
137.09 3.87
25.99 2.44
233.79 3.85
6.61 1.52
886.50 7.70
28.34 2.59
85.72 3.13
131.80 3.46
7.30 2.08
21.42 2.23
19.49 2.55
119.52 2.98
26.42 2.11
11.89 2.02
4.33 1.09
1.37 1.80
21.36 2.42
-1.05 2.09
38.18 2.58
60.21 2.86
180.28 3.94
8.43 1.66
80.73 3.05
79.42 2.75
2.19 2.37
3.74 1.55
70.39 1.92
71.10 2.60
87.31 2.23
9.04 2.44
195.83 4.23
1.87 2.23
2.70 1.64
11.41 2.15
211.55 3.60
6.55 1.73
1.07 2.08
176.74 3.76
15.34 1.66
41.18 1.79
5.45 1.76
102.39 3.11
8.25 2.46
213.33 3.55
5.92 2.07
2.73 1.65
98.82 3.08
33.18 1.47
283.28 4.38
88.21 2.14
109.04 2.86
3.11 2.00
224.90 4.02
468.65 4.80
56.82 3.11
48.45 2.71
57.38 2.32
272.85 2.97
453.25 5.30
117.61 2.16
183.42 3.62
34.77 2.62
171.35 3.69
4.72 2.44
65.31 2.66
74.52 2.34
506.78 5.59
16.59 1.46
1.26 1.85
17.15 2.57
0.98 1.50
49.88 1.73
91.89 3.24
35.29 2.64
2.94 2.20
82.37 2.67
1.14 1.47
-0.99 2.15
1.93 1.97
263.92 3.97
112.53 3.70
2.97 1.57
37.30 3.00
524.80 5.30
0.47 1.98
92.72 2.73
33.07 2.43
120.76 3.39
58.66 2.76
97.29 2.84
6.48 1.79
8.79 2.18
103.71 2.99
23.48 1.83
30.51 1.41
0.34 1.76
3.42 2.41
26.78 1.71
46.27 2.54
185.05 3.88
21.36 2.03
50.30 1.59
1.91 1.87
334.19 5.14
3.38 2.48
24.90 2.34
37.85 1.97
175.73 4.27
4.71 1.93
44.35 2.79
11.19 1.94
13.84 2.20
2.81 1.93
155.57 3.36
389.99 5.05
14.33 2.27
58.77 3.09
5.06 2.55
395.16 5.32
5.58 2.20
0.80 1.67
194.58 3.83
30.94 2.23
91.30 2.56
125.23 2.48
307.01 5.01
128.34 3.67
15.68 2.41
0.52 1.94
6.99 2.39
155.46 4.12
34.04 2.79
280.74 4.49
1.82 2.04
32.69 1.75
4.24 2.28
35.63 2.60
15.02 2.29
90.84 3.00
69.27 2.67
566.81 5.96
115.25 2.59
9.00 2.19
128.12 3.39
89.19 3.06
180.86 3.15
4.78 1.36
0.81 2.08
154.66 3.29
0.61 1.43
48.77 2.51
293.29 4.04
36.14 1.83
9.39 2.33
370.44 5.27
63.47 2.44
6.89 1.50
0.01 2.18
132.02 2.86
6.43 2.00
14.79 1.45
1.58 2.01
6.13 2.27
3.10 2.03
25.32 2.10
55.10 1.78
-0.01 1.23
17.84 1.65
6.95 2.27
4.41 2.17
279.77 4.08
-0.93 1.12
8.00 2.35
12.52 1.86
32.54 1.54
-0.17 1.93
0.66 1.57
2.01 2.18
142.85 3.92
59.94 3.06
2.30 2.02
21.32 1.82
18.80 2.41
54.34 2.39
31.88 2.52
87.64 3.21
2.53 1.97
-0.38 1.90
1.42 2.28
172.68 3.70
21.16 2.11
55.01 2.81
70.22 2.15
156.56 3.34
405.93 5.05
13.64 2.35
103.37 3.31
134.09 3.66
11.60 1.99
248.43 3.64
71.22 3.10
143.41 3.94
90.31 2.87
16.10 2.24
204.24 3.98
5.20 1.89
62.10 2.98
35.86 2.29
10.78 1.70
27.79 2.43
383.51 5.25
24.06 2.33
24.53 2.05
5.92 1.56
56.35 2.36
44.09 1.93
0.91 2.25
402.14 5.57
142.05 3.51
26.70 2.24
104.36 3.44
564.78 5.66
13.76 1.89
4.58 2.62
1.19 1.90
45.70 2.32
149.70 3.70
34.16 1.69
7.81 2.17
54.17 2.71
25.27 2.40
45.84 2.71
64.25 2.88
18.40 2.35
23.25 2.43
196.95 3.52
4.69 1.56
95.81 3.30
535.10 6.19
11.10 2.21
172.86 3.00
83.54 3.22
-1.43 2.47
129.26 3.24
2.99 2.16
4.08 1.58
17.74 1.46
34.01 2.59
77.13 3.22
5.45 2.23
37.86 2.26
12.23 2.31
53.49 2.42
7.61 1.81
5.96 1.24
56.87 2.43
19.87 1.48
4.30 1.12
18.75 1.99
151.83 2.70
9.16 1.93
52.41 1.65
1.00 2.16
69.31 2.04
385.47 5.32
67.48 2.88
995.80 7.80
4.06 2.24
82.08 2.93
-0.18 2.12
158.49 3.25
1.20 1.51
6.10 1.99
9.76 1.69
422.61 4.85
19.22 1.92
72.50 1.93
13.49 2.34
11.13 2.64
142.37 3.33
17.40 1.85
548.63 6.26
36.70 1.55
13.14 2.40
184.86 4.00
24.33 2.24
39.46 2.26
8.74 1.65
61.57 2.23
84.55 3.02
11.12 2.29
13.97 2.32
5.25 2.19
17.42 2.21
1.58 1.96
119.49 3.78
80.31 2.88
7.47 1.81
122.30 3.56
138.19 3.03
4.24 2.31
3.75 2.45
170.65 3.84
112.43 2.15
12.14 2.21
28.85 2.61
1.13 1.97
190.38 3.40
75.69 1.76
4.72 2.16
7.70 2.56
587.06 5.91
41.07 2.32
45.58 2.09
110.98 2.95
2.76 1.54
224.03 4.38
41.89 2.77
213.30 3.45
21.09 2.79
5.51 1.95
24.32 2.59
3.02 1.79
23.36 1.99
14.50 2.26
11.83 2.25
339.69 4.79
-0.90 2.00
2.96 2.16
149.11 3.66
81.24 3.03
150.87 3.59
9.67 2.14
38.92 1.88
-0.11 1.03
1.83 1.37
3.05 1.19
67.32 2.98
178.49 4.12
8.35 2.00
294.12 4.32
64.52 2.83
4.26 1.64
213.61 4.31
154.49 3.58
197.72 2.95
168.91 2.47
42.44 2.98
51.62 2.52
69.68 2.80
67.16 3.11
15.48 2.03
5.73 1.37
61.21 2.27
71.85 2.53
1.38 1.28
3.97 2.19
53.62 2.58
86.76 2.61
504.09 5.75
376.37 5.26
77.29 2.20
60.31 1.80
6.59 2.27
105.93 3.49
15.41 2.31
66.83 2.97
199.33 3.40
5.74 2.03
7.77 2.37
232.01 3.51
12.13 1.59
2.94 1.09
203.88 4.16
39.81 2.55
535.58 5.84
0.77 1.87
35.72 2.64
21.08 2.30
24.91 2.34
254.58 4.16
40.81 3.02
44.91 2.03
11.48 1.68
179.56 3.79
7.97 2.13
5.60 1.80
49.29 2.31
0.16 1.28
2.20 2.10
59.96 2.41
22.14 2.17
202.94 3.38
125.73 2.05
61.03 2.88
44.02 2.66
0.69 2.14
15.30 1.99
1.09 1.57
-0.36 1.58
-0.36 1.15
47.93 2.80
200.36 3.55
26.98 2.57
0.12 1.36
11.52 1.64
0.62 1.11
128.76 3.37
33.32 2.77
2.84 2.30
24.01 2.18
29.12 2.48
368.10 5.15
55.97 3.07
134.15 3.11
207.98 3.18
378.14 3.70
11.41 2.20
24.01 2.29
123.40 3.23
89.38 3.22
101.48 2.64
-0.96 1.19
1.21 1.67
68.70 2.28
19.68 2.46
39.00 2.61
243.69 3.97
73.70 2.91
3.44 2.17
12.84 2.01
-0.96 1.91
424.30 5.26
51.03 2.63
23.05 2.28
79.93 2.46
199.84 3.22
35.69 2.55
47.45 2.63
11.50 2.44
323.30 4.57
28.96 2.23
26.78 2.10
131.36 3.58
83.58 3.06
66.80 2.70
3.61 1.49
56.19 2.90
17.81 2.40
28.85 2.84
264.64 4.29
15.92 2.41
21.94 1.94
36.65 1.80
14.90 2.24
80.54 3.08
14.37 1.94
2.05 1.17
258.62 4.51
2.21 2.53
30.77 2.58
30.52 2.89
244.43 3.76
146.15 3.02
165.07 2.79
41.50 2.46
644.20 6.46
324.66 4.17
130.05 3.35
5.65 1.85
49.64 2.95
123.97 3.20
1.12 1.68
-0.00 1.45
1.71 1.28
232.95 4.36
19.26 1.82
41.60 1.85
361.06 4.95
12.01 2.02
116.93 3.04
38.29 2.27
59.58 1.93
138.89 3.57
91.26 3.29
48.82 2.80
134.93 3.14
175.50 2.53
564.80 6.13
91.06 2.83
84.18 3.20
100.71 3.13
-0.98 1.61
20.45 1.46
40.83 2.62
-0.27 1.88
171.92 3.94
108.68 2.74
11.80 1.57
737.52 6.73
15.49 2.06
195.55 3.33
166.55 2.84
26.73 2.27
29.06 2.58
0.36 1.16
37.39 2.11
6.60 1.86
168.14 3.77
18.92 2.33
200.88 3.86
179.24 3.08
11.30 2.23
157.62 3.47
2.94 2.15
29.20 2.44
36.56 2.19
176.46 3.87
7.21 1.96
46.13 2.62
9.58 2.23
906.11 7.38
13.10 2.37
785.84 6.62
15.65 1.91
100.30 2.85
37.55 1.75
0.56 1.06
4.29 1.49
27.57 1.63
240.87 3.45
19.13 1.96
106.41 2.91
57.90 2.74
265.59 4.12
58.40 2.74
15.01 2.28
27.88 2.43
376.84 4.65
39.07 2.43
617.60 6.08
9.62 2.20
104.22 3.42
76.00 2.99
114.33 3.32
647.95 6.47
118.13 3.22
6.79 1.11
1.47 1.39
1.93 1.00
82.20 2.17
6.40 1.15
24.79 1.50
18.92 1.57
73.49 2.36
34.64 2.49
10.33 2.14
18.60 1.79
11.63 2.15
221.69 3.63
32.09 2.58
1.87 2.04
155.80 3.41
281.14 4.41
2.31 1.55
17.44 2.16
11.84 1.83
9.55 2.12
25.75 2.02
1.25 1.99
66.55 2.88
289.91 4.66
23.79 2.29
41.30 2.30
498.91 5.34
161.98 3.27
27.89 1.49
70.97 2.00
170.31 3.12
71.41 2.49
-0.11 1.81
0.64 2.34
2.04 1.56
453.60 5.48
67.04 2.85
34.85 2.40
81.03 2.93
34.00 2.51
559.61 6.01
71.63 2.67
364.54 4.53
50.29 2.96
197.78 4.00
326.75 4.61
3.21 2.47
25.00 2.43
86.11 2.93
687.23 6.33
34.69 2.65
-0.04 1.18
121.40 2.33
56.38 2.82
3.63 1.52
53.12 2.26
38.20 2.29
58.33 2.58
6.52 1.94
6.55 2.15
32.77 2.50
10.40 1.93
449.48 5.20
240.16 4.06
5.90 1.41
14.00 1.30
2.06 1.41
135.30 2.83
40.79 1.51
31.35 1.87
123.62 2.47
53.35 2.08
1.60 1.73
37.07 1.57
9.86 1.47
54.96 2.66
407.69 4.93
-0.21 1.70
15.40 1.98
90.39 2.83
199.73 3.84
52.75 2.56
8.03 2.05
35.62 2.79
92.99 2.92
209.06 4.06
3.78 1.90
9.98 2.53
293.95 4.57
11.75 1.87
4.16 1.11
65.36 2.54
0.47 1.13
93.06 2.99
5.30 2.05
271.10 4.34
29.38 1.97
354.63 4.48
11.97 2.59
8.61 2.20
14.03 2.15
2.91 1.78
97.55 2.89
56.64 1.74
16.18 1.62
5.74 1.85
175.18 3.36
87.95 2.58
119.77 2.70
112.23 2.91
209.27 4.04
5.23 2.09
820.39 7.14
156.58 3.36
198.67 3.85
49.22 2.66
67.87 2.84
0.75 2.37
134.90 3.22
40.69 1.55
1.03 1.29
23.96 1.58
2.09 1.61
0.42 2.27
72.89 2.49
0.24 1.80
40.55 2.66
6.14 2.19
5.20 2.14
3.93 1.79
24.07 1.69
4.49 1.30
3.17 1.90
233.65 3.66
197.11 3.31
2.21 1.48
1.24 1.83
74.42 2.81
12.38 2.45
64.40 3.00
72.14 2.46
103.04 2.96
58.32 2.77
6.05 2.47
35.42 2.81
24.82 2.40
37.47 2.48
28.98 2.20
33.05 2.44
2.63 2.06
185.81 3.65
4.12 1.85
42.77 1.53
18.16 1.28
5.00 1.22
22.85 2.04
34.95 2.36
3.07 1.70
128.74 3.41
56.92 2.64
0.72 2.08
579.38 6.29
91.55 3.08
494.98 5.77
23.19 2.47
90.10 2.85
94.66 2.48
0.98 1.16
8.11 1.64
73.98 2.63
268.68 3.49
21.06 2.03
39.59 2.43
97.95 2.81
98.23 2.97
42.27 2.36
148.90 3.54
559.78 6.02
39.51 2.48
332.91 4.35
45.31 2.64
389.97 4.87
252.85 4.29
88.02 2.87
39.03 2.38
54.17 1.93
46.56 1.60
27.42 1.72
128.83 2.78
27.57 2.55
31.46 2.14
4.73 2.40
473.44 5.28
611.01 6.32
375.96 4.53
192.15 3.83
276.93 4.61
171.87 3.73
44.28 2.47
13.42 2.21
65.30 2.39
2.38 2.03
14.68 2.15
23.21 2.07
57.98 1.94
3.37 1.65
14.11 1.90
146.93 3.33
11.02 1.74
70.32 2.78
199.88 3.89
449.91 5.34
39.04 2.51
4.30 2.03
89.40 2.92
154.44 3.16
1.41 1.12
0.43 1.20
1.75 1.41
0.42 1.18
8.30 1.37
0.28 1.80
224.20 2.91
54.14 2.75
10.85 1.55
2.38 2.14
18.91 2.19
52.83 2.68
13.76 2.17
5.88 1.96
488.35 5.80
696.00 6.69
11.14 2.04
23.41 2.25
186.67 3.55
30.86 1.41
76.67 2.25
4.47 1.81
4.13 1.25
39.55 1.95
30.22 2.03
21.01 1.90
0.26 1.51
-1.76 1.86
30.19 2.39
16.57 2.19
23.32 2.26
77.47 2.87
16.21 2.33
0.55 1.87
1.89 2.08
65.04 2.79
51.24 2.44
210.12 3.76
638.69 5.72
2.46 1.59
4.30 1.19
41.22 2.09
25.79 2.32
18.67 2.41
123.78 3.35
34.14 2.15
15.81 1.92
9.58 1.73
24.31 1.48
81.45 1.81
5.74 1.31
1.49 1.46
151.21 3.06
95.82 2.80
55.78 1.85
11.04 2.02
64.56 2.56
32.38 2.58
5.62 2.08
104.09 3.11
391.73 4.98
520.63 5.22
45.39 2.62
8.61 2.13
76.77 3.15
3.83 2.02
719.22 6.31
8.18 2.50
30.21 2.73
56.23 2.72
20.52 2.17
587.68 5.48
209.90 3.82
53.65 2.37
24.23 1.48
38.80 1.71
50.79 2.01
22.75 1.62
0.80 1.83
123.05 2.34
4.01 1.38
89.49 2.63
259.99 3.60
4.99 2.04
17.06 2.44
138.32 3.27
19.53 1.95
5.19 2.12
174.64 3.63
31.04 2.23
71.07 2.65
69.85 2.52
116.05 3.20
270.98 4.45
8.60 2.13
394.38 4.69
0.69 1.27
1.61 1.20
9.80 1.71
1.94 1.25
143.74 2.92
24.79 1.71
2.28 1.57
160.85 3.47
-0.55 1.92
0.43 1.56
149.22 3.14
102.81 2.93
7.27 2.04
131.46 3.24
102.36 3.12
519.14 5.59
40.19 2.45
7.19 1.71
7.01 1.22
6.33 1.51
44.39 1.96
17.10 2.08
4.77 2.02
5.18 1.81
237.83 4.18
11.00 2.23
17.01 2.40
152.85 3.21
372.09 5.12
374.73 4.99
620.71 6.00
127.73 2.92
21.37 1.55
14.64 1.44
7.01 1.45
12.53 1.28
15.85 1.60
7.19 1.59
1.90 1.80
2.01 1.38
103.95 2.48
6.47 1.71
101.63 3.27
216.54 4.03
19.15 2.16
42.14 2.40
5.96 2.15
14.34 2.23
117.95 3.28
307.70 4.56
50.30 2.47
7.25 2.48
309.01 4.63
147.59 3.21
5.28 2.11
50.72 2.78
11.04 2.31
30.37 2.12
41.60 1.85
1.43 1.58
1.99 1.30
127.80 2.69
33.45 2.17
27.71 2.50
26.47 1.68
28.41 2.12
1.43 1.96
26.05 2.31
28.00 1.98
469.47 5.15
21.25 2.14
97.91 2.72
151.75 2.38
1.32 1.22
37.64 2.08
4.08 2.06
75.31 1.99
14.81 1.85
66.74 2.23
-0.88 1.97
2.08 1.95
2.55 1.82
53.98 2.66
7.93 2.33
7.45 2.04
225.44 4.05
60.77 2.76
0.12 2.25
185.17 3.82
13.28 1.73
55.88 2.09
9.80 1.63
6.78 1.56
19.37 1.80
71.22 2.11
1.07 1.59
175.56 3.71
3.01 2.03
30.28 2.34
9.39 2.20
4.25 2.39
251.64 4.26
194.73 3.96
55.13 2.67
120.07 2.97
36.44 2.13
-0.76 1.27
80.68 2.62
5.34 2.27
-0.02 1.22
1.74 1.55
2.47 2.29
183.29 3.52
10.84 2.09
27.74 2.33
75.63 2.81
2.87 1.83
316.34 4.37
279.48 3.97
107.39 2.78
553.44 5.51
1.80 1.46
8.72 1.43
1.96 1.51
21.14 1.49
21.14 1.45
142.27 3.06
31.87 1.82
394.48 5.10
6.07 1.94
24.68 1.94
99.60 2.75
1.48 1.93
7.08 1.90
7.46 1.99
42.31 2.17
398.97 5.04
28.47 2.17
12.16 1.71
15.10 1.90
14.08 1.79
-0.74 1.93
117.84 3.05
36.32 2.43
5.78 2.13
20.48 2.28
16.98 2.19
11.93 2.02
132.82 3.42
4.88 2.01
24.49 2.36
32.86 2.37
202.41 3.76
186.12 3.56
63.49 2.77
88.87 2.62
27.94 1.43
37.62 2.04
0.68 1.13
8.94 1.53
138.02 2.77
39.53 1.65
110.74 2.68
55.87 2.21
123.26 2.55
0.54 1.85
3.42 1.95
80.33 2.45
4.36 2.45
31.71 2.43
184.98 3.57
21.80 2.03
66.69 2.09
57.06 2.13
23.51 2.01
26.57 1.59
5.78 1.75
21.56 1.84
30.62 2.34
25.22 1.96
111.86 3.12
55.24 2.50
254.03 3.91
84.44 2.61
0.08 2.04
3.36 1.80
70.91 2.33
1.88 1.34
33.42 2.39
18.47 1.45
5.04 1.51
4.39 1.97
178.91 3.48
2.05 1.80
0.92 1.98
211.22 3.57
268.04 4.49
20.02 2.14
1.68 2.03
137.16 3.11
58.27 2.73
7.00 2.10
33.15 2.41
1.85 2.10
85.13 2.81
544.38 5.19
1.64 1.97
15.31 2.06
56.55 2.66
13.77 1.93
10.94 1.19
19.87 1.38
12.45 1.32
5.44 1.54
62.95 2.24
131.23 2.87
37.04 2.09
1.90 1.66
113.84 3.10
74.85 2.74
1.30 1.87
35.26 2.08
390.00 5.22
27.28 2.18
192.11 3.83
25.07 2.32
3.96 1.97
15.31 2.16
137.23 2.97
182.25 3.34
17.94 1.74
8.34 1.76
47.03 2.03
42.58 1.68
72.87 2.22
148.36 2.99
83.63 2.50
57.20 2.41
133.47 3.34
0.52 1.89
32.41 2.46
149.54 3.75
20.72 2.16
41.07 2.48
98.67 2.21
3.81 1.89
27.70 1.47
68.67 2.21
7.25 1.83
2.15 1.65
3.26 1.95
2.60 1.99
40.99 2.40
3.33 1.99
2.43 1.68
320.95 4.05
1.00 2.45
15.61 2.26
84.75 2.76
674.07 5.79
428.47 5.04
114.26 2.98
519.36 5.23
18.99 2.28
0.49 1.09
2.57 1.22
0.23 1.35
11.61 1.52
78.72 2.44
239.01 3.66
28.89 2.04
75.69 2.53
48.36 2.43
10.02 1.91
6.92 1.77
5.69 1.98
12.56 2.10
76.43 2.73
126.37 3.20
1.92 1.96
28.46 2.18
3.39 1.80
2.83 1.97
5.15 1.69
9.09 2.21
129.66 3.13
9.72 2.12
33.54 2.31
414.55 4.64
26.31 1.66
22.52 1.94
73.47 2.30
110.87 2.15
14.58 2.03
124.51 3.09
24.09 2.15
60.37 2.48
46.35 2.47
19.20 2.20
11.76 2.11
151.10 3.76
0.81 1.49
90.07 2.00
24.09 1.76
22.47 1.49
82.48 2.64
-0.70 1.14
32.06 1.75
11.87 1.67
88.63 2.69
-0.41 1.16
29.63 2.04
108.01 2.72
119.12 3.05
517.81 5.62
68.67 2.66
11.88 2.27
113.93 3.46
32.50 2.60
155.13 3.42
21.12 1.96
270.11 4.31
51.35 2.66
7.00 1.96
27.57 2.31
22.28 1.91
11.44 1.36
44.26 1.70
5.01 1.74
109.66 2.82
108.79 2.58
86.19 2.83
61.42 2.82
17.75 2.37
23.93 2.28
5.31 1.90
89.07 2.92
7.45 1.89
18.00 2.18
314.76 4.45
359.51 4.79
6.40 1.29
0.11 1.40
14.51 1.91
76.70 2.37
11.33 1.83
13.27 1.77
37.58 2.19
0.39 1.77
27.13 2.40
5.32 1.94
9.79 1.66
24.74 2.10
117.43 3.11
188.82 3.72
165.73 3.61
5.37 1.77
30.60 2.10
0.87 2.17
96.97 3.10
21.86 2.02
49.52 2.89
8.09 2.45
5.24 1.19
5.52 1.48
5.20 1.60
1.23 1.12
13.85 2.01
50.06 2.39
37.44 2.12
16.35 1.97
119.49 2.99
51.80 2.43
334.84 4.32
21.53 1.95
17.58 1.97
225.85 3.79
1.23 1.89
0.64 2.12
0.16 1.62
17.41 2.51
4.30 1.87
27.38 1.94
104.09 2.90
654.86 5.64
22.16 1.47
89.77 2.28
96.49 2.62
7.71 1.49
33.23 2.08
106.21 2.83
60.23 2.35
75.28 2.50
2.78 1.90
0.03 1.70
413.96 5.05
15.89 2.18
2.09 2.20
22.87 2.21
454.96 4.86
333.56 4.77
37.62 2.40
197.38 3.80
48.63 2.29
51.75 2.53
599.83 5.52
1.12 1.13
95.41 2.48
1.21 1.64
6.91 2.05
2.63 1.60
17.13 2.25
14.96 2.32
313.63 4.22
21.15 2.09
492.51 5.39
198.33 3.70
65.13 2.68
132.66 3.28
85.20 2.68
142.58 3.46
87.62 2.45
11.30 1.39
4.69 1.41
3.58 1.26
55.20 1.99
4.21 1.44
1.08 1.71
141.74 3.35
9.25 1.65
4.03 1.75
0.54 1.82
1.80 1.85
27.34 1.84
71.42 2.14
0.04 2.06
13.22 1.89
8.70 1.98
76.53 2.49
29.06 2.37
46.00 2.27
-1.02 1.79
3.78 1.17
3.47 1.21
12.50 1.93
6.75 1.79
0.93 1.61
0.40 1.79
5.45 1.89
132.33 2.82
122.32 3.03
69.41 2.11
3.03 1.86
1.27 1.83
6.96 1.81
37.21 2.34
35.00 2.30
7.47 1.89
-0.36 2.02
11.67 2.46
287.68 4.37
352.54 4.62
19.22 1.83
75.63 2.88
5.97 2.00
8.71 1.78
28.16 1.53
9.63 1.36
18.15 1.75
27.66 1.98
20.49 2.22
8.12 1.48
147.38 3.42
7.04 1.82
67.41 2.59
66.08 2.74
9.79 1.91
2.54 1.90
146.92 3.37
621.69 6.08
7.49 1.90
30.88 2.05
2.70 1.20
35.90 1.74
6.13 1.82
70.59 2.80
61.71 2.11
82.34 2.71
4.19 1.91
4.31 1.85
448.61 4.95
202.17 3.76
4.21 2.02
206.88 3.58
-0.04 1.06
0.38 1.45
1.18 1.40
15.46 1.76
14.56 2.10
2.73 1.77
100.75 2.87
22.54 2.35
260.20 3.34
3.95 1.80
110.93 2.98
43.83 2.31
0.71 1.77
21.89 2.06
83.64 2.74
5.47 1.83
39.96 2.24
25.10 2.16
1.22 1.60
48.16 2.57
44.56 2.42
5.71 1.84
168.52 3.79
109.32 3.04
111.22 2.64
200.51 3.51
38.85 1.41
-1.23 1.37
0.16 1.07
3.82 1.40
1.06 1.61
6.01 1.82
0.99 2.16
61.83 2.02
127.20 2.48
6.37 1.90
21.12 2.03
7.38 1.84
86.50 2.59
6.17 1.93
2.86 2.32
181.97 3.60
17.59 2.06
267.82 4.17
23.30 1.80
3.07 2.04
294.34 3.88
184.93 3.49
108.24 2.75
43.48 1.68
2.68 1.06
3.60 1.42
15.91 1.76
10.33 1.53
23.15 1.56
5.65 1.93
95.60 2.74
31.35 2.46
26.38 2.16
123.80 3.21
246.10 3.79
12.70 2.02
1.61 2.05
7.38 1.99
10.31 2.41
7.74 2.05
4.16 1.83
38.51 1.77
21.73 1.69
83.40 2.55
37.15 2.18
0.45 1.59
136.84 3.26
240.31 3.88
-1.31 1.99
27.14 2.21
8.49 2.14
3.84 1.81
-0.14 2.04
17.06 2.16
16.30 2.15
41.49 2.34
125.34 3.05
372.29 4.46
488.46 5.40
26.65 2.23
1.03 1.89
8.68 1.32
25.17 1.65
23.19 1.84
73.79 2.92
39.59 2.30
201.51 3.78
325.41 4.14
22.13 2.20
2.17 2.00
0.48 1.72
12.77 1.90
2.45 1.75
11.64 2.37
350.03 4.59
56.32 2.44
8.79 1.67
27.20 2.09
203.26 3.52
7.51 1.25
18.23 1.85
0.88 1.32
0.59 1.69
3.04 2.08
35.66 1.99
6.38 2.08
161.15 3.18
209.10 3.79
57.75 2.55
9.02 1.92
2.77 1.94
87.01 2.85
34.79 2.06
205.45 3.42
83.08 2.87
1.37 1.84
0.59 2.00
7.91 2.03
7.43 1.57
138.88 3.54
183.13 3.74
214.38 3.58
7.92 1.39
17.42 1.47
59.44 2.18
55.02 2.14
77.16 2.93
130.11 2.90
8.75 1.89
6.86 1.65
2.91 1.74
218.03 3.30
120.97 3.20
36.04 2.24
3.72 1.74
2.23 1.97
100.39 2.70
58.94 2.52
122.65 2.85
27.08 1.51
43.47 1.79
1.17 1.67
30.52 1.56
85.90 2.75
45.80 2.19
59.40 2.63
44.27 2.69
337.90 4.53
243.34 3.71
11.83 2.06
69.36 2.68
40.42 2.43
233.31 3.81
62.66 2.43
1.05 1.90
34.89 2.42
100.50 2.85
146.55 3.33
275.71 4.02
238.78 4.02
3.23 1.94
4.12 1.76
199.16 3.92
121.23 2.95
114.04 2.72
23.42 1.28
3.77 1.53
62.70 1.79
2.48 1.56
177.92 3.37
13.86 1.83
63.74 2.70
88.17 2.63
174.77 3.70
64.51 2.63
47.87 2.39
17.53 2.01
3.52 1.76
24.51 2.26
1.17 1.68
1.42 1.86
76.75 2.71
17.96 1.77
7.58 2.02
167.89 3.14
12.32 1.77
6.39 1.57
5.29 1.10
41.37 2.14
0.42 1.94
0.04 1.62
18.38 1.95
63.08 2.61
147.09 3.48
16.54 1.69
350.12 4.58
191.59 3.68
76.67 2.85
63.81 2.59
1.13 1.62
0.73 1.79
25.51 2.35
1.49 2.01
126.09 3.24
28.37 2.14
0.18 2.34
24.34 2.08
0.07 1.24
9.51 1.56
43.74 1.81
6.89 1.29
61.04 1.93
16.31 1.63
1.45 1.90
37.67 2.38
6.13 1.74
245.42 3.50
30.10 2.29
55.71 2.51
8.78 1.68
6.51 1.96
290.23 4.09
420.56 4.61
1.11 1.76
3.00 1.62
-0.49 1.21
4.65 1.44
3.21 1.74
14.60 1.64
24.67 2.18
33.52 1.53
15.28 2.08
43.33 2.36
12.61 2.00
187.36 3.54
11.24 1.86
-0.80 1.94
-0.82 1.99
68.19 2.70
126.89 3.01
24.15 2.36
46.68 2.20
242.70 4.09
222.09 3.80
195.52 3.30
6.89 1.32
26.28 1.45
16.05 1.72
15.94 1.60
13.57 1.84
26.73 2.49
61.87 2.47
15.64 2.07
183.78 3.27
13.50 2.05
60.10 2.68
3.81 1.99
30.67 2.12
900.50 6.32
1.43 2.40
1.09 1.88
51.70 2.36
69.23 1.66
8.59 1.55
18.85 1.58
4.96 1.70
59.12 2.53
49.60 2.52
13.62 2.00
2.29 1.94
4.36 1.43
23.87 2.28
15.75 2.01
5.74 2.13
16.60 2.43
1.89 1.68
15.66 1.78
8.38 1.66
91.98 2.64
205.43 3.38
7.88 1.77
1.60 1.56
23.68 2.43
301.12 4.13
27.98 1.90
21.36 1.27
63.16 1.73
0.14 1.21
78.38 2.07
107.99 2.82
11.68 2.16
38.04 2.09
315.66 4.33
201.79 3.55
18.96 2.13
39.22 2.30
224.21 3.75
8.11 1.64
1.15 1.71
42.21 2.23
-0.21 1.66
136.14 2.77
56.76 2.67
88.74 3.23
69.89 2.91
20.17 1.57
15.65 1.43
0.50 1.77
5.16 1.67
6.59 1.88
369.22 4.96
135.21 3.25
9.84 2.22
23.21 2.00
44.09 2.51
70.02 2.63
2.04 1.57
48.71 2.38
1.02 2.42
70.50 2.53
137.45 3.36
135.54 2.84
33.26 1.49
5.31 1.17
1.55 1.39
16.83 1.77
38.83 2.18
50.91 1.58
20.52 1.70
41.09 1.55
15.44 1.61
4.05 1.86
150.79 3.03
21.55 2.18
101.08 3.12
267.70 4.01
62.85 2.32
107.48 3.15
1.21 1.68
0.84 1.58
43.76 2.49
8.53 2.17
210.04 3.54
159.68 2.95
229.28 3.61
14.95 1.92
42.54 1.99
58.58 2.48
2.83 1.23
13.02 1.46
2.94 1.43
25.24 2.11
2.95 1.92
2.29 1.42
29.07 1.82
37.32 2.57
8.23 1.60
132.29 3.16
3.30 2.20
86.40 2.84
414.16 5.00
9.71 1.66
3.58 1.52
92.09 3.03
62.69 2.64
2.37 1.79
390.46 4.36
19.37 1.46
77.41 2.29
24.81 1.75
0.82 1.72
50.41 2.37
5.43 2.05
24.81 2.26
627.28 5.81
35.00 2.13
165.40 3.67
1.39 1.78
54.94 2.08
123.08 3.37
127.71 3.46
87.51 2.78
3.31 1.14
43.62 1.64
3.96 1.42
64.46 1.74
85.39 2.02
0.55 1.30
49.53 2.21
8.47 1.92
-0.12 1.92
3.30 1.97
39.42 2.35
43.52 2.31
35.93 2.27
26.55 1.65
87.74 3.26
26.01 2.06
31.17 1.99
65.87 3.12
4.52 1.98
137.65 3.06
6.52 1.67
303.73 4.10
12.47 1.44
23.84 2.14
11.71 1.32
63.82 2.70
693.94 6.45
158.72 3.40
226.68 4.02
3.23 1.91
11.23 2.31
5.70 2.01
55.74 2.60
5.73 1.76
88.61 2.48
355.18 4.08
353.77 4.48
151.24 2.90
179.87 3.49
8.68 1.32
42.71 1.72
0.89 1.24
127.79 2.93
107.48 2.87
59.76 1.89
17.66 1.85
19.47 2.35
1.06 1.83
257.11 4.31
0.75 1.94
84.05 2.63
14.75 1.53
12.20 1.87
4.52 1.91
7.29 2.07
39.79 2.26
97.47 3.14
46.99 2.36
23.35 2.42
238.69 4.14
100.02 2.98
97.41 3.15
71.88 2.50
86.83 2.41
85.83 1.78
-1.74 1.50
11.48 1.41
36.37 1.77
1.48 1.47
46.20 2.07
0.85 1.98
6.57 2.32
1.79 1.26
61.21 2.16
-0.14 2.33
36.90 2.33
105.42 2.92
34.36 2.06
24.81 1.84
7.74 2.22
152.68 3.02
15.49 1.33
97.15 2.15
0.00 1.36
113.82 2.52
150.11 3.26
1.45 1.86
-0.88 1.98
68.35 2.20
19.53 1.83
11.43 1.81
28.70 2.35
45.53 2.19
166.74 3.73
116.23 3.30
60.24 2.23
1.58 1.64
18.15 2.65
454.36 4.52
6.90 1.87
3.66 2.00
45.93 2.63
0.61 1.89
179.81 3.41
26.47 1.93
231.94 4.19
5.01 2.07
1.09 1.48
135.12 3.18
53.30 2.51
809.39 6.27
307.05 4.11
9.18 1.65
38.20 1.54
146.47 3.10
31.78 2.05
121.78 3.00
13.41 1.23
115.85 2.94
99.93 3.03
304.61 4.41
54.43 2.65
85.15 2.77
13.76 1.73
226.32 3.50
7.07 1.90
39.51 2.35
1485.09 9.48
16.01 2.35
1.91 1.17
13.66 1.71
25.36 2.07
19.91 1.44
1.22 1.72
84.19 2.68
13.04 1.32
173.42 3.83
71.59 2.46
310.26 4.71
455.40 5.33
48.94 2.47
233.19 3.64
115.67 3.50
0.34 2.17
641.14 6.11
16.78 1.65
207.65 3.55
132.55 2.42
5.93 1.46
75.27 2.23
24.87 2.27
0.23 1.34
36.53 1.86
47.77 2.54
24.68 2.53
94.38 2.86
40.47 1.75
22.86 2.17
213.61 4.03
15.63 1.97
154.95 3.17
63.51 2.13
15.76 2.03
21.31 2.41
79.69 3.20
22.81 2.26
91.61 2.59
204.56 4.07
516.32 5.15
797.93 5.94
6.34 1.07
49.63 2.44
55.34 2.66
69.71 2.17
2.95 1.85
53.88 2.47
62.56 2.45
32.80 2.21
29.58 2.08
11.31 1.96
47.70 2.52
96.83 2.64
1.53 2.18
18.82 2.19
250.37 3.86
17.03 2.27
126.88 3.05
9.22 1.23
55.99 2.22
41.44 1.53
40.05 2.35
7.39 2.07
86.30 3.11
30.09 2.53
142.35 2.17
94.79 2.88
3.52 2.11
4.11 2.19
1.49 2.05
14.07 1.64
1.69 1.83
55.75 1.82
11.59 1.50
108.18 2.48
6.51 1.62
50.31 2.34
3.28 1.26
0.03 1.81
11.26 2.09
84.94 2.99
78.30 2.89
0.63 1.89
13.07 1.97
43.39 1.84
193.15 4.12
55.50 2.66
69.95 2.61
85.29 2.28
23.89 1.78
41.93 2.63
215.50 4.03
16.33 2.30
8.27 2.02
21.90 1.30
15.73 1.92
15.35 1.65
14.25 1.73
2.75 1.68
11.68 1.88
17.51 2.46
0.38 2.16
12.70 1.38
2.00 2.00
23.92 1.93
22.95 2.68
1.86 1.65
3.82 1.56
64.13 2.32
67.65 2.73
0.64 2.10
834.77 6.70
81.56 1.96
50.17 2.33
46.62 2.19
18.36 1.27
20.42 2.18
36.92 1.77
0.82 1.99
14.39 2.08
14.00 2.28
58.31 2.42
8.15 1.51
195.35 4.08
34.49 2.44
179.60 3.61
108.44 2.99
22.21 1.61
232.80 4.20
153.27 3.06
53.90 2.45
22.76 1.80
399.16 4.90
607.79 5.33
69.37 2.13
5.78 1.59
10.24 1.37
133.51 3.07
36.29 2.14
4.56 1.46
3.53 2.01
18.75 2.38
57.59 2.13
64.66 2.32
20.28 2.18
3.68 2.11
1.77 1.89
149.78 2.26
64.25 2.23
39.85 2.37
1.08 1.11
33.16 2.35
17.53 1.71
201.37 3.73
12.01 2.65
12.88 2.49
4.89 1.48
3.58 1.92
15.67 1.91
5.71 1.63
-0.11 2.11
1.81 1.22
2.92 2.27
107.84 3.05
14.70 2.20
57.76 2.62
118.95 2.85
174.47 3.40
-1.13 1.91
337.13 4.89
173.79 3.63
94.23 2.57
3.39 1.67
37.77 2.60
42.42 2.92
192.98 3.93
67.02 2.66
61.28 3.06
1.15 1.72
6.71 1.54
1.56 1.56
23.00 1.52
4.76 1.99
1.55 1.49
15.19 1.76
1.45 1.69
143.97 3.17
24.72 2.16
0.61 1.26
88.68 3.01
87.24 2.83
308.32 4.26
2.43 1.96
67.31 1.95
61.88 2.82
135.93 3.53
73.79 2.74
6.43 1.71
6.88 2.36
86.12 2.51
46.23 1.87
60.21 2.12
33.71 2.02
102.25 2.67
19.23 1.85
0.29 1.29
12.14 1.32
14.03 2.13
7.93 2.07
47.60 2.45
3.07 2.04
114.92 2.01
14.08 2.13
4.15 1.72
311.70 4.78
97.74 2.83
77.97 2.50
72.54 2.33
35.14 2.56
90.04 2.44
203.64 3.71
2.27 1.34
9.99 2.08
2.55 2.22
17.62 1.74
6.58 2.06
20.21 2.17
0.66 2.10
-0.08 1.74
102.92 3.21
0.33 1.12
3.49 1.66
12.64 1.89
59.81 2.75
140.89 3.76
26.26 2.47
23.64 1.67
3.14 1.99
13.77 1.88
195.58 3.87
179.09 3.35
53.78 2.05
20.86 2.08
39.08 1.53
55.69 2.57
54.67 2.26
22.48 2.02
4.60 1.26
72.49 2.37
194.31 3.94
171.21 3.72
101.14 2.93
29.88 2.45
29.37 2.24
5.05 1.98
127.36 2.25
27.74 1.56
2.26 2.03
20.75 2.05
5.11 1.73
67.40 2.74
179.55 4.03
99.43 2.67
153.51 3.41
5.87 2.35
54.40 2.26
47.37 2.09
0.40 2.34
12.86 2.53
32.88 2.25
8.20 2.21
133.36 3.40
102.99 3.27
40.01 2.67
118.80 2.96
277.60 4.21
2.40 2.09
486.10 5.24
36.13 2.76
24.30 1.52
6.40 2.08
95.71 2.94
4.01 1.73
6.65 2.32
-0.02 1.82
39.91 2.44
42.11 1.74
8.64 2.44
276.22 4.11
69.24 2.83
2.68 1.40
3.19 2.38
3.23 2.37
32.99 2.55
22.21 2.31
5.63 1.86
1.57 2.17
78.95 2.36
272.21 4.46
28.03 2.77
11.55 2.10
10.62 2.40
0.83 1.51
11.87 2.22
30.50 1.79
252.26 4.30
42.33 1.79
687.60 7.02
344.89 5.38
8.41 2.46
26.15 2.43
84.44 2.93
282.20 4.03
9.08 1.42
80.06 3.39
70.16 2.70
95.88 2.98
3.21 1.89
141.18 2.83
30.27 2.33
49.06 1.62
5.07 2.14
1.53 2.06
9.95 1.81
10.79 1.71
37.97 2.32
3.94 1.13
50.16 2.71
22.39 1.71
459.09 5.10
72.72 1.80
28.95 2.40
84.71 2.36
105.08 3.30
2.57 1.62
451.74 5.18
167.13 2.86
57.38 3.23
3.70 2.27
71.24 3.05
68.23 2.74
222.62 4.10
8.18 1.95
26.38 2.04
87.82 2.77
272.06 4.57
13.29 1.77
45.65 2.61
2.98 1.59
319.25 5.09
12.89 2.39
69.85 2.51
843.13 7.62
21.39 2.61
103.59 3.08
6.37 2.07
23.05 1.57
120.72 3.17
77.82 2.04
30.06 2.50
2.18 1.77
218.04 3.95
344.77 5.06
50.54 2.31
31.68 2.08
5.53 1.37
1.65 1.73
12.12 1.93
18.26 1.61
50.15 2.77
60.60 2.66
9.35 2.44
30.14 2.65
94.22 3.27
124.58 3.35
202.43 3.77
15.71 2.38
41.56 2.27
6.82 2.11
3.92 1.75
471.63 5.76
36.80 2.59
28.36 2.34
60.30 2.58
38.44 1.78
16.06 2.39
72.18 2.71
2.07 2.22
362.73 4.74
4.08 2.38
21.20 2.37
36.99 2.04
57.36 2.78
1.06 1.35
5.02 1.19
248.43 4.45
14.20 2.12
22.44 1.74
24.71 1.39
22.48 2.15
263.22 4.69
33.47 2.99
39.65 2.27
93.12 2.62
37.76 2.77
96.92 3.47
76.60 2.93
219.52 3.91
45.79 2.33
44.21 2.92
58.86 3.10
26.26 2.69
67.37 3.12
27.16 1.87
290.33 4.51
60.69 2.69
260.35 4.12
8.85 2.33
107.31 3.54
60.00 3.09
273.30 4.21
98.77 2.59
434.11 5.09
107.25 3.24
98.45 2.96
65.08 2.34
637.42 5.73
164.63 3.66
4.59 1.63
16.63 2.48
54.54 2.97
37.67 2.58
2.36 2.41
103.75 3.58
153.68 3.99
435.83 5.36
4.07 2.15
11.75 1.28
1.03 2.01
19.85 2.11
52.68 1.87
73.27 2.94
31.34 2.48
47.54 2.44
46.68 1.78
0.93 2.36
6.70 1.74
460.77 5.42
1.46 1.32
0.68 1.73
34.73 1.77
51.13 2.39
317.76 4.87
32.84 2.38
26.89 2.33
256.28 4.34
36.14 2.19
8.05 1.20
92.52 2.89
24.19 2.06
118.14 3.02
1.41 1.36
108.71 2.89
397.27 5.19
0.39 2.30
4.34 1.69
6.15 2.30
372.60 5.47
23.84 2.56
29.17 2.53
10.68 1.45
87.09 2.90
12.99 1.65
8.45 1.58
330.49 4.92
40.46 2.63
81.96 2.87
63.90 2.70
18.30 1.96
287.94 4.70
143.45 3.38
58.00 2.43
204.19 4.17
161.00 2.67
65.38 3.05
167.73 3.91
5.40 1.16
130.86 3.08
98.03 3.01
46.50 2.17
581.73 5.74
725.67 7.01
521.01 6.05
59.30 2.84
43.06 2.06
346.83 5.03
47.90 3.01
78.51 3.02
13.84 1.41
12.92 2.37
1.50 2.12
11.11 1.68
537.57 6.30
168.40 4.27
7.56 1.99
88.88 2.73
7.90 2.15
136.28 3.66
48.43 2.96
26.58 2.48
8.49 1.61
2.99 1.08
6.31 2.08
136.97 3.29
94.83 2.15
128.96 2.93
15.83 1.49
12.22 1.85
164.32 3.95
1.84 2.28
87.95 2.95
8.72 2.47
129.48 3.78
0.31 2.39
703.91 7.16
0.89 2.33
27.49 2.81
900.50 7.55
19.96 2.43
3.00 1.22
14.18 1.63
16.27 2.41
0.60 1.67
25.84 2.02
216.11 4.04
104.47 3.43
152.00 3.40
4.01 1.92
21.24 2.02
23.61 2.59
380.98 5.56
200.49 4.33
70.00 1.96
710.03 6.19
52.61 2.37
5.85 2.39
26.46 2.72
73.91 3.30
246.96 4.76
112.05 3.58
104.30 2.21
2.16 1.64
185.55 3.72
6.09 2.36
32.42 2.18
3.08 1.53
145.20 3.58
6.31 2.18
251.94 4.29
71.29 1.87
5.02 1.52
25.57 2.27
4.72 1.91
99.83 2.86
43.46 1.98
195.38 3.77
1.04 1.60
54.42 2.81
-0.03 2.00
96.80 3.11
17.13 2.14
1.69 1.72
101.43 3.06
18.19 2.52
109.04 2.25
467.45 5.04
15.91 2.22
133.35 3.36
18.29 1.46
27.23 1.87
121.24 3.16
96.23 3.03
143.01 3.30
345.38 3.38
154.30 3.22
197.37 4.01
82.07 3.37
54.84 3.21
125.30 3.51
0.37 1.44
15.29 2.03
65.48 2.38
131.16 2.16
115.74 2.81
31.00 2.45
79.60 3.03
187.35 3.80
103.39 3.29
7.27 2.07
51.87 2.58
0.64 2.12
153.51 3.42
4.89 2.06
-0.12 1.81
511.05 6.02
46.88 2.86
184.75 4.09
36.95 2.84
1.07 1.66
0.41 1.70
195.81 3.88
5.72 1.87
1.01 1.41
90.60 3.12
556.84 6.21
52.03 2.80
26.65 2.49
5.63 1.20
3.70 1.78
190.16 3.93
5.18 1.49
177.38 3.83
4.55 1.82
43.45 2.76
224.57 4.48
8.74 2.11
77.38 2.75
91.23 3.18
30.63 2.83
6.78 1.81
302.55 4.15
28.05 2.35
68.84 1.86
183.36 3.88
146.45 3.35
14.70 2.02
97.38 2.44
23.75 2.43
242.06 4.52
1.08 2.60
28.13 2.98
110.07 3.58
31.84 2.57
100.82 3.30
213.07 4.53
219.18 4.55
275.36 4.88
51.63 2.83
323.83 5.11
116.66 3.62
234.31 4.60
54.38 3.03
0.36 2.24
12.21 2.23
39.47 2.87
4.28 2.54
42.73 2.70
8.41 1.27
8.63 1.53
191.59 3.58
1.51 1.28
130.62 3.02
278.37 4.42
0.49 2.41
189.95 4.04
220.49 4.00
88.73 2.93
1.95 1.34
281.38 4.94
38.93 2.87
196.45 4.40
4.17 1.51
234.37 3.69
10.07 1.14
135.66 3.24
16.32 2.45
-0.01 1.62
891.92 7.44
132.84 3.46
0.24 1.33
363.31 4.29
183.72 3.55
167.61 2.79
3.75 1.71
36.00 2.58
9.65 1.80
62.76 2.82
0.81 1.44
211.13 3.58
78.68 2.78
15.24 2.42
16.36 1.72
3.33 1.65
95.55 3.01
172.38 3.63
12.96 2.17
0.91 1.78
120.15 3.15
54.41 2.77
548.63 5.48
10.49 1.31
1.82 2.30
28.79 1.64
4.18 2.02
109.31 3.16
64.34 3.05
176.77 4.24
273.00 4.66
6.55 2.51
1.28 1.72
39.42 2.42
628.37 5.65
2.15 1.25
5.19 1.88
554.23 5.89
16.69 2.24
658.17 6.84
25.32 2.47
200.58 2.81
264.75 4.32
103.32 2.94
15.19 1.98
2.72 1.91
172.51 3.46
2.60 1.34
54.13 2.56
56.38 2.99
2.93 1.39
122.62 2.84
121.09 3.44
35.35 2.64
2.59 2.31
0.51 2.50
63.98 2.00
6.98 1.41
86.61 2.46
87.87 2.74
17.96 1.27
182.43 3.14
238.41 4.08
6.25 2.14
86.21 3.11
126.09 2.13
4.34 1.66
12.51 2.07
3.78 2.36
729.19 6.63
91.82 3.70
164.36 4.04
161.64 3.12
144.71 3.46
254.36 4.55
27.29 2.70
127.01 3.67
31.42 1.89
36.70 1.56
354.34 4.64
459.95 5.46
5.41 2.15
63.36 2.76
44.16 2.67
33.78 2.63
228.91 4.50
250.47 4.71
12.74 1.80
124.03 3.36
22.14 2.27
564.35 6.39
48.45 2.99
81.38 3.11
957.90 8.12
55.69 2.98
130.50 3.75
144.96 3.00
2.41 2.21
15.28 2.71
6.52 1.98
77.96 3.01
84.89 3.16
32.97 2.78
4.05 2.20
54.95 1.65
1.26 2.19
52.59 1.54
35.15 2.09
14.75 1.92
26.39 2.28
173.08 3.66
11.07 2.49
575.81 6.07
2.57 2.10
168.99 2.91
-0.66 1.72
45.87 2.18
19.20 2.03
11.72 2.36
103.29 3.47
110.87 3.61
26.73 2.07
2.27 2.17
3.79 1.71
28.46 2.03
45.99 2.68
317.42 4.64
353.22 4.90
77.13 2.85
261.02 4.20
185.93 3.58
155.24 2.72
370.99 5.17
140.40 3.21
30.37 1.41
140.70 2.50
32.32 2.66
73.34 2.31
3.06 2.67
555.04 6.20
8.53 2.19
8.51 2.21
20.54 1.81
97.50 2.00
492.57 5.43
100.19 2.83
8.76 2.24
10.50 1.46
64.31 2.96
16.09 2.50
30.67 1.75
235.72 4.51
156.24 2.60
-0.10 2.08
178.51 4.19
11.98 2.36
14.73 2.63
1.96 1.69
16.79 1.86
25.52 2.15
67.93 2.72
4.71 2.35
467.39 5.75
72.92 2.97
8.41 2.22
22.84 1.43
116.25 2.86
10.09 2.14
185.17 3.33
109.89 3.58
25.17 2.06
192.79 3.87
166.82 4.04
52.52 2.57
0.90 2.05
214.98 4.12
17.67 2.40
1.80 2.53
1.14 1.19
12.74 1.78
6.15 1.16
5.03 1.31
530.31 5.17
49.32 2.61
4.55 1.83
31.98 2.70
94.60 2.63
14.27 2.52
624.60 6.79
16.70 2.67
9.02 2.09
33.74 1.96
111.85 2.95
41.81 2.26
909.61 7.53
64.95 2.80
7.49 1.61
370.50 4.66
515.70 5.92
239.24 3.52
23.55 2.18
13.82 2.14
288.76 4.69
165.88 3.91
56.42 2.94
82.42 2.01
73.86 2.23
4.38 1.95
168.91 3.55
720.54 7.37
22.30 2.63
4.85 1.94
13.48 2.09
488.28 5.67
12.71 2.30
777.76 7.31
9.76 2.38
1.44 1.72
416.47 5.03
149.66 3.73
44.73 2.87
59.49 2.13
15.48 1.97
29.32 2.39
283.53 4.50
50.06 2.57
505.81 5.34
25.99 2.25
129.07 3.29
36.91 2.47
42.25 1.60
9.72 1.48
169.76 4.02
46.97 2.09
31.59 2.29
88.47 3.26
173.65 3.73
115.32 3.37
105.89 3.39
92.50 2.96
575.80 6.42
4.09 1.54
3.51 1.82
-0.04 2.59
58.59 3.01
25.69 2.24
12.82 2.19
158.58 2.53
8.43 1.97
21.99 2.18
29.41 2.32
149.25 2.78
34.22 2.35
69.98 2.45
28.81 2.75
107.77 2.17
27.29 2.32
107.97 2.24
69.59 2.20
175.82 4.16
2.59 1.97
42.25 1.56
262.33 3.21
279.55 4.37
62.27 2.84
126.64 3.06
119.14 3.62
143.20 3.22
117.51 3.58
181.22 3.50
0.01 2.49
34.73 2.83
159.85 3.45
14.54 2.20
57.58 2.20
152.39 3.20
66.92 2.58
812.02 6.87
18.96 2.23
153.89 3.61
31.40 2.67
0.30 1.16
20.21 1.84
489.08 6.17
724.60 7.20
58.88 2.57
162.60 3.78
77.35 2.99
57.13 2.92
24.49 2.41
15.81 2.65
38.20 1.97
249.69 4.01
7.43 1.73
21.29 1.43
63.26 2.06
0.72 1.89
97.45 3.18
104.12 2.68
19.71 2.71
28.61 2.61
0.70 1.42
90.76 2.94
2.49 2.34
94.57 2.66
627.47 6.57
75.74 3.13
224.99 3.89
43.89 2.84
-0.49 1.19
-0.56 1.41
2.11 2.02
0.05 1.12
17.64 1.70
48.85 2.77
102.77 3.11
74.09 1.95
100.96 2.43
129.03 3.31
16.07 1.98
2.54 1.89
34.27 2.40
102.48 3.22
-0.36 2.61
107.97 3.61
32.03 2.67
36.88 1.69
65.56 2.20
7.88 2.16
161.50 3.68
791.29 7.08
15.44 2.30
325.79 4.98
1.10 1.35
72.17 2.30
56.42 2.89
0.29 2.35
26.31 2.40
287.51 4.06
126.63 3.19
101.62 3.17
253.50 4.11
4.61 1.40
60.62 2.44
57.37 2.38
730.75 6.27
7.12 1.98
4.20 1.80
182.92 3.92
83.84 2.71
629.69 6.10
2.73 1.99
666.91 6.67
7.93 2.38
18.33 2.43
109.50 3.50
24.58 2.70
29.14 2.43
21.86 2.14
16.08 2.19
2.42 1.41
24.00 1.86
12.39 2.22
184.92 3.56
41.25 2.77
115.26 2.18
212.36 3.43
3.82 2.32
74.47 2.71
205.89 4.27
1.35 1.09
77.63 3.28
141.99 2.34
71.26 2.25
414.86 4.35
197.69 3.72
44.81 1.56
66.66 2.38
117.39 3.23
2.16 1.45
81.89 2.80
7.16 2.11
119.02 3.44
517.24 5.85
0.38 1.23
117.74 2.70
65.41 2.37
93.28 3.30
96.48 2.36
107.53 3.73
19.88 1.70
127.60 3.14
55.58 2.06
8.95 1.89
4.25 2.59
262.52 4.56
25.77 2.45
4.00 2.02
115.88 2.38
152.00 2.86
240.48 4.28
224.08 4.36
565.22 5.46
115.38 3.00
79.52 2.78
42.61 2.71
28.31 2.33
34.29 2.62
50.38 2.07
176.18 3.96
12.98 2.39
0.80 1.61
34.90 2.44
6.30 2.46
89.86 3.25
2.06 1.35
128.06 3.44
7.14 1.31
0.92 2.10
95.97 2.98
199.43 3.97
21.29 1.58
204.25 3.60
152.23 3.67
-0.87 1.14
4.41 2.15
391.11 5.49
244.69 4.43
622.58 6.58
107.11 3.03
21.86 2.02
129.90 3.18
39.72 2.36
-0.31 1.39
11.93 1.75
5.27 2.12
71.65 1.90
138.38 3.24
3.77 1.91
2.61 1.97
1.20 1.42
2.61 1.66
48.27 2.85
8.09 2.47
172.85 3.92
20.34 2.45
446.86 5.75
795.67 6.98
2.32 2.11
32.54 2.13
56.58 2.66
67.42 1.81
0.10 1.41
0.77 1.62
8.29 2.32
32.83 2.42
124.37 3.10
3.14 1.36
1.37 1.74
9.82 1.80
110.35 3.14
143.71 2.98
31.01 2.11
506.43 5.30
151.57 3.58
116.65 2.56
81.65 2.54
35.18 2.66
73.06 2.57
78.33 1.94
318.78 5.07
526.57 5.62
37.46 2.42
35.67 1.68
37.68 2.63
8.65 2.00
2.65 1.36
2.47 2.12
84.10 3.07
26.33 2.50
5.07 2.17
251.43 4.04
97.50 3.23
41.19 1.58
214.24 4.06
2.43 2.00
1.41 1.54
29.98 2.61
1.28 1.62
46.75 2.93
23.54 2.15
285.56 3.44
388.45 4.59
170.56 3.55
5.32 1.44
7.16 1.85
23.64 2.34
81.46 2.81
108.23 2.11
98.25 3.27
94.25 2.30
219.42 3.92
35.58 2.65
59.66 2.97
112.96 2.34
12.49 2.38
4.44 2.24
414.48 5.30
118.17 3.28
396.34 4.25
25.32 2.21
25.89 2.52
284.01 3.29
207.83 3.59
8.29 2.06
200.39 3.81
92.02 1.92
1.75 1.62
64.44 2.73
355.84 4.55
197.07 3.63
117.32 2.53
120.73 3.41
30.25 1.38
117.84 2.79
5.27 1.35
235.45 4.14
538.16 5.12
180.65 3.72
17.18 2.56
287.03 4.35
153.14 2.86
29.80 2.26
18.26 1.35
150.47 3.57
16.88 2.39
608.39 6.25
15.87 2.32
49.42 2.82
166.03 3.95
48.09 2.04
82.29 2.79
112.84 3.11
31.32 2.62
211.04 4.10
-0.83 1.83
23.34 2.31
155.41 3.86
4.15 2.25
44.34 1.76
229.52 3.91
-0.10 2.14
5.37 1.30
90.17 2.95
0.38 2.02
219.16 3.77
64.66 2.02
83.20 2.97
58.07 2.89
17.69 2.38
17.71 2.10
2.14 1.38
190.93 4.32
196.17 4.03
30.08 1.50
29.18 2.53
869.96 7.27
166.30 2.63
579.79 6.25
15.50 2.23
631.34 6.17
533.62 5.55
58.92 1.90
45.55 2.03
24.03 2.01
255.73 3.83
17.61 1.88
-0.13 1.81
159.35 3.51
183.97 3.30
15.84 1.77
-0.55 1.74
1.75 2.15
172.43 3.45
1.75 1.61
-0.41 1.79
442.91 5.67
165.38 3.50
319.33 4.92
70.42 2.69
42.08 2.17
9.69 2.27
8.58 1.35
573.63 5.64
115.15 3.10
30.78 1.49
9.09 1.77
45.39 2.48
13.82 1.64
10.69 2.08
147.29 3.53
391.25 4.99
10.90 2.22
73.54 2.15
275.95 4.67
103.38 1.99
68.91 2.19
77.55 3.09
4.50 1.37
72.36 2.44
18.12 2.40
203.86 3.94
38.76 2.17
70.64 3.08
60.76 2.28
170.95 3.50
0.48 1.06
78.89 2.79
70.19 2.62
165.63 4.03
946.28 7.80
595.13 6.28
120.46 3.74
32.43 2.11
0.64 1.93
42.26 2.63
1.95 1.78
271.01 4.31
306.66 3.99
0.62 2.24
1.70 2.20
150.27 2.74
82.60 2.87
253.47 4.02
160.03 2.55
20.44 1.80
9.63 1.84
7.07 2.06
329.65 4.34
138.92 2.37
210.37 3.33
63.68 2.85
79.87 2.35
263.81 4.66
368.99 5.37
838.49 7.29
238.60 4.43
55.57 2.80
6.46 2.02
423.65 5.20
297.99 4.56
5.10 1.69
162.54 3.45
67.22 2.35
172.97 3.39
92.05 2.74
2.36 1.99
8.72 2.20
34.00 2.33
226.56 3.77
228.09 4.12
3.15 1.52
482.23 5.23
242.35 3.75
18.24 2.62
27.92 2.24
15.34 2.13
0.97 1.95
166.53 3.53
166.07 3.22
135.74 2.10
2.88 1.18
60.50 2.13
-0.45 1.92
46.14 2.49
200.62 2.74
184.12 3.95
163.46 3.42
11.21 1.24
1.18 2.16
323.64 4.99
367.30 4.96
34.93 1.89
123.68 2.88
112.49 3.06
157.66 3.94
23.08 2.19
8.33 2.11
0.60 2.08
302.62 4.62
64.71 2.18
34.03 2.33
12.84 1.46
0.01 1.67
7.58 1.55
7.63 1.93
196.92 3.47
9.06 2.09
4.03 1.92
6.24 1.10
598.99 6.26
198.80 3.98
20.85 1.75
0.63 2.09
315.37 5.00
5.22 2.24
69.29 2.24
237.02 4.28
0.69 2.41
199.50 3.73
4.01 1.09
0.71 1.19
240.96 4.13
-0.33 1.92
70.70 1.93
2.85 1.80
309.49 4.63
9.50 1.74
379.89 4.80
137.50 3.12
18.77 2.33
3.60 1.78
485.03 5.89
4.04 1.28
49.64 2.92
64.47 2.73
59.72 2.02
192.92 3.41
201.27 3.84
13.32 1.74
533.77 5.49
22.75 2.12
116.33 3.22
23.22 2.24
250.49 3.41
5.28 2.00
92.99 2.34
136.71 3.47
20.52 1.34
95.56 2.59
18.40 2.34
0.46 2.13
64.24 2.92
64.65 2.58
-0.83 2.11
2.58 2.13
5.63 1.96
15.32 2.20
315.36 4.16
126.21 3.37
38.54 1.98
51.69 2.54
0.19 2.23
182.18 2.85
2.06 1.70
10.27 2.05
409.92 4.68
-1.75 2.04
256.20 4.42
287.82 4.46
13.67 1.47
82.43 2.74
905.44 7.72
9.29 2.26
99.34 3.05
322.79 3.24
69.04 2.67
1.28 2.06
93.93 2.90
169.12 3.84
120.77 3.19
28.85 1.82
-0.02 1.81
36.35 2.05
2.25 1.76
73.73 1.91
1.82 1.26
-0.47 1.94
132.73 3.28
45.64 1.85
186.06 3.41
85.85 2.98
1.11 1.40
601.23 6.25
91.81 2.94
3.27 1.58
341.74 5.01
177.22 4.04
172.29 3.89
51.76 2.15
14.21 1.56
6.81 1.47
15.92 1.91
10.05 2.07
164.74 3.60
-1.38 1.55
82.48 3.07
21.31 2.40
1.48 1.68
74.32 2.40
7.70 2.19
17.26 1.46
160.67 2.59
479.54 5.88
2.24 2.00
2.15 1.75
69.53 1.74
0.82 2.47
225.86 4.01
74.47 2.81
248.50 4.52
265.88 4.48
225.77 3.90
1.15 1.64
224.88 3.86
269.04 4.29
381.53 4.72
6.33 1.12
101.43 2.12
33.57 2.09
6.58 2.30
77.44 2.66
3.73 1.99
19.74 2.18
122.42 2.84
27.25 1.94
717.77 6.86
28.04 1.78
18.20 2.09
242.93 4.25
133.26 2.69
0.16 2.04
33.01 2.25
0.45 1.88
0.06 1.81
18.72 1.76
158.35 3.25
144.81 3.30
13.39 2.45
187.56 3.90
277.47 4.34
29.61 2.22
3.79 2.16
24.61 1.44
0.33 1.35
0.12 2.13
1.20 2.05
142.42 2.80
-0.19 2.08
311.55 4.52
2.44 1.65
14.87 2.01
3.46 1.83
223.80 3.83
1.23 1.65
150.37 3.40
181.61 2.98
9.65 2.08
-0.28 2.16
36.09 2.28
113.38 2.65
-0.78 2.02
185.65 3.14
220.10 4.20
19.61 2.21
74.34 1.92
143.47 3.11
4.71 2.53
4.65 1.46
8.22 1.34
2.92 1.49
8.35 1.89
18.25 2.30
330.20 4.70
8.15 1.55
2.12 1.66
26.96 2.50
174.46 3.37
3.40 1.23
83.96 2.54
91.49 2.93
93.91 2.71
90.41 1.99
1.48 1.33
0.37 1.78
86.55 2.93
3.98 1.49
14.39 2.55
0.43 1.80
13.33 1.57
85.01 2.91
28.53 2.45
161.33 3.90
18.11 2.15
0.60 1.11
117.76 2.30
179.94 3.42
227.34 4.19
94.53 2.87
190.10 3.78
9.10 2.17
3.39 2.28
177.76 2.73
0.15 1.63
88.05 2.88
147.70 3.31
0.95 1.92
9.68 2.18
17.24 1.37
98.18 2.27
117.58 3.00
0.64 2.34
466.62 5.52
15.75 1.32
3.13 1.33
444.73 5.67
472.76 5.76
0.83 2.03
87.36 2.85
23.93 1.95
169.64 3.73
20.20 2.30
81.73 2.73
170.10 3.45
266.97 4.20
124.82 3.18
369.51 4.46
27.67 2.28
704.01 6.09
165.26 3.41
163.69 3.14
51.01 2.75
4.59 1.87
1.77 1.74
183.52 3.72
1.20 1.93
36.13 2.09
114.54 3.34
169.09 3.55
19.43 2.07
0.03 1.62
211.03 3.91
145.32 3.45
0.95 1.70
28.87 2.07
255.45 4.36
-0.25 1.86
3.43 1.76
11.68 2.23
55.61 1.63
4.19 1.46
35.65 2.48
78.49 3.03
1.29 2.01
132.95 3.00
3.58 2.15
0.16 1.95
94.00 2.53
5.91 2.46
663.43 6.32
10.42 1.78
1.45 1.60
127.90 3.19
0.89 2.18
42.89 1.45
18.01 1.92
46.45 1.65
2.66 1.61
372.95 4.12
138.63 3.31
74.97 1.70
148.42 3.03
151.41 3.62
20.25 1.85
113.12 3.34
269.89 4.35
12.48 1.42
2.57 1.34
1.40 1.73
86.20 3.02
14.38 2.32
27.32 1.41
44.43 1.93
22.15 1.95
128.56 3.45
1083.13 7.30
156.31 3.41
58.25 1.82
3.87 1.70
128.90 2.78
78.67 2.76
-0.51 1.74
9.28 1.97
7.88 2.34
607.86 5.47
1.15 1.21
4.40 1.56
242.34 4.24
57.77 2.48
2.60 1.21
45.03 1.99
8.34 1.58
33.94 2.48
94.03 2.82
266.86 4.46
97.42 2.97
160.79 2.67
172.40 3.88
835.83 6.83
17.30 2.38
427.39 5.07
15.27 2.45
110.59 3.12
3.88 2.01
24.69 2.30
5.74 1.88
27.46 1.70
38.78 2.33
742.10 6.92
2.37 1.86
2.30 2.01
350.92 5.05
410.12 4.91
38.68 2.78
76.41 2.90
34.31 2.34
10.20 2.36
2.43 2.30
211.52 3.85
260.35 4.05
1.50 1.69
86.90 2.06
502.04 5.22
206.97 3.95
4.46 2.07
1.48 1.70
33.02 2.70
313.89 4.82
12.38 1.25
7.83 2.23
-0.36 2.09
115.00 3.25
4.99 2.51
57.77 2.79
-0.97 2.09
5.74 2.17
373.34 4.71
0.93 1.61
24.50 1.65
8.59 1.47
118.51 2.84
7.48 1.77
47.36 2.48
150.86 3.19
13.63 1.95
13.62 2.24
270.82 4.28
47.30 2.67
23.46 2.50
38.95 1.72
1.14 1.48
210.06 3.41
2.03 2.02
0.74 1.35
1.24 1.84
326.15 4.60
23.42 1.55
11.41 2.08
16.56 1.63
70.31 2.53
0.75 1.77
331.11 4.61
120.46 3.23
188.10 3.69
89.70 2.92
211.47 3.97
148.51 3.48
39.71 1.65
259.00 3.85
5.68 1.27
2.38 1.70
194.61 4.16
165.49 3.75
33.81 1.93
1.83 1.79
250.63 3.72
19.00 1.78
3.06 1.83
309.23 4.51
56.29 2.60
268.63 4.14
24.73 1.37
2.71 2.15
35.07 2.26
44.95 1.93
3.49 1.63
24.87 2.30
32.33 2.71
17.30 2.54
189.78 3.82
-0.07 1.77
18.84 1.62
6.89 1.62
305.45 4.71
99.27 1.96
188.77 3.65
29.41 2.49
21.96 2.19
3.17 2.51
297.16 4.57
29.55 2.44
122.37 3.32
18.96 2.06
34.23 2.36
24.82 1.46
29.40 2.27
175.56 3.44
254.07 4.13
53.56 2.72
182.46 3.92
89.56 2.87
6.63 2.22
94.79 2.89
300.89 4.48
266.86 4.33
3.73 1.30
63.06 2.61
12.69 2.19
236.79 4.09
3.87 1.07
22.41 1.63
143.50 3.02
15.24 1.90
103.06 3.13
7.62 2.10
57.44 2.63
38.22 1.61
4.45 1.95
43.42 1.64
21.24 1.57
60.58 2.33
145.66 3.20
55.53 2.45
575.27 6.13
46.91 2.60
2.34 1.19
26.46 1.43
34.30 2.36
50.07 2.16
6.72 1.87
219.50 3.92
556.13 6.01
375.85 4.64
4.94 1.48
3.07 1.91
29.56 2.40
11.30 2.15
701.51 6.05
93.95 2.30
1.47 2.07
118.42 3.24
166.22 3.38
59.74 1.65
419.76 5.45
321.07 4.86
7.63 1.92
214.90 3.18
4.17 1.91
182.68 3.85
61.90 2.70
42.90 2.00
1.26 1.90
69.25 2.83
17.30 2.59
54.69 2.65
23.57 1.74
417.23 5.07
214.95 2.66
21.46 1.88
93.28 2.75
29.63 2.43
54.51 2.17
28.61 2.08
304.37 4.77
264.10 4.46
5.22 1.64
159.58 3.21
635.79 6.47
575.95 6.11
172.68 3.06
30.24 2.10
28.57 2.46
25.57 2.06
4.06 1.95
75.37 2.81
27.41 1.67
771.69 6.80
188.75 3.86
150.37 3.51
396.32 4.59
45.59 2.59
284.47 4.25
87.69 3.04
85.95 3.06
2.44 1.34
4.86 2.48
107.99 3.11
16.16 1.32
30.08 2.46
11.46 2.50
183.21 3.52
70.69 2.51
0.43 1.79
7.49 1.65
4.15 1.79
231.13 3.90
190.42 2.39
2.86 1.42
46.99 2.65
919.55 7.42
3.18 2.46
42.75 1.98
53.25 2.46
25.59 2.44
37.64 2.52
97.66 2.95
39.16 2.87
586.98 6.01
13.47 2.19
54.13 1.83
139.76 3.10
60.68 2.77
99.12 3.33
51.30 2.50
2.38 1.26
159.65 3.66
73.18 2.63
112.29 2.72
33.99 2.32
98.44 3.14
-0.30 1.98
59.56 2.82
66.27 2.87
62.59 2.75
100.06 2.73
5.79 1.46
65.80 2.92
25.77 2.45
209.56 3.98
29.02 1.69
86.46 3.04
483.70 5.67
176.54 3.43
35.84 1.49
388.44 5.11
9.59 2.17
3.47 1.97
97.20 2.83
14.80 2.28
-0.67 1.61
200.08 3.57
224.98 3.84
18.76 1.49
560.04 6.15
219.36 3.86
43.60 2.07
99.72 2.78
11.93 2.07
139.93 2.86
10.13 2.19
20.93 2.18
11.83 1.70
14.82 1.70
126.06 3.12
7.41 1.41
87.04 3.08
33.61 2.29
123.28 3.43
32.35 2.48
201.38 4.10
105.77 3.25
828.08 7.13
14.89 1.70
137.52 3.57
8.83 2.25
85.68 3.20
104.68 2.80
170.66 3.50
930.76 7.48
472.23 5.16
136.72 3.27
31.97 2.50
317.08 4.27
9.19 2.22
123.59 3.32
17.04 2.30
105.37 3.29
176.80 3.83
220.93 4.01
22.74 1.47
4.91 1.58
188.07 3.99
7.51 2.07
0.87 1.33
19.53 2.40
8.99 2.05
9.92 1.92
11.84 1.45
20.02 1.99
0.10 1.61
73.97 2.63
2.13 1.85
78.35 2.77
142.41 3.15
309.51 4.65
710.87 6.63
5.18 1.96
78.34 2.89
20.31 2.13
17.55 2.23
327.52 4.62
143.69 3.21
201.16 3.51
79.00 2.47
0.03 1.09
6.00 1.20
37.96 1.60
3.34 1.23
220.28 2.84
186.05 2.91
1.03 1.46
44.06 2.01
87.49 2.75
179.98 3.44
166.74 3.23
2.31 1.99
40.87 2.46
858.87 6.92
32.38 2.50
449.40 5.44
6.94 1.91
942.68 6.90
89.63 2.55
71.84 3.06
366.90 4.98
71.90 2.86
12.44 2.15
15.01 2.48
18.20 2.20
238.98 3.98
583.42 5.55
24.00 2.06
1.16 1.03
0.69 1.06
3.41 1.12
34.40 1.68
27.93 1.89
18.04 1.73
252.86 3.59
66.21 2.04
2.07 1.64
27.60 2.02
4.78 1.83
7.60 1.88
112.32 3.04
4.46 2.10
40.38 2.64
10.38 2.01
104.13 2.85
95.77 2.98
57.36 2.90
56.03 2.41
25.72 2.46
127.77 3.11
10.79 1.80
1.72 1.61
33.90 1.55
26.07 1.90
51.81 2.30
124.63 3.24
6.64 2.13
28.93 2.38
56.54 2.65
17.80 2.31
113.45 3.23
19.70 1.90
2.07 1.98
2.39 1.21
139.77 2.47
3.54 1.33
0.10 1.45
2.10 1.51
35.61 2.32
24.68 2.21
18.49 2.01
17.37 2.45
3.90 2.03
0.85 1.94
526.02 5.83
19.43 2.09
423.99 5.24
374.67 4.88
1.62 1.19
1.50 1.34
1.15 1.25
22.61 1.64
154.07 3.14
4.63 2.19
147.38 2.95
6.91 1.84
87.34 2.76
337.01 4.30
96.50 2.73
116.03 3.01
281.89 4.51
62.14 2.35
158.29 3.60
4.55 2.07
15.93 1.89
15.66 2.13
30.07 2.12
102.23 2.73
20.59 1.34
33.80 1.51
11.94 1.27
99.76 2.24
0.48 1.36
0.23 1.50
76.46 2.41
29.59 1.82
8.77 1.74
85.64 2.71
125.50 2.81
271.72 4.24
7.58 2.15
6.03 2.39
24.53 2.04
9.22 2.21
340.68 4.83
428.72 5.24
3.29 2.41
48.69 2.52
5.87 1.66
12.61 2.34
7.77 1.35
30.69 1.62
124.41 2.70
111.25 2.43
66.67 2.18
22.67 2.09
38.89 2.31
0.99 1.83
31.22 2.59
220.09 3.96
10.68 2.14
177.70 3.70
9.36 1.95
142.97 3.20
4.41 1.32
18.73 1.75
5.79 1.68
1.39 1.26
79.96 2.22
145.93 2.78
20.58 2.01
27.17 2.04
1.57 1.63
34.79 2.18
1.17 1.95
370.04 4.74
118.53 3.23
223.71 4.13
79.42 2.95
19.62 2.09
29.89 2.04
172.30 3.62
65.18 2.56
43.99 2.21
771.27 6.06
14.87 1.37
4.55 1.35
62.64 2.24
140.48 2.87
194.37 3.42
98.34 3.08
63.08 2.51
72.51 2.64
24.75 2.25
16.57 2.05
46.05 2.52
156.07 3.84
9.74 2.19
206.95 3.84
27.89 2.14
17.59 2.26
43.95 2.51
32.09 2.69
124.71 3.25
227.34 3.97
413.57 4.94
89.81 2.71
-0.66 1.06
2.78 1.39
8.47 1.37
28.35 1.53
5.06 1.42
0.83 1.63
33.57 1.86
17.75 1.92
98.58 2.65
1.17 2.01
71.80 2.78
297.40 4.52
581.65 5.34
61.92 2.26
27.90 2.46
412.22 5.26
115.88 2.92
33.29 2.36
25.63 1.97
16.83 1.96
2.90 1.58
38.65 2.44
188.79 3.58
191.86 3.69
3.27 1.89
2.33 1.93
5.81 1.98
192.67 3.61
34.82 2.41
107.33 3.07
73.25 2.69
158.62 2.41
51.72 1.79
3.57 1.14
54.23 2.01
1.03 1.44
28.89 1.57
7.61 1.51
18.72 1.70
102.11 2.52
241.39 3.49
10.74 2.04
2.43 1.86
27.72 2.04
155.04 3.47
1.83 1.86
3.61 2.07
0.44 2.11
131.30 3.43
447.40 5.40
2.05 2.08
143.74 3.34
29.50 2.14
92.89 2.59
19.80 2.01
79.98 2.52
131.51 3.11
17.47 1.44
45.24 2.01
8.22 1.49
22.49 1.69
23.59 1.69
16.24 1.63
11.11 2.32
166.66 3.45
20.36 2.27
11.43 2.11
1.48 1.95
1.60 2.03
32.54 2.42
7.90 2.04
10.63 1.99
332.13 4.30
-0.76 2.43
37.13 2.41
49.90 2.44
0.37 1.08
0.36 1.14
161.64 3.08
1.12 1.63
23.37 1.91
56.70 2.24
2.51 2.18
35.86 2.18
23.21 2.09
34.81 2.33
57.40 2.74
197.31 3.98
2.66 2.11
46.38 2.15
34.30 2.74
2.40 1.96
192.36 3.62
44.20 2.21
11.12 1.71
44.62 1.71
4.45 1.51
29.58 1.85
9.65 1.88
139.04 2.87
155.60 2.97
322.17 4.31
45.84 2.54
11.08 2.13
39.26 2.43
2.46 1.88
9.23 2.33
15.49 2.07
-0.00 2.49
22.82 2.56
190.91 3.81
15.09 2.01
4.06 1.78
71.00 2.33
45.93 2.44
16.31 2.27
18.32 1.81
0.27 1.21
9.84 1.56
9.08 1.41
2.16 1.20
22.38 1.57
72.75 2.21
104.32 2.19
-0.02 1.25
12.66 1.68
85.55 2.57
349.19 4.44
53.44 2.49
22.86 2.29
272.28 4.28
203.79 3.74
12.25 2.26
6.62 1.99
99.48 2.93
2.28 2.43
110.87 3.40
412.74 5.09
27.41 2.49
25.15 1.41
129.92 2.62
13.24 1.63
81.97 2.33
13.63 1.79
50.15 2.39
109.37 3.04
13.51 2.09
151.44 3.62
280.41 4.68
89.64 2.62
471.70 5.44
141.65 3.40
148.13 3.03
20.32 2.27
434.57 4.78
0.37 1.34
1.17 1.36
4.64 1.51
3.22 1.63
2.09 1.60
7.13 1.85
31.34 2.28
23.29 2.11
125.57 3.15
133.49 3.35
355.78 4.86
251.62 4.18
0.92 1.93
147.50 3.74
26.89 2.42
234.79 3.62
2.48 1.89
57.71 3.03
6.21 2.09
15.20 1.91
371.71 5.04
10.14 1.30
69.44 1.95
1.28 1.33
34.83 1.95
38.21 2.05
0.47 1.69
0.52 1.70
37.19 2.14
9.29 1.70
116.99 2.92
104.90 2.98
20.75 2.07
33.53 2.29
155.82 3.66
1.84 2.00
20.17 2.15
54.54 2.77
30.85 2.29
1.57 1.92
9.57 2.14
3.37 1.92
4.61 1.32
51.48 1.88
27.30 1.69
64.65 2.20
117.11 2.64
6.29 1.64
119.46 2.85
83.98 2.71
1.95 1.64
231.70 3.67
118.37 2.98
0.84 1.89
11.41 2.17
15.68 1.99
5.16 2.01
21.45 2.28
7.85 2.11
0.53 2.12
289.81 4.19
325.27 4.85
606.98 5.48
48.11 2.82
34.50 2.19
1.46 1.54
98.34 2.09
21.43 1.75
15.36 2.20
1.69 2.28
1.75 1.91
94.84 3.16
119.25 3.33
10.76 2.24
19.80 2.23
114.26 3.08
20.66 1.89
17.33 2.20
15.65 1.39
23.48 1.93
24.97 1.71
30.73 2.19
1.55 1.60
59.21 2.31
19.01 2.09
126.74 3.11
9.18 2.30
0.74 1.93
64.03 2.51
19.69 2.33
34.57 2.39
124.75 3.08
1.39 1.66
80.84 2.96
266.16 4.20
486.67 5.24
523.00 5.23
262.34 4.18
128.07 2.85
23.84 1.49
8.95 1.53
40.93 2.09
10.97 1.68
70.71 2.34
192.88 3.41
10.10 1.99
62.64 2.23
21.20 1.97
23.93 2.00
326.95 4.40
117.77 3.27
8.83 2.15
-0.07 1.96
203.74 3.93
31.38 2.18
2.16 2.12
141.61 3.76
340.13 3.95
380.88 4.87
40.84 2.61
41.41 2.49
2.78 2.32
0.28 1.86
600.29 5.67
46.73 2.45
24.00 1.44
23.18 1.63
13.02 1.59
7.19 1.65
70.73 2.71
0.91 1.83
3.50 2.23
13.23 2.05
161.24 3.61
73.21 2.70
17.21 2.28
19.88 1.95
575.82 6.17
120.66 2.75
630.18 5.56
-0.08 1.12
6.85 1.31
7.05 1.51
44.67 2.08
3.22 1.68
110.26 2.53
8.80 1.86
12.14 1.90
25.08 2.14
17.43 2.39
412.08 4.98
7.06 2.08
2.25 2.02
85.31 2.89
3.07 1.75
13.14 2.58
21.42 2.05
6.27 2.05
206.88 3.77
21.74 1.88
67.26 2.67
216.38 3.90
7.91 1.80
2.18 1.66
29.55 1.81
69.62 2.41
5.62 1.85
4.87 1.72
101.03 2.88
5.49 1.83
392.25 4.58
66.96 2.61
33.66 2.19
1.55 2.07
3.46 1.68
30.78 2.43
5.58 1.82
95.19 2.11
0.91 1.25
3.90 1.53
3.59 1.92
84.87 2.57
248.65 3.98
22.85 2.15
257.14 4.21
1.77 2.07
2.18 2.04
65.38 2.76
7.98 1.88
56.87 2.78
103.05 3.27
8.21 1.94
3.29 2.15
3.55 1.27
89.46 2.45
21.00 1.98
36.10 1.93
7.26 1.51
30.71 2.07
5.47 1.89
32.26 2.36
95.54 2.76
21.56 2.19
5.02 1.84
149.96 3.33
113.16 3.03
14.07 2.44
16.70 2.22
31.32 2.40
146.89 3.43
-0.10 1.85
3.54 2.08
346.90 4.81
417.26 4.64
532.90 5.74
29.85 2.05
55.61 2.39
210.65 3.54
6.37 1.41
14.29 1.61
3.74 1.24
78.22 2.55
99.84 2.72
18.50 1.65
1.76 1.36
-0.21 1.63
99.55 2.76
4.75 1.86
566.52 5.71
411.08 4.97
2.04 1.98
184.85 3.80
7.74 1.77
5.45 2.18
405.49 4.95
175.97 3.38
145.94 3.67
226.30 3.77
23.87 1.78
5.00 1.22
51.93 2.17
2.88 1.77
23.37 2.18
61.09 2.46
83.30 3.07
36.01 2.28
60.94 2.46
17.25 2.60
24.40 2.30
77.10 2.81
1.35 1.84
2.96 2.47
3.25 2.41
39.42 2.43
103.21 2.56
184.04 3.90
30.54 2.34
179.16 3.53
1.94 1.69
1.55 1.17
0.87 1.08
5.20 1.20
91.35 2.48
1.79 1.67
97.80 2.81
126.74 3.05
4.58 1.84
10.10 2.21
186.51 3.71
225.70 4.00
6.47 1.93
122.34 2.92
34.71 2.24
5.34 1.38
41.07 1.91
1.97 1.66
8.78 1.99
-0.44 1.89
6.76 1.86
1.40 1.81
11.82 1.87
167.21 3.41
-0.05 1.79
-1.21 1.74
1.85 2.12
13.38 2.44
0.20 1.84
325.24 4.11
88.64 3.07
53.92 2.63
19.04 2.19
245.07 4.22
6.53 2.44
4.48 1.87
4.55 1.75
15.68 1.78
177.16 3.64
27.34 2.15
456.72 5.05
115.73 2.96
4.74 1.22
6.61 1.45
0.80 1.66
9.85 1.71
92.88 2.59
17.28 1.85
232.22 3.62
124.49 2.88
35.20 2.38
122.77 3.30
22.78 2.13
36.91 2.56
71.97 2.42
133.94 3.40
126.02 3.27
7.19 2.35
26.81 1.43
14.28 1.48
1.74 1.46
1.66 1.66
6.44 1.89
72.87 2.65
113.05 2.98
12.42 1.94
22.02 2.32
89.74 3.02
7.31 1.89
0.14 1.76
25.87 2.74
1.06 2.03
293.85 4.41
159.87 3.38
421.77 4.81
230.59 4.26
3.75 2.40
129.65 3.32
212.81 3.55
2.60 1.95
0.76 1.11
5.52 1.69
3.89 1.46
19.63 1.84
26.51 1.98
6.81 2.04
36.24 2.04
130.20 3.15
223.89 3.98
89.22 2.71
57.95 2.41
-0.33 2.27
195.27 3.77
-0.13 1.86
5.87 1.88
353.15 4.83
65.38 2.24
-0.33 2.09
62.02 2.64
451.86 4.92
308.95 3.98
227.28 3.94
131.46 3.12
40.56 1.48
9.47 1.44
6.23 1.77
20.34 1.63
9.18 1.83
9.02 1.48
46.72 2.24
52.35 2.17
130.79 3.06
11.45 2.45
36.99 2.32
0.67 1.78
13.80 1.98
12.22 2.06
37.10 2.54
6.04 1.77
79.55 2.94
61.35 2.59
7.02 2.13
508.48 5.04
21.64 1.26
1.28 1.53
1.73 1.37
14.39 1.78
16.68 1.91
0.17 1.41
12.36 1.63
23.53 2.31
5.25 2.06
35.29 2.36
0.86 1.78
98.84 3.04
11.63 1.94
10.37 2.08
1.84 1.63
35.88 2.60
1.34 1.77
25.36 2.27
174.25 3.26
19.69 1.46
16.44 1.63
1.61 1.12
58.38 1.75
26.56 1.56
14.28 1.49
5.96 2.11
3.97 1.89
8.53 1.84
178.58 3.65
5.02 1.82
82.81 3.04
15.77 1.93
4.36 1.80
38.46 2.19
35.14 2.50
3.95 2.08
115.14 2.85
133.18 3.23
-0.44 1.03
44.02 1.78
4.51 1.56
1.39 1.53
22.44 1.90
100.35 2.92
20.06 2.02
60.98 2.50
1.01 1.88
101.03 2.79
3.64 2.03
60.70 2.63
-0.90 2.13
67.11 2.77
241.37 4.09
5.06 2.18
1.66 1.92
23.05 1.80
73.23 3.09
6.27 1.63
86.50 3.07
296.21 4.20
200.38 3.55
4.23 1.33
10.67 1.38
1.57 1.46
58.88 2.22
15.70 2.25
3.53 1.81
16.00 2.37
12.81 2.09
13.75 1.97
40.95 2.18
90.13 2.58
52.86 3.03
279.74 4.14
5.74 1.89
63.85 3.01
50.75 2.51
302.93 4.30
8.13 1.33
-0.61 1.75
-0.03 2.02
2.31 1.11
1.74 2.07
19.64 2.24
138.64 2.89
24.05 2.02
199.95 3.55
67.56 2.74
185.51 3.44
140.42 3.06
72.78 2.87
63.71 2.46
4.25 1.99
1.56 1.94
32.93 2.35
53.58 2.66
105.92 2.78
14.38 1.99
33.92 1.59
9.41 1.30
49.18 1.99
0.58 1.57
40.22 2.18
11.67 1.54
16.07 2.18
77.50 2.74
237.93 3.83
6.64 1.92
8.86 2.29
27.82 2.72
114.01 3.22
68.21 2.69
8.57 1.88
141.84 3.00
17.50 1.52
30.73 1.40
-0.66 1.41
25.73 2.04
60.33 1.81
13.68 1.64
82.73 2.61
4.75 1.87
21.54 1.89
4.60 1.91
42.83 2.18
56.96 2.52
7.86 2.02
12.33 2.30
6.77 2.35
14.67 2.26
65.86 3.19
117.82 3.40
44.54 2.52
46.57 2.27
8.23 2.32
311.72 4.27
5.58 1.16
13.42 1.97
2.76 1.87
0.31 1.22
76.14 2.05
17.60 1.60
14.61 1.63
1.42 1.56
46.06 2.73
93.34 2.65
18.94 2.00
9.07 1.81
68.37 2.67
4.61 1.75
37.28 2.05
4.90 2.54
24.20 2.48
102.48 2.91
24.88 1.88
1.91 1.63
69.75 2.79
8.57 1.75
1.13 1.07
36.16 1.67
57.56 2.03
15.67 1.93
0.82 1.74
191.86 3.71
69.74 2.65
35.46 2.20
0.19 2.03
8.91 2.02
115.86 3.39
98.29 2.69
-0.18 1.63
435.82 5.33
388.94 4.89
219.05 3.74
9.89 1.14
5.26 1.45
27.19 2.02
59.15 2.62
22.44 1.99
303.19 3.91
198.88 4.08
80.13 2.85
2.18 1.73
213.12 3.42
3.52 2.14
209.25 3.75
312.40 4.24
0.53 1.16
65.70 1.95
2.77 1.50
52.41 1.90
1.10 1.53
1.28 1.63
1.79 1.63
4.86 2.00
24.55 2.14
26.03 2.11
8.02 1.27
6.27 2.00
395.23 5.01
89.53 2.84
11.43 1.78
17.00 2.20
222.38 4.01
0.70 2.00
48.94 2.67
20.15 2.47
169.22 3.42
325.48 4.35
90.10 3.19
201.99 3.42
88.93 2.90
6.42 1.85
431.63 4.73
194.68 3.69
30.95 1.59
98.40 1.94
8.51 1.26
30.97 1.56
57.99 1.63
107.52 2.73
19.00 2.12
139.73 3.30
339.62 4.42
0.78 1.87
17.53 2.34
87.73 3.17
43.10 2.53
16.56 1.79
123.59 2.80
1.22 1.58
231.68 4.21
150.38 3.33
975.29 6.61
59.82 2.67
0.27 1.26
74.48 1.99
14.28 1.69
23.64 1.88
45.99 2.34
91.22 2.04
14.79 1.78
45.62 2.36
0.37 1.68
82.79 2.67
50.80 2.44
49.26 2.58
44.35 2.37
18.90 2.36
156.13 3.72
0.11 1.76
104.01 3.31
14.74 1.84
603.34 6.07
137.04 3.13
1.69 1.06
4.56 1.55
2.37 1.35
68.83 2.11
24.43 1.77
42.83 2.04
13.30 2.01
36.72 1.97
15.89 1.84
15.95 1.92
10.08 2.23
19.13 2.23
15.32 1.93
12.53 2.02
3.07 1.64
2.13 1.98
246.18 4.31
69.14 2.85
1.82 1.85
1532.80 9.66
100.86 2.99
5.50 1.62
17.87 2.56
156.94 3.09
801.20 6.20
14.01 1.33
21.72 1.70
8.68 1.72
17.00 2.04
11.39 1.23
350.98 4.85
27.12 2.28
49.84 2.45
66.94 2.49
282.43 4.57
202.17 4.22
24.09 2.13
2.76 1.77
7.64 1.80
238.52 3.40
5.49 2.56
2.76 2.59
199.51 4.06
88.16 2.62
166.96 3.03
10.27 2.24
767.94 6.36
5.10 1.38
38.07 1.49
18.52 1.55
110.59 2.45
2.96 1.86
5.66 1.73
37.14 2.05
38.68 2.24
23.58 2.33
51.97 2.35
-1.16 2.09
101.89 3.00
441.15 4.72
4.10 1.97
12.98 1.23
33.98 1.68
25.62 1.58
15.29 1.30
2.00 1.79
0.86 1.86
-0.47 1.25
2.40 2.10
126.34 3.28
94.31 2.85
52.16 2.50
0.27 2.05
249.52 3.93
193.35 3.36
8.40 2.27
49.96 2.49
46.46 2.82
66.14 2.45
357.16 4.22
582.68 5.63
10.19 1.16
97.94 2.10
11.64 1.72
0.19 1.67
2.08 1.96
88.66 2.08
34.01 1.77
307.35 4.39
64.15 2.51
33.17 2.21
23.93 2.21
41.05 2.43
202.45 3.44
313.97 4.85
0.62 1.73
2.63 2.16
579.22 5.29
10.92 1.39
7.38 1.25
35.00 1.94
120.65 2.95
0.69 1.38
119.96 2.57
0.22 1.54
116.08 2.75
27.39 2.01
51.39 2.63
13.51 1.68
1.80 1.87
103.22 3.01
5.30 1.93
0.78 1.90
64.89 2.77
31.23 2.40
34.63 2.50
74.99 3.05
54.83 2.62
27.39 2.24
8.55 1.55
136.90 2.69
18.74 2.30
223.60 3.86
20.09 1.84
0.49 2.04
22.44 1.44
21.18 1.53
37.14 1.64
109.82 2.61
1.39 1.51
65.41 2.52
10.97 2.01
0.84 1.73
2.75 1.16
1.19 2.01
56.48 2.78
38.07 2.43
40.26 2.30
75.49 2.31
190.83 4.15
0.83 2.19
224.92 4.16
47.46 2.44
3.77 1.32
3.68 1.26
69.12 1.99
22.39 1.64
65.45 2.32
2.67 1.36
111.11 3.00
774.12 6.88
3.01 1.98
9.87 1.99
14.65 1.93
62.52 2.33
220.98 4.17
34.18 2.12
75.73 2.39
195.34 3.86
25.53 2.45
441.42 5.41
22.04 1.80
227.60 4.21
255.68 4.16
66.49 2.68
18.87 1.84
76.97 1.85
92.76 2.52
-0.45 1.94
0.93 1.78
109.07 3.01
58.40 2.72
23.26 2.16
5.15 2.16
-0.29 1.97
91.17 2.86
42.20 2.58
3.93 1.47
43.06 2.03
27.93 2.75
34.96 2.86
125.29 3.67
518.25 5.00
193.27 3.93
5.58 2.08
1.21 0.99
108.10 2.61
2.17 1.70
134.65 2.44
8.66 1.71
144.62 3.17
14.61 1.60
0.34 2.05
180.04 3.67
0.77 2.07
88.95 3.06
86.36 2.85
794.35 6.71
25.41 1.94
3.87 1.56
41.01 2.12
72.06 2.23
11.29 1.71
138.45 2.97
32.95 2.12
8.98 2.04
2.78 2.13
13.62 1.71
2.94 1.15
577.79 5.71
12.84 1.95
4.22 1.94
0.82 2.04
14.70 1.75
166.99 3.71
83.27 3.04
32.82 2.03
217.37 3.32
65.85 2.86
22.99 2.11
16.45 1.80
80.75 2.74
11.46 1.35
53.50 1.85
1.74 1.39
15.46 1.63
15.91 2.06
2.72 1.70
9.65 1.23
2.17 1.89
0.83 1.66
9.71 1.85
1.40 1.84
111.19 3.20
6.24 2.08
10.63 2.17
0.80 2.15
32.50 2.53
2.30 1.68
195.70 3.77
1.56 1.59
32.56 2.17
20.05 2.13
152.86 3.41
4.72 1.33
48.51 2.60
17.97 2.44
20.41 2.21
54.67 2.29
91.98 3.10
120.32 3.38
207.50 3.68
62.80 3.13
321.16 4.84
66.97 2.67
100.40 2.72
70.04 2.11
74.55 2.86
173.97 3.35
16.82 1.25
23.54 2.03
0.33 1.66
62.56 1.90
27.35 2.15
87.33 2.82
17.53 2.32
8.50 1.34
291.58 4.48
47.62 2.37
0.98 2.36
46.43 2.21
3.40 1.84
201.52 3.89
94.71 3.14
295.01 4.64
183.47 3.90
2.87 2.09
153.55 3.14
285.65 4.27
20.47 1.40
41.16 1.69
55.94 2.08
3.44 1.47
28.39 1.82
16.57 1.85
112.69 2.86
11.02 1.52
112.98 2.56
24.66 2.07
26.29 1.35
0.97 1.45
10.97 2.09
19.01 1.91
14.77 2.23
1.88 1.94
15.91 2.23
71.99 2.29
702.35 6.60
89.11 3.03
3.72 1.01
1.38 1.62
7.41 1.68
56.50 2.29
11.37 2.05
4.76 2.15
10.65 1.68
0.17 1.92
24.21 2.29
42.37 2.43
19.47 2.03
92.43 2.85
5.76 2.41
88.73 3.05
-0.21 1.37
176.86 3.72
0.79 1.71
117.84 2.52
170.27 3.64
121.52 3.52
5.20 2.53
295.51 4.75
2.03 2.17
7.74 1.83
72.34 2.96
78.74 1.81
2.14 1.58
52.84 2.39
1.00 1.88
96.72 2.11
55.72 2.47
131.09 3.03
1.37 1.87
4.51 1.31
89.23 3.00
372.77 4.68
19.42 1.99
13.77 2.19
77.14 2.56
33.00 2.19
10.23 1.88
54.75 2.68
15.52 2.24
2.99 2.03
20.62 1.43
118.10 2.35
0.83 1.60
38.52 1.87
61.27 2.16
25.80 2.12
6.72 1.42
20.32 1.24
38.88 2.38
114.53 3.14
105.89 2.53
63.25 2.73
14.67 2.02
-0.08 1.85
163.31 3.69
32.71 2.19
3.08 1.57
16.81 1.19
3.62 1.64
69.37 2.17
5.03 1.83
14.09 1.91
52.83 2.45
0.57 1.92
126.45 3.13
13.33 1.99
47.82 1.93
18.43 2.21
84.31 2.80
40.49 2.50
72.12 2.68
7.74 2.02
14.00 2.16
94.85 2.94
267.70 4.45
106.19 3.14
78.10 2.41
5.89 1.93
92.39 2.52
0.80 1.11
37.13 2.12
41.90 2.04
0.42 1.84
55.78 2.26
51.15 2.31
11.19 1.29
17.58 1.74
3.97 2.00
31.81 2.34
29.67 2.37
5.53 2.09
7.20 1.42
14.24 2.04
143.46 3.16
-1.35 2.00
193.36 3.83
-0.41 2.41
312.06 4.69
3.23 2.15
918.93 7.22
15.85 1.40
40.18 1.73
64.72 2.06
27.56 1.77
0.17 0.98
458.30 4.56
6.78 1.35
1.63 1.90
9.72 2.24
70.04 2.40
59.40 2.62
14.53 2.12
19.36 2.20
57.55 2.56
110.44 3.21
86.85 2.88
53.08 2.14
111.33 3.07
90.72 2.96
340.99 4.23
218.71 3.58
36.77 1.48
-0.52 1.75
23.83 1.78
45.32 1.88
-0.17 1.06
192.87 3.65
19.16 2.06
68.14 2.05
29.64 1.59
207.67 3.66
17.15 2.21
14.67 2.20
9.30 2.13
79.20 2.28
9.58 2.31
3.94 1.94
13.87 1.66
3.11 2.40
267.52 4.31
81.92 2.64
1.74 1.21
0.80 1.30
0.26 1.37
111.60 2.48
14.55 1.13
42.03 1.94
9.24 1.61
5.85 1.97
143.24 3.12
35.36 2.23
31.40 1.69
1.12 1.85
0.43 2.07
4.80 1.78
106.34 3.12
2.50 1.93
21.25 2.17
24.07 1.71
25.27 2.01
17.04 1.96
406.44 5.06
6.61 2.17
194.59 3.84
14.86 2.24
20.10 1.92
27.74 2.40
0.82 1.09
12.73 1.47
26.29 1.88
31.46 1.82
15.71 2.08
11.67 2.10
4.76 1.07
1.95 2.13
9.46 1.77
36.74 2.41
318.65 4.42
204.05 3.34
294.52 4.46
2.00 2.25
48.62 2.43
49.30 1.86
60.54 1.59
34.76 1.86
51.51 1.89
30.13 1.42
58.70 2.52
161.79 3.46
24.02 1.90
11.69 2.11
9.23 2.06
131.21 2.45
14.70 2.11
9.70 1.90
11.48 1.90
86.26 2.94
108.82 2.59
11.53 1.45
7.18 2.38
508.92 5.82
0.13 1.98
75.51 2.36
505.74 5.23
-0.27 1.97
16.23 1.30
103.01 2.10
1.17 1.28
14.11 1.17
33.70 1.57
45.87 1.76
47.32 2.24
45.75 2.62
2.73 0.98
102.64 2.86
9.32 2.04
51.02 2.75
32.66 2.52
118.56 3.26
2.09 1.84
130.86 3.02
124.98 3.28
98.15 3.10
413.03 5.22
3.48 2.09
150.81 3.12
141.12 3.20
20.52 2.04
8.29 1.85
0.85 1.24
0.02 1.80
1.06 2.08
26.26 1.76
76.88 1.92
47.45 2.57
-0.65 2.00
135.42 3.37
1.43 1.99
39.27 2.46
9.00 1.94
84.03 2.80
0.72 1.22
3.93 1.61
411.78 5.02
150.68 3.31
92.63 2.50
56.61 2.61
24.64 2.19
64.24 1.67
68.17 2.18
0.19 1.76
1.33 1.81
234.29 3.90
49.87 2.79
9.12 2.01
66.82 2.17
4.29 1.83
163.49 2.67
55.00 2.38
9.71 1.79
55.98 2.83
46.37 2.51
4.33 1.41
11.42 2.26
284.50 3.97
28.35 2.23
1.90 1.69
34.76 2.26
171.81 3.25
68.37 2.75
20.29 2.54
393.11 5.10
20.90 2.50
396.58 4.93
18.79 1.85
18.82 1.93
26.91 2.09
28.72 1.38
4.60 1.83
131.67 3.28
3.55 1.94
163.46 3.26
18.94 2.05
97.99 2.83
38.48 2.05
7.99 2.33
100.27 2.98
48.01 2.11
0.37 1.35
45.02 2.31
250.47 3.46
44.18 2.45
0.96 1.25
4.56 2.18
0.29 1.25
11.96 2.08
3.31 1.93
2.89 1.55
4.12 2.11
57.30 2.63
24.42 2.58
503.45 5.60
7.01 2.01
388.27 4.62
129.88 3.23
8.62 1.86
86.60 2.33
-0.02 1.55
81.76 2.66
-1.74 1.89
51.40 2.31
2.21 1.24
1.35 1.05
6.90 1.68
133.44 3.29
0.58 1.80
40.14 2.22
2.30 1.96
63.01 2.69
229.40 4.06
85.30 2.94
4.75 1.96
55.50 2.34
4.40 1.15
291.43 4.47
66.47 2.76
9.78 1.85
413.28 4.44
49.58 1.84
1.09 2.24
143.21 3.06
13.20 2.12
18.09 2.11
1.84 1.90
179.38 2.81
26.57 1.61
20.25 1.20
120.50 2.90
138.65 3.36
157.38 2.74
11.44 2.02
135.98 3.24
-0.22 1.41
522.29 5.02
116.47 2.66
176.03 3.11
39.09 1.56
15.10 1.90
69.29 2.16
4.71 1.80
28.31 2.27
10.33 1.37
120.03 3.15
3.61 1.97
31.63 1.86
122.00 3.33
23.93 1.50
27.30 2.15
65.30 1.68
12.99 2.17
153.66 3.22
4.67 1.90
9.07 1.85
29.99 2.10
64.18 2.26
7.94 2.07
420.07 4.85
16.69 1.79
20.03 1.91
51.61 1.83
72.11 2.26
17.11 2.17
17.05 1.20
23.38 2.11
231.18 4.13
216.30 3.90
37.36 1.97
538.34 5.54
9.99 1.42
6.36 1.76
132.95 2.31
9.96 2.05
101.32 2.89
2.03 1.93
51.15 2.11
146.09 3.37
89.74 3.12
152.16 3.59
589.30 5.86
12.01 1.96
44.24 1.94
5.98 1.76
7.06 1.31
17.38 1.87
6.35 1.07
58.15 2.35
-1.08 1.37
0.97 1.84
5.18 1.09
51.95 2.51
23.96 2.21
16.00 2.14
9.86 2.05
74.11 2.78
37.68 2.37
0.91 1.62
12.20 2.11
78.51 2.72
302.01 4.01
8.84 2.01
23.30 1.70
12.62 1.30
71.51 1.90
4.60 1.09
2.01 1.21
51.57 2.59
3.74 1.61
1.72 1.56
11.45 2.12
159.54 3.36
11.44 2.08
3.36 2.40
226.17 3.91
50.90 2.64
102.09 3.12
4.06 1.89
42.05 1.90
6.51 1.46
61.12 1.92
1.32 2.19
1.61 2.02
18.69 2.27
55.60 2.57
22.15 2.52
1.79 2.02
146.22 3.50
29.81 2.33
49.38 2.54
359.26 4.85
1.23 1.69
67.33 2.62
62.50 2.99
94.22 2.29
66.55 2.53
12.34 1.32
112.52 2.90
0.82 1.71
0.59 1.32
4.41 1.46
92.62 3.18
-0.34 2.34
376.11 5.02
3.58 2.02
75.06 2.64
8.90 2.19
81.70 2.86
295.28 4.42
-0.04 1.03
39.14 2.24
64.71 1.72
12.62 1.91
1.11 2.05
-0.83 2.01
5.00 2.06
62.30 2.42
77.59 2.28
1.87 2.05
90.78 3.01
64.32 2.48
125.97 3.31
11.79 2.45
39.52 2.48
51.81 2.67
159.48 3.26
180.74 3.72
43.50 2.58
48.13 1.90
36.13 1.69
7.68 1.52
42.29 1.58
2.59 1.85
283.48 4.18
28.96 2.03
2.89 1.56
131.22 3.35
13.89 2.14
288.08 4.57
67.95 2.66
141.62 3.68
114.13 3.13
69.79 2.70
836.25 6.59
17.68 1.91
72.00 2.25
10.88 1.56
11.41 1.64
14.11 2.20
396.37 5.10
1.20 1.83
204.03 4.03
-0.41 1.75
78.09 2.06
22.40 2.18
13.37 1.76
33.52 1.82
25.30 1.81
9.76 1.34
101.87 3.31
108.03 3.40
17.13 1.93
12.68 2.14
8.66 2.43
1.61 2.06
346.27 4.89
49.70 2.62
5.77 2.09
12.55 2.37
10.37 2.22
33.55 2.43
9.02 1.94
418.80 5.21
27.52 2.33
36.91 1.55
105.13 2.74
90.01 2.07
49.42 1.61
5.45 1.94
8.12 2.18
7.02 2.11
23.30 2.11
15.39 2.15
28.28 2.39
0.35 1.93
8.85 2.12
19.24 2.18
298.81 4.53
49.29 2.62
624.96 6.06
568.14 5.41
52.83 1.89
5.27 1.33
75.27 1.91
16.93 2.25
-0.73 1.66
86.11 2.58
7.66 1.55
13.00 1.98
58.16 2.68
49.69 2.16
22.57 1.80
1.75 2.05
13.86 2.19
9.18 2.13
-0.19 1.85
2.64 1.87
95.51 3.08
0.22 1.95
17.81 2.18
36.76 2.11
50.89 2.59
5.52 1.71
0.90 2.03
2.42 2.10
18.51 2.30
85.14 3.06
0.43 2.34
51.94 2.67
12.67 2.12
10.55 1.43
29.50 2.11
3.44 1.28
21.85 2.33
0.21 1.43
2.59 1.74
14.18 1.73
1.39 1.70
1.85 1.35
13.32 2.23
2.73 2.12
6.09 2.44
29.08 2.35
39.61 2.51
8.09 2.44
53.70 2.55
34.39 2.41
160.43 3.62
30.36 2.38
155.58 3.40
3.63 2.09
37.33 2.49
457.12 5.05
-0.88 1.80
346.34 4.64
0.61 1.10
2.60 1.53
-1.86 1.65
68.18 2.04
79.84 2.35
0.55 1.36
1.50 1.25
98.50 2.94
21.15 2.58
1.48 1.80
11.22 2.01
493.04 5.71
14.89 2.51
60.60 2.74
20.50 2.36
29.41 2.37
33.09 2.53
5.35 2.15
643.01 5.86
2.21 1.93
-0.66 2.20
91.82 2.02
10.08 1.32
27.98 2.19
3.33 1.82
56.86 2.36
6.39 1.73
232.44 4.15
38.22 2.46
-0.52 1.70
106.73 3.22
-0.82 1.99
55.22 2.34
9.10 2.12
100.93 2.85
54.93 2.57
-0.42 1.53
116.62 3.26
5.57 1.46
22.34 1.35
129.27 2.69
0.42 1.89
17.18 1.81
650.76 6.43
26.85 2.54
295.78 4.44
0.67 2.06
46.84 2.76
94.53 3.25
47.52 2.62
173.74 3.71
49.23 2.33
17.47 2.50
531.43 5.48
-0.43 1.36
11.19 1.22
44.21 2.11
31.45 1.90
22.12 1.59
6.60 1.97
77.27 2.19
77.96 2.21
45.72 2.05
67.45 2.86
126.26 3.36
140.25 3.26
136.08 3.37
1.95 1.77
58.87 2.74
27.48 2.27
1.41 2.06
10.61 1.93
24.18 1.54
11.10 1.67
22.09 1.71
28.11 1.57
55.93 2.56
21.63 2.63
-0.21 2.37
0.68 2.05
0.84 1.53
13.97 2.24
56.88 2.95
38.68 2.49
3.21 1.92
33.54 2.44
14.51 2.13
33.56 2.64
323.60 4.76
20.89 2.32
2.30 2.26
19.52 2.23
1.56 1.81
373.79 5.01
133.42 3.32
15.93 1.62
0.49 1.06
1.52 1.67
31.62 1.52
53.28 2.42
0.39 1.84
128.42 3.57
9.56 1.91
23.66 2.38
207.13 4.13
21.95 2.59
70.53 2.80
5.51 1.57
3.17 1.19
19.57 1.93
18.05 1.62
13.91 2.12
23.48 1.99
15.25 2.54
0.98 1.72
16.30 2.06
0.59 1.53
-0.01 2.03
1.79 2.11
8.42 2.49
0.56 1.90
-1.63 1.90
12.03 2.09
11.98 2.05
127.02 3.37
26.88 2.70
56.29 2.30
16.61 2.42
49.38 2.81
7.14 1.89
6.63 1.68
124.26 2.67
0.25 1.32
35.24 2.58
20.44 1.64
234.62 4.13
10.45 1.69
14.35 2.20
20.93 2.24
100.85 3.13
189.83 3.80
101.20 2.85
31.70 2.07
4.85 1.81
111.55 3.01
136.43 3.00
89.96 2.27
15.40 1.27
1.08 1.73
13.34 1.38
16.61 2.08
49.29 2.37
442.61 5.25
1.38 1.84
283.67 4.47
13.96 2.23
120.96 3.31
28.76 2.23
2.52 1.84
34.54 2.32
2.26 2.00
303.37 4.63
416.04 4.72
2.15 2.05
4.74 2.12
26.54 2.35
39.97 1.93
1.45 1.29
8.84 1.31
40.69 2.19
106.19 2.48
126.58 2.88
14.37 1.45
3.23 2.11
107.41 3.05
4.33 1.87
105.58 3.25
840.49 7.08
13.24 2.19
4.39 2.20
0.85 2.06
327.49 4.68
7.88 2.48
0.39 1.96
1.09 1.13
115.73 2.77
3.36 1.62
56.88 1.98
-0.66 1.11
45.15 2.07
16.64 1.66
23.81 2.67
148.79 3.55
8.68 2.43
16.69 1.91
39.26 2.02
6.85 2.14
197.32 3.32
149.69 3.23
99.59 2.98
17.67 2.15
11.21 2.01
30.03 2.72
-0.61 1.85
10.70 2.39
77.87 2.09
33.00 1.58
17.39 1.96
7.63 1.37
24.56 2.17
0.39 1.53
86.38 3.00
1.74 2.33
14.17 2.20
229.86 3.73
1.73 1.92
55.71 2.66
377.03 5.04
99.13 3.11
23.99 2.61
21.39 1.80
55.59 2.30
-0.51 1.72
2.38 1.40
116.32 2.86
20.56 1.76
25.22 2.01
145.83 3.53
41.90 2.29
0.45 2.04
1.64 1.86
29.42 2.06
15.54 2.12
31.23 1.50
110.67 2.78
7.03 1.38
31.77 1.51
18.86 1.85
15.75 1.69
9.88 1.95
49.88 2.15
14.80 2.12
0.66 1.99
4.36 2.07
10.61 1.86
0.90 1.81
56.00 2.58
211.84 3.95
2.10 1.91
83.96 2.31
5.78 1.34
22.40 2.05
48.03 2.53
24.56 2.21
23.15 1.80
1.94 1.34
44.06 2.56
12.70 2.15
103.73 3.13
7.53 2.11
-0.76 1.99
0.75 2.20
109.90 3.01
4.50 2.06
317.55 4.80
34.54 2.16
118.63 3.24
138.35 3.13
3.32 2.26
5.19 1.23
0.74 1.80
38.23 2.20
4.39 1.22
48.31 2.30
13.24 2.07
40.91 2.50
13.72 2.18
35.47 2.46
534.28 5.78
180.34 3.71
237.85 4.02
13.25 2.12
12.52 1.81
5.22 1.45
22.21 1.52
44.33 1.82
10.56 2.14
-0.94 1.86
31.64 1.89
17.04 1.48
1.60 1.89
49.65 2.33
33.33 2.06
331.19 4.53
120.80 3.34
82.66 2.94
11.93 2.18
6.60 2.41
31.63 1.99
97.60 2.05
4.63 1.10
25.09 2.34
2.30 1.84
2.45 1.40
61.97 2.68
5.70 1.46
125.10 3.30
42.18 2.57
14.47 2.21
3.06 2.02
3.40 2.01
83.45 3.15
142.85 3.12
3.90 1.78
39.93 2.28
423.81 5.02
8.18 2.12
52.80 2.41
4.58 1.43
25.37 1.56
1.12 1.82
121.55 3.12
2.54 1.58
2.49 1.81
0.99 1.54
1.42 2.02
1.94 2.00
226.57 4.05
118.66 3.26
103.82 3.15
30.58 2.20
443.35 5.31
62.08 2.75
149.50 3.63
107.48 2.81
10.22 1.89
32.22 2.42
8.44 1.79
68.26 2.83
3.15 1.21
5.62 1.11
2.02 2.12
6.39 1.44
197.54 3.80
120.86 3.12
-0.15 1.62
4.57 1.20
48.49 2.60
10.11 2.11
24.49 2.11
1.99 1.79
17.37 2.14
2.21 1.99
4.48 2.13
6.62 1.99
2.78 2.09
6.90 1.44
7.68 1.61
62.89 1.90
16.10 2.01
130.49 3.23
0.39 2.00
0.45 2.01
15.94 2.49
13.82 2.19
5.72 2.06
0.15 1.90
17.53 2.23
222.59 4.01
12.34 1.31
1.59 1.78
9.32 1.81
10.29 1.49
103.23 2.22
21.23 2.50
15.72 1.91
15.09 2.10
5.70 2.06
4.85 2.06
0.49 1.69
34.31 2.16
1.09 2.22
327.53 4.81
431.15 4.94
8.02 1.88
668.72 6.19
232.74 4.16
27.59 2.07
75.23 2.07
6.59 1.60
4.56 1.32
11.89 2.23
79.12 2.64
0.17 2.01
11.34 2.07
41.21 1.86
0.41 2.01
6.50 1.93
0.30 1.54
325.08 4.59
2.19 1.91
286.27 4.43
89.07 2.96
164.06 3.41
457.53 5.09
96.00 2.90
77.94 2.89
98.40 3.03
66.45 2.37
95.48 2.98
34.63 1.86
2.20 1.17
1.90 1.84
6.80 2.12
25.84 2.01
12.78 1.51
-0.39 1.16
8.22 2.09
31.11 2.39
22.13 2.07
40.90 2.52
114.06 3.43
19.08 2.25
120.14 3.20
1.46 1.99
141.97 3.04
80.89 2.73
69.98 1.99
45.70 1.72
14.21 1.27
2.59 2.14
2.04 1.74
50.69 1.95
9.12 1.37
1.46 2.25
3.54 2.02
2.89 2.02
56.88 2.34
1.24 1.80
5.47 1.94
16.04 2.16
228.12 4.06
263.16 4.39
166.76 3.57
133.94 3.22
5.33 2.29
1.65 1.52
101.06 2.29
3.06 1.23
1.99 1.10
1.92 1.86
36.18 2.45
26.45 1.93
4.07 1.41
15.14 1.33
28.77 2.60
49.61 2.44
144.42 3.34
31.26 2.54
39.28 2.43
12.07 1.96
295.81 4.36
27.59 2.34
315.93 4.71
96.70 3.01
16.24 2.06
237.28 3.99
72.16 2.44
9.23 1.52
18.23 1.52
42.92 2.27
1.94 1.73
2.39 1.32
8.67 2.08
9.77 2.14
140.51 3.42
82.78 2.59
12.01 1.74
80.99 2.19
15.11 2.18
85.06 2.97
2.18 2.02
-0.01 1.75
143.67 3.24
96.03 3.03
47.61 2.26
31.38 2.14
29.67 2.15
259.35 3.97
0.56 1.38
3.48 1.28
356.48 4.45
40.72 2.28
0.94 1.59
7.52 1.58
12.93 1.51
46.02 2.78
17.12 2.19
1.43 1.99
0.62 1.81
8.61 2.41
14.58 1.79
816.56 6.54
9.77 1.40
10.23 1.30
1.89 1.15
18.89 1.41
0.89 1.81
2.06 1.77
15.98 1.89
2.55 1.55
18.81 1.30
83.88 3.14
15.94 1.78
0.36 1.39
144.34 3.27
27.12 2.56
10.58 2.04
2.48 1.77
52.57 2.57
197.91 3.48
58.86 2.87
167.97 3.74
22.66 2.17
70.37 2.64
1.14 1.13
9.68 1.94
8.23 1.69
6.25 1.56
28.27 1.34
4.24 2.03
9.35 2.11
23.60 2.14
0.38 1.72
1.19 2.28
26.64 2.34
129.70 2.96
429.54 4.98
4.06 1.86
80.31 2.76
13.26 2.13
9.84 1.72
8.46 1.90
9.56 2.11
141.41 2.95
23.41 2.22
3.97 1.85
3.29 2.06
2.45 1.70
27.19 1.60
17.27 2.19
7.90 1.67
19.41 1.59
38.14 2.37
27.73 2.30
55.48 2.66
58.44 2.54
41.13 2.11
32.03 2.38
16.74 2.49
34.71 2.44
47.37 2.19
54.82 2.34
206.26 3.64
3.87 2.06
189.22 3.48
5.00 1.86
6.28 1.66
30.83 1.83
6.80 1.33
6.63 2.35
2.55 2.02
94.70 3.23
194.56 3.63
96.23 2.72
21.49 1.56
1.90 1.91
5.07 1.79
930.17 6.69
10.58 1.93
14.49 2.10
102.38 3.26
21.87 2.05
102.96 2.95
2.19 1.69
91.47 2.48
1.19 1.96
53.58 2.83
271.23 4.39
10.99 1.81
105.84 2.92
1.40 1.82
159.21 3.70
98.52 2.85
44.46 2.47
464.06 4.84
202.00 3.61
52.85 2.73
5.01 2.09
27.82 2.10
2.59 1.61
6.79 1.53
1.10 1.24
34.37 1.67
1.87 2.00
2.68 1.88
13.86 1.88
63.33 1.91
11.36 2.05
112.87 3.16
2.90 2.06
7.72 2.06
5.88 1.84
0.63 1.99
50.87 2.58
37.84 2.22
26.03 1.90
323.90 4.23
154.57 3.21
25.38 1.86
129.09 2.98
5.99 1.78
27.32 1.98
-1.00 1.76
2.93 1.43
2.09 1.11
24.54 2.24
53.02 2.61
84.67 2.91
54.08 2.60
17.81 1.76
1.95 1.26
13.27 2.03
699.80 6.59
73.83 2.15
1.16 2.01
0.01 1.87
320.67 4.21
14.55 2.46
10.64 2.06
266.88 3.81
25.36 1.64
34.65 1.38
14.44 2.43
40.59 2.54
30.10 2.04
24.75 1.99
151.21 2.40
0.52 1.28
80.68 2.81
74.98 3.00
7.81 2.08
364.31 4.92
1.68 1.97
5.42 1.64
46.40 2.31
0.22 2.01
27.52 2.10
431.13 5.12
85.38 2.51
43.67 2.39
50.52 2.29
1.54 1.70
11.44 1.78
36.21 1.92
10.61 1.42
0.05 2.26
44.68 2.52
1.77 2.29
26.53 1.32
170.21 3.46
472.89 5.06
4.72 1.96
0.89 1.97
0.54 1.98
99.45 2.81
17.81 1.79
705.28 6.04
133.59 3.16
13.55 1.76
5.35 1.52
7.99 1.34
2.83 2.12
1.15 1.67
8.37 1.58
0.80 1.87
4.70 1.92
31.66 2.27
9.78 1.44
125.01 3.20
16.68 1.95
70.81 2.34
171.18 3.22
87.03 2.60
67.78 2.79
78.88 3.04
14.74 1.83
8.83 1.78
30.84 2.11
1.67 1.66
6.45 1.26
81.37 1.84
39.86 2.43
59.80 2.05
43.64 2.41
337.10 4.80
17.14 2.43
161.10 3.58
48.38 2.59
44.61 1.73
13.66 1.52
125.06 2.87
3.02 1.78
54.01 2.53
4.67 1.71
42.36 2.69
48.59 2.33
1.01 1.67
3.87 1.66
19.49 1.59
192.71 3.64
16.16 2.18
11.99 2.13
8.11 2.16
12.81 1.52
80.10 2.73
75.63 2.64
4.05 1.68
19.36 1.32
106.50 2.88
61.09 2.50
27.39 2.24
21.42 2.23
31.97 2.36
9.75 1.85
32.39 2.11
264.66 3.93
102.52 3.09
21.98 1.82
133.04 2.86
11.21 1.97
2.59 1.84
16.80 1.71
39.57 1.74
0.14 1.43
125.48 3.20
75.19 2.41
65.11 1.97
30.19 2.19
22.37 2.42
422.20 5.22
41.50 2.17
94.79 2.92
2.05 1.87
71.05 2.73
334.95 4.08
0.42 1.73
58.57 2.35
0.24 1.75
19.08 1.69
-1.20 1.60
255.59 2.91
6.30 1.13
0.78 1.95
65.75 2.71
19.69 2.22
3.39 1.29
46.10 1.63
3.78 1.11
0.99 1.98
0.71 1.81
66.57 2.31
0.22 1.92
12.49 2.22
37.75 2.61
19.75 1.93
362.69 4.23
1.90 1.57
22.74 2.08
47.37 2.66
2.55 1.44
32.68 1.85
127.86 2.60
56.43 1.89
4.61 1.29
50.27 1.63
4.59 1.08
122.48 3.36
45.90 2.10
39.38 2.32
60.71 2.21
21.72 2.01
81.75 2.67
22.89 2.24
1.31 1.93
152.66 3.06
36.02 2.34
9.12 1.52
3.19 1.34
15.71 1.56
31.02 1.42
129.58 2.51
13.01 1.43
0.75 1.19
30.67 1.39
119.99 3.07
7.15 2.06
74.38 2.77
36.76 1.95
-0.39 1.84
19.29 2.39
297.56 4.51
45.44 2.51
109.66 2.89
124.69 2.65
92.93 2.80
85.34 2.82
-1.13 1.65
39.56 2.40
234.61 3.71
170.91 3.39
1.57 2.24
13.78 1.63
34.65 1.95
12.64 2.07
8.47 2.02
48.16 1.95
148.73 3.14
218.71 3.97
92.98 2.94
9.09 2.07
71.14 2.76
0.85 1.63
103.74 2.71
39.66 2.26
28.01 2.45
63.26 2.66
94.32 2.47
185.21 3.52
48.74 2.51
10.16 1.95
28.24 1.65
1.22 1.24
0.52 1.13
0.50 1.04
29.92 2.46
5.75 1.93
65.64 2.73
113.94 2.90
7.24 1.46
33.82 1.65
0.09 1.38
37.49 1.48
222.41 3.63
134.98 3.07
66.52 2.52
22.97 1.82
85.93 2.46
0.89 2.24
1.38 1.86
4.22 1.99
145.05 3.48
86.06 2.71
3.41 1.87
56.16 2.52
10.32 2.31
66.94 2.91
50.41 2.57
212.89 3.55
49.58 2.46
42.09 2.47
6.62 1.58
97.28 2.73
72.85 2.51
218.55 3.70
128.23 3.10
34.78 2.36
-1.42 1.99
43.98 2.04
7.46 2.23
-1.15 1.95
119.27 2.84
18.22 1.89
89.86 2.81
49.01 2.50
60.76 2.66
12.60 2.28
16.06 1.62
17.87 1.52
6.37 1.47
3.10 1.14
1.39 1.61
30.09 2.14
4.36 2.19
17.47 2.16
0.10 1.91
3.67 1.51
7.06 1.67
5.88 1.43
6.11 1.15
60.58 2.77
368.72 4.93
13.99 1.78
0.81 1.66
51.77 2.28
116.61 3.15
19.77 1.77
20.51 2.19
92.19 2.87
61.58 2.52
0.92 1.70
8.46 1.95
2.92 1.33
110.38 3.07
73.40 2.77
256.60 4.25
146.81 3.41
11.73 1.69
281.67 4.30
195.00 3.77
14.27 2.15
69.12 2.53
18.39 1.91
263.80 4.32
642.23 5.52
95.12 2.87
106.74 2.91
8.97 1.64
14.37 1.25
14.87 2.05
27.14 2.32
4.91 1.54
3.01 1.43
52.85 1.85
38.31 1.61
0.64 1.09
288.53 3.93
119.08 3.17
30.92 2.11
28.52 2.12
2.37 1.89
31.47 2.31
11.94 1.95
345.77 4.68
200.37 3.53
20.97 2.23
0.54 1.85
5.78 1.79
32.65 1.39
10.37 1.62
78.57 2.21
7.41 1.40
32.46 1.57
3.57 1.93
0.10 1.89
89.68 2.92
108.80 3.13
12.06 1.94
107.06 2.69
10.93 1.81
3.77 1.77
35.16 2.18
18.08 2.10
25.59 2.29
14.07 1.86
86.23 2.53
362.82 4.48
9.10 1.92
3.29 1.81
25.70 1.53
6.98 1.74
3.20 1.61
4.03 1.22
48.88 2.43
23.38 2.25
8.06 1.84
54.40 1.53
21.12 2.20
19.80 1.85
80.03 2.38
23.84 1.98
0.68 1.94
9.48 2.07
1.01 1.83
57.24 2.48
13.43 1.92
23.75 2.19
2.11 1.51
133.35 3.01
23.98 1.40
2.47 1.74
45.89 2.34
57.67 1.82
71.35 2.25
41.91 1.87
0.22 1.31
104.75 2.99
29.14 2.52
85.30 2.89
132.32 3.31
73.08 2.47
0.67 1.85
8.08 1.22
248.76 3.71
204.80 3.73
97.77 3.02
5.70 1.63
3.33 1.51
53.95 2.09
3.27 1.30
1.65 1.77
4.79 1.90
68.11 2.52
1.38 1.28
9.12 1.82
19.28 2.16
6.65 2.03
2.26 1.64
44.49 1.87
43.20 2.17
4.72 1.66
-0.36 1.74
82.85 2.20
39.92 2.01
14.43 1.64
57.04 2.52
7.64 2.03
10.94 2.06
46.71 2.06
0.76 1.45
20.22 1.60
7.56 1.34
0.19 1.67
42.22 2.18
223.27 3.71
71.95 2.56
352.62 4.73
175.04 3.65
0.83 1.57
4.97 2.00
25.97 2.25
0.70 1.58
27.21 1.97
22.86 1.80
1.15 1.24
217.38 3.84
1.43 1.94
6.63 2.01
26.40 1.29
17.57 2.03
2.58 1.98
139.29 2.88
2.88 1.70
64.56 2.61
152.04 3.27
149.67 3.51
54.00 2.48
43.32 2.47
49.89 2.51
12.88 1.97
36.08 2.38
2.75 1.99
10.53 2.01
2.73 1.98
132.41 2.17
12.26 1.91
9.90 2.07
8.58 1.81
89.91 2.88
16.16 2.12
17.12 2.16
43.47 2.45
8.03 1.76
110.88 2.69
71.84 2.54
30.64 2.31
120.02 2.98
16.49 1.90
0.53 1.58
60.69 2.73
68.57 2.91
286.21 3.88
53.80 2.49
213.96 3.91
78.57 3.00
12.51 1.28
0.87 1.95
74.18 2.66
168.46 3.55
58.96 2.64
11.57 2.07
119.49 2.81
3.94 1.61
91.77 2.36
3.76 1.41
81.05 2.41
2.59 1.70
98.73 2.86
12.36 2.02
565.64 5.79
0.76 1.08
66.85 2.83
38.40 2.37
60.09 2.62
46.87 1.60
4.30 1.14
1.97 1.29
0.26 1.96
65.60 2.44
17.57 1.97
3.76 1.82
4.56 2.00
66.82 2.53
30.85 2.33
68.38 2.03
4.56 1.64
47.77 2.27
171.54 3.68
1.76 2.10
70.36 2.85
31.85 2.29
29.50 2.29
28.16 1.61
43.38 2.42
17.04 1.43
1.19 1.69
2.42 1.62
3.96 1.55
27.84 1.71
7.84 1.92
4.36 1.94
9.66 1.71
5.89 1.96
18.00 2.19
86.23 2.56
20.03 2.05
9.15 1.81
16.74 1.56
296.90 4.24
83.77 2.54
22.71 2.11
79.74 2.46
2.53 1.75
21.03 2.18
21.22 2.19
1.57 1.21
2.50 1.93
0.84 1.37
61.91 2.37
77.14 2.75
21.23 2.26
300.41 4.31
107.53 3.10
36.78 1.35
47.93 1.79
57.60 2.20
127.81 3.00
5.12 1.82
9.04 2.06
17.63 1.20
270.10 4.08
12.70 2.11
0.96 1.57
65.02 2.58
203.39 3.75
3.93 1.76
167.58 3.62
0.82 1.59
13.82 2.07
43.64 1.96
2.75 1.93
16.98 1.84
3.89 1.36
1.89 1.78
70.45 2.46
41.44 2.07
6.60 1.57
55.10 2.29
46.22 2.40
14.96 2.08
1.55 1.95
1.17 1.14
-0.15 1.78
118.74 2.89
2.55 1.65
155.48 2.92
3.15 1.45
9.61 1.74
0.67 1.91
111.06 3.27
195.17 3.34
220.68 3.81
0.69 1.93
34.37 2.06
2.44 1.51
82.21 2.60
113.07 2.76
0.59 1.54
1.85 1.75
0.77 1.79
2.46 2.17
60.78 2.64
232.16 4.02
-0.98 1.67
5.92 1.86
373.12 4.87
1.44 1.20
400.34 4.86
100.57 2.06
124.00 2.90
5.52 1.87
122.80 2.85
25.27 1.89
120.48 2.96
9.79 1.82
96.90 2.54
1.73 1.75
2.67 1.77
431.61 4.96
17.68 1.32
28.79 1.62
7.44 1.82
151.96 3.01
25.55 1.31
85.06 2.14
11.68 1.89
139.30 3.26
7.81 2.03
404.34 4.45
8.83 1.87
75.67 2.85
5.15 1.87
4.70 1.93
32.91 1.39
0.67 1.79
2.83 1.92
165.25 3.02
1.28 1.45
0.33 1.72
2.53 1.85
452.75 5.29
92.25 2.70
12.14 1.79
195.62 3.21
29.96 1.79
165.91 3.03
7.69 1.71
2.88 1.29
3.70 2.07
37.00 2.33
225.09 3.62
260.12 3.97
87.76 3.02
4.87 1.34
40.74 2.64
44.46 1.82
72.44 1.99
265.20 3.80
171.39 3.69
1.66 1.95
6.32 1.28
173.80 3.40
2.99 2.02
83.44 2.52
68.89 2.09
1.37 2.08
147.26 3.19
22.22 2.34
26.16 2.17
39.67 1.70
110.37 2.74
0.15 1.42
99.81 2.57
39.44 2.23
98.18 1.89
31.57 2.32
120.11 2.58
860.91 6.32
106.51 2.75
1.41 2.27
18.61 1.87
113.43 2.70
2.63 1.96
123.97 2.12
16.76 1.35
380.87 4.89
22.58 1.54
198.59 3.81
0.28 1.37
229.24 3.72
5.46 1.72
109.42 1.89
102.18 2.99
3.45 1.97
0.64 1.72
3.85 1.85
114.19 2.17
352.03 4.39
37.14 2.59
24.11 2.11
62.21 2.50
0.27 1.54
44.83 2.37
14.24 2.04
34.30 2.32
7.37 2.04
575.45 5.89
175.30 3.03
222.11 3.57
1.18 1.78
11.09 2.03
1.50 1.23
252.48 4.06
21.32 1.96
51.52 2.18
7.83 2.01
97.36 1.87
271.71 4.23
12.31 1.69
14.39 2.37
2.80 1.44
1.50 1.87
1.11 1.88
112.33 2.34
13.79 2.06
477.53 5.43
7.93 1.53
-0.19 1.91
14.59 2.02
30.27 2.08
1.85 1.63
330.64 4.02
2.63 1.57
82.63 2.18
20.94 1.83
0.83 1.84
30.01 2.30
85.15 2.48
411.39 4.51
4.68 1.88
136.96 2.66
42.65 2.32
68.40 2.60
103.21 2.43
15.62 2.35
2.63 1.52
13.38 2.07
77.01 2.26
18.49 2.16
75.94 2.98
141.20 3.02
91.32 2.50
9.28 1.76
5.67 1.81
7.22 1.19
59.73 2.53
1.56 1.91
320.34 4.73
0.32 1.48
158.14 2.31
71.74 2.89
19.92 1.60
201.59 3.75
0.12 1.61
62.94 2.60
210.33 3.87
5.48 1.83
0.46 1.86
18.83 2.33
34.42 2.28
6.73 2.05
34.22 1.99
110.77 3.05
28.05 1.94
16.64 2.12
21.47 2.44
2.58 1.65
10.84 2.04
32.28 2.16
1085.50 6.83
5.96 1.09
16.68 1.36
286.95 3.94
52.87 1.54
34.10 2.29
1.59 1.94
186.88 3.27
7.74 1.91
399.08 4.71
16.20 2.02
3.54 1.76
2.59 1.94
159.79 3.34
28.79 1.43
112.51 3.00
82.69 2.46
53.56 2.47
220.36 3.76
116.32 3.09
7.88 1.98
6.29 1.81
285.24 4.29
281.42 3.82
192.20 3.48
13.04 1.33
327.41 4.47
54.26 1.84
69.72 2.71
162.18 3.51
7.10 1.82
89.31 1.74
82.13 2.86
1.84 1.92
15.96 1.56
19.46 2.38
22.84 1.92
50.06 2.43
0.48 1.90
25.42 1.50
117.65 3.15
6.66 1.59
1.01 1.31
6.13 2.13
34.42 1.55
108.25 3.19
22.15 2.30
21.52 2.09
2.08 2.13
13.10 1.58
100.70 3.14
174.41 3.89
152.60 3.77
43.12 2.75
115.60 3.07
114.23 3.00
84.18 2.86
124.14 3.03
201.17 3.63
130.81 3.29
449.50 5.35
-0.68 1.35
114.62 3.07
22.10 1.37
223.95 3.90
24.09 1.88
68.56 2.83
25.27 2.37
2.22 2.09
150.96 2.65
183.71 3.48
90.28 2.60
129.14 3.61
360.52 5.05
49.50 2.67
3.96 2.21
87.45 2.95
49.12 2.72
36.29 2.48
25.19 2.81
178.26 3.44
3.17 1.69
21.92 1.67
2.91 1.82
67.26 2.77
23.06 2.11
1.43 1.80
44.15 1.79
66.47 2.01
740.53 5.95
131.85 3.40
382.90 5.48
211.34 4.05
54.09 2.24
568.64 5.44
49.57 2.68
249.32 3.94
1.59 2.20
312.97 4.83
18.25 1.51
201.61 3.65
8.09 2.06
1.57 1.56
6.11 2.11
99.74 3.08
8.54 2.15
27.28 2.37
280.82 3.98
651.18 6.25
4.07 2.14
197.33 3.91
374.44 5.21
23.38 1.87
9.46 2.24
3.22 2.07
60.85 3.00
25.58 2.29
3.74 2.05
11.13 1.39
5.41 1.95
159.49 3.47
1.61 2.00
280.16 4.02
41.66 2.31
29.99 1.88
122.86 3.33
267.11 4.51
37.59 2.21
2.91 1.99
9.83 2.06
1.76 1.46
123.33 2.53
54.12 2.44
8.39 2.14
130.11 3.46
86.66 2.50
1.37 1.80
17.63 1.89
171.92 3.89
9.98 1.88
47.89 2.98
4.00 2.33
20.73 2.05
5.11 1.66
96.27 2.46
17.83 2.14
-1.01 1.46
59.55 2.50
1.24 2.43
127.05 3.55
5.47 1.94
37.79 2.48
205.91 4.03
13.34 1.91
6.60 1.68
1.22 1.08
32.08 2.17
166.21 3.64
109.15 3.04
15.00 2.21
31.06 2.00
237.48 4.09
47.38 2.85
31.83 2.42
47.64 2.37
64.31 2.06
124.41 3.00
231.57 3.94
116.02 3.13
218.42 3.56
244.77 4.27
-0.16 2.49
37.81 2.87
18.29 2.29
10.08 2.38
5.17 2.30
167.80 3.55
215.24 4.37
627.37 5.96
15.12 1.52
103.65 3.25
67.22 2.71
13.80 2.11
10.67 1.48
144.26 3.04
48.42 2.51
66.01 2.78
120.68 3.41
128.07 2.99
84.14 2.93
17.87 2.43
13.07 2.42
139.35 3.43
157.54 3.64
505.93 5.19
21.49 2.45
465.38 4.94
70.75 2.19
43.72 2.50
2.16 1.32
432.14 5.00
113.87 3.05
74.24 2.17
54.49 2.74
76.64 3.15
36.34 2.23
110.73 2.26
25.15 1.46
21.51 1.34
216.35 4.18
11.59 2.19
26.97 2.00
683.82 5.91
418.56 5.51
7.66 1.95
321.65 5.02
162.53 3.68
480.37 4.96
216.86 3.66
3.91 2.32
72.54 3.12
29.13 2.63
1.17 2.24
17.94 1.84
1.65 1.26
0.17 1.37
3.44 2.32
4.13 2.38
1.84 1.82
233.43 4.45
44.65 2.13
333.49 4.65
192.64 4.00
2.74 1.95
3.38 2.09
0.48 2.43
16.78 2.29
44.02 2.80
15.14 2.16
621.43 6.44
3.14 1.37
69.88 2.49
2.19 1.21
2.97 1.30
65.49 2.64
14.83 2.44
42.64 2.49
7.04 1.81
115.52 2.35
3.60 1.28
590.34 5.61
29.97 2.16
92.72 2.93
74.28 2.86
1.26 2.15
33.32 2.42
13.66 1.74
80.98 3.12
148.88 3.31
73.41 3.03
19.29 2.76
15.08 2.55
3.50 2.18
5.86 2.35
216.58 3.99
9.49 1.85
1.20 2.33
9.02 1.58
27.68 2.11
282.24 4.26
46.62 1.62
6.49 1.13
20.15 2.28
90.32 2.57
145.07 3.45
34.11 1.89
33.41 1.78
54.32 1.88
19.55 1.44
132.34 3.13
524.68 5.38
35.66 2.30
464.22 5.59
17.99 2.52
11.10 1.74
11.46 1.84
15.30 2.32
2.88 1.82
34.06 1.74
30.99 2.52
2.31 1.57
48.25 2.38
85.69 3.14
81.97 2.57
5.47 1.72
124.55 3.12
387.33 5.11
29.81 2.40
1.48 2.10
4.64 1.69
146.24 3.62
312.99 5.04
98.69 2.80
24.88 2.25
76.32 2.27
104.87 3.59
339.74 4.49
6.54 2.19
64.71 3.02
506.91 5.51
20.72 2.45
15.22 1.50
22.88 2.04
45.40 2.45
25.70 2.22
20.83 1.92
192.47 4.06
7.46 2.09
110.98 2.90
585.34 5.61
388.23 5.04
3.87 2.05
2.26 2.00
27.36 2.30
4.35 1.69
0.16 1.53
79.25 2.84
36.75 2.14
144.51 3.33
28.53 2.78
83.00 3.47
122.16 2.93
59.87 2.29
10.34 1.22
11.76 1.67
197.50 3.62
2.01 1.60
74.55 2.74
70.78 2.68
460.53 5.26
2.36 2.11
35.65 2.70
3.74 1.94
34.49 2.67
93.90 3.18
73.34 2.88
10.57 1.89
19.63 1.71
35.64 2.49
15.79 2.19
270.64 3.78
0.95 1.64
-0.03 1.38
4.32 1.13
30.02 1.97
10.23 2.22
0.14 2.14
555.10 6.16
52.60 2.81
28.50 2.87
84.33 3.21
57.03 2.06
3.56 1.47
86.37 3.04
64.41 2.70
159.62 3.04
38.47 2.42
1.34 2.01
87.50 2.13
915.18 6.87
6.99 2.09
1.21 1.88
727.35 6.00
5.83 2.16
3.94 1.95
164.72 3.76
48.71 2.50
14.68 1.92
17.82 2.46
127.08 2.67
23.12 2.01
36.59 1.76
5.50 1.33
0.65 1.37
16.92 1.26
-1.01 1.84
110.09 2.57
3.07 1.46
56.38 1.80
2.36 2.36
58.53 2.61
3.48 1.90
53.25 2.75
5.81 1.92
59.56 2.65
102.50 2.05
175.30 3.88
256.63 4.48
14.73 2.56
35.68 2.27
21.72 2.16
74.52 2.83
19.03 2.78
48.20 2.02
61.01 2.57
1.31 1.98
122.01 3.27
198.40 2.94
0.99 1.26
211.80 3.55
39.39 2.68
8.47 2.14
25.01 2.22
1.77 1.70
12.27 1.77
51.11 1.84
46.55 2.84
29.44 1.79
80.14 2.57
265.24 4.31
0.38 2.15
29.07 2.31
5.38 1.56
19.38 2.07
61.53 2.84
27.87 2.33
126.15 3.12
34.16 2.29
10.34 1.71
2.50 2.03
10.24 2.24
6.59 1.71
6.21 1.60
11.27 1.75
13.87 2.18
578.74 6.39
-0.14 2.12
2.19 1.98
50.15 2.76
21.50 1.97
1.13 2.63
-1.33 2.12
3.11 1.81
69.01 3.04
60.23 3.20
222.12 3.36
34.86 1.58
-0.04 1.13
34.90 2.57
-0.09 1.66
4.80 1.89
1.78 1.64
55.60 2.68
2.02 2.06
78.78 2.74
189.77 4.18
32.23 2.31
75.67 2.64
22.37 2.27
0.87 1.64
244.89 3.99
504.87 5.93
364.59 4.98
5.17 2.43
52.44 2.77
1.14 2.14
171.16 3.30
47.61 2.25
113.90 2.76
40.68 2.36
25.10 1.91
0.78 2.00
56.60 2.43
70.29 2.67
4.27 2.02
4.93 1.83
7.42 1.19
5.79 2.09
199.64 3.90
544.93 5.36
45.77 2.53
27.51 2.90
42.16 2.50
171.76 3.96
13.00 2.55
8.27 1.64
3.69 2.16
14.69 2.12
2.63 1.76
23.51 2.32
239.03 3.67
-0.57 1.57
248.60 3.41
18.88 1.58
107.27 2.22
314.62 4.52
40.21 2.62
0.27 2.16
17.42 2.86
48.33 2.34
12.01 1.67
12.63 2.32
113.19 3.03
10.27 1.98
16.80 1.69
24.02 1.69
6.68 1.59
4.10 1.25
3.98 1.14
25.17 2.58
136.11 2.96
41.19 1.57
20.05 1.82
9.18 1.84
53.39 2.50
105.43 3.31
21.61 2.53
-0.51 1.17
95.58 2.62
147.99 3.67
2.67 1.82
335.88 4.82
200.29 4.19
19.01 1.97
40.01 2.53
13.30 2.59
6.71 1.55
4.73 1.66
67.80 2.75
28.70 1.93
33.80 1.87
12.43 1.53
54.91 1.84
588.25 5.19
75.97 2.84
33.31 2.45
3.68 2.06
213.20 3.85
22.98 1.59
27.89 2.32
8.28 2.21
16.39 1.69
1.96 1.67
7.57 2.40
356.50 5.19
126.34 3.25
1.18 1.33
128.75 3.16
39.70 2.18
2.18 2.15
276.49 4.28
31.42 2.66
96.27 2.72
110.21 3.02
27.76 2.26
153.26 3.72
9.52 1.98
43.46 2.49
3.09 1.97
123.30 2.89
4.66 1.53
2.44 2.09
199.60 3.84
110.30 3.25
458.59 5.94
110.19 3.27
82.89 3.23
0.89 2.48
19.06 2.40
34.35 2.18
320.19 4.68
2.73 2.06
8.22 1.18
405.94 4.48
187.94 3.49
3.85 2.07
7.02 1.70
109.86 3.20
52.54 2.74
6.34 2.22
11.14 1.91
412.46 5.41
15.08 1.91
8.32 1.14
-0.14 1.95
147.26 3.65
350.53 4.64
191.30 3.76
24.87 1.50
156.53 3.73
13.89 2.28
76.62 2.92
38.51 2.43
-0.42 2.20
-1.61 1.77
16.75 1.87
119.92 2.91
36.26 2.56
233.91 3.95
3.81 1.77
132.76 3.54
54.63 2.69
38.58 2.34
22.34 2.47
84.03 2.40
75.02 2.92
23.33 1.95
4.15 1.87
18.49 1.40
-0.28 2.03
3.22 1.90
9.30 1.98
0.52 1.12
0.88 1.60
11.03 1.87
61.53 2.58
190.33 3.93
162.75 3.35
0.21 1.99
-0.08 1.70
119.03 2.46
59.26 2.62
30.69 2.46
64.14 2.86
0.44 1.85
0.54 2.51
182.28 3.82
9.21 2.14
23.01 2.11
217.74 4.43
0.84 1.54
47.74 2.12
6.93 1.40
0.95 1.51
45.08 1.91
2.36 1.35
4.13 2.32
23.06 2.29
62.15 2.46
1.14 1.96
0.52 1.59
1.04 1.27
15.07 2.18
18.52 2.61
105.12 2.66
9.42 1.86
4.65 2.15
3.10 1.33
123.83 3.04
7.05 2.07
2.02 2.14
3.44 1.28
1.30 1.39
17.21 1.46
1.69 2.24
26.72 1.92
24.23 1.79
128.04 3.20
7.25 1.10
149.06 3.00
125.39 3.28
219.59 3.30
126.26 3.51
1.58 1.67
106.84 3.06
404.77 5.45
17.91 2.38
2.07 1.87
16.73 2.22
8.86 1.28
369.63 4.37
10.74 1.87
163.32 3.65
132.25 3.44
34.28 2.61
21.50 1.82
31.78 2.24
41.86 2.55
10.65 2.30
61.24 2.08
72.20 3.37
0.56 1.48
115.90 3.51
152.88 3.65
6.97 1.98
34.08 2.57
146.09 3.17
101.93 2.01
9.42 2.12
65.92 3.02
2.24 1.19
290.46 4.21
84.73 2.80
89.73 2.75
59.79 2.35
192.09 3.54
15.46 2.55
4.07 2.21
0.72 1.63
5.22 2.01
344.52 5.36
4.58 2.01
56.26 2.88
78.99 3.47
10.69 1.92
6.88 1.41
13.83 1.91
128.67 3.04
3.62 1.63
30.99 1.59
13.09 2.34
602.09 6.19
1.14 1.20
51.51 2.52
15.45 1.51
427.16 4.64
36.48 2.42
135.74 3.56
125.86 2.27
200.23 3.78
20.86 2.01
197.84 3.54
8.23 2.78
22.46 2.38
145.09 3.01
198.50 4.17
43.85 2.56
89.25 2.33
8.21 1.49
3.05 1.32
62.35 2.56
8.69 2.01
3.81 1.64
91.87 2.38
98.61 2.98
70.65 2.04
46.29 2.32
159.68 3.67
83.58 2.78
1.66 1.57
47.05 1.99
8.59 2.51
9.79 2.21
3.16 2.16
87.79 2.95
17.04 2.14
302.35 4.90
6.74 2.55
106.83 3.30
78.56 3.16
5.95 2.41
695.42 6.70
33.10 2.47
4.96 2.28
13.96 2.21
27.49 2.21
82.16 2.67
20.23 1.93
8.60 1.68
18.57 1.70
3.70 1.66
257.48 4.22
67.21 1.70
0.79 1.78
311.84 4.69
18.71 2.63
26.38 1.67
177.16 3.37
8.27 1.86
31.71 2.47
2.26 1.95
56.51 1.69
5.03 2.37
17.73 1.27
12.87 2.23
0.26 1.62
21.33 2.57
13.72 1.21
1.02 2.40
86.67 2.39
6.10 1.96
25.97 2.40
3.76 2.11
3.05 1.71
264.71 4.44
326.38 4.89
40.87 1.71
119.44 3.00
2.84 1.87
-0.01 2.25
0.31 1.41
279.74 4.14
256.05 4.25
397.09 5.26
120.71 2.30
122.13 3.12
46.40 2.18
43.63 1.73
33.61 2.54
29.37 1.87
564.23 5.75
32.76 2.55
13.25 1.73
50.24 3.07
84.77 2.81
0.06 1.79
149.20 3.24
2.04 1.91
90.00 2.99
185.82 3.30
8.84 2.17
4.01 1.44
45.53 2.61
187.50 2.70
50.54 2.46
102.20 2.84
194.68 3.83
3.25 2.16
9.72 1.82
52.88 3.12
2.55 2.09
463.71 5.05
377.10 5.44
11.39 2.30
0.50 1.94
-0.20 1.11
3.18 2.16
348.84 4.77
29.96 1.52
106.99 3.14
33.88 2.10
74.50 2.14
8.74 1.95
119.15 3.26
33.78 1.44
156.78 3.62
93.25 2.80
64.46 2.22
372.85 4.48
2.35 1.90
297.35 4.71
10.74 2.30
5.41 2.55
9.56 1.96
40.02 2.57
307.89 5.10
38.32 2.57
212.94 3.93
1.76 2.01
92.13 2.81
10.11 1.88
187.38 3.31
73.72 2.85
4.26 1.93
0.89 1.06
3.79 1.46
0.19 2.16
87.95 2.92
20.15 1.83
33.25 2.73
26.37 2.73
59.78 2.62
209.67 3.74
291.90 5.01
3.48 2.10
55.66 2.74
25.36 1.57
438.80 5.28
6.16 1.30
4.98 1.74
151.25 3.36
131.40 2.40
36.55 2.54
139.82 2.84
28.81 2.40
135.39 3.32
480.99 5.98
38.01 2.79
34.42 2.74
14.92 2.51
50.80 2.84
35.10 2.62
2.62 2.12
130.19 2.87
0.50 1.43
-0.11 2.01
1.56 2.01
11.95 1.76
108.39 2.83
13.28 2.25
6.21 1.76
4.43 1.21
5.48 2.40
3.63 1.62
39.96 1.73
6.51 1.98
24.19 2.24
387.52 4.72
98.87 2.72
3.01 1.70
1.74 1.78
92.39 1.87
29.81 2.35
108.50 2.43
5.55 1.95
96.84 1.93
270.71 4.46
4.32 1.99
32.38 1.61
49.20 2.70
115.17 3.11
77.50 2.64
29.92 2.16
63.58 2.64
8.57 1.74
12.14 2.12
449.70 5.50
386.06 4.92
2.73 1.97
60.51 1.83
3.14 2.03
59.54 2.52
0.01 1.54
34.78 2.48
190.55 4.07
2.20 1.06
2.55 1.66
7.06 2.15
102.91 3.14
174.28 3.77
119.16 3.19
278.71 4.40
320.03 4.40
1.51 1.40
36.86 2.22
133.09 3.27
0.01 1.23
253.05 4.02
25.09 2.09
12.14 2.16
3.22 1.96
22.17 1.51
4.68 2.07
3.51 1.84
172.20 3.70
52.64 2.47
60.86 2.03
282.61 4.63
110.70 3.34
48.86 2.57
655.01 5.87
6.30 1.73
-0.42 2.12
88.76 3.18
11.69 2.28
77.46 2.77
12.64 2.32
33.19 1.52
6.42 1.96
82.41 2.34
36.45 2.34
10.65 2.12
81.76 2.20
75.18 2.83
2.57 1.79
13.71 1.56
19.10 2.24
105.18 2.61
7.71 1.24
472.02 5.41
77.72 3.05
34.54 2.60
145.41 3.61
371.69 5.25
359.59 5.11
3.94 2.28
190.48 3.72
1.21 1.84
247.24 3.73
-0.40 1.84
4.13 1.41
4.01 2.34
21.57 1.86
20.25 1.92
15.01 1.77
18.47 2.00
123.73 2.99
50.97 2.88
796.68 7.45
540.71 6.42
64.11 3.31
52.31 2.87
199.88 4.37
4.50 1.12
0.31 1.33
295.38 4.49
179.66 3.42
2.31 1.58
78.62 1.68
421.54 4.92
22.65 1.48
4.51 2.02
8.63 1.69
8.80 1.87
190.46 3.64
23.51 2.38
26.77 2.14
92.85 2.62
89.96 2.96
47.33 2.50
13.67 1.94
26.63 2.66
385.25 5.38
6.91 2.00
535.05 5.53
171.34 2.92
89.52 2.62
52.68 2.47
164.84 2.85
0.95 2.02
159.97 3.54
7.98 1.86
77.50 2.89
118.64 3.28
8.07 2.11
67.03 2.46
11.40 1.55
284.40 4.60
91.34 3.07
1.74 1.11
176.48 2.83
93.19 3.03
3.28 1.67
544.95 5.61
3.33 2.21
18.85 1.45
10.40 2.20
21.82 2.20
2.25 1.63
8.25 1.22
23.77 2.48
8.10 1.75
101.64 2.39
107.29 3.21
3.32 2.07
93.33 2.83
5.32 1.25
26.97 2.20
10.32 1.66
8.00 2.14
133.18 3.22
4.91 1.96
91.84 2.82
6.49 1.69
8.53 1.87
72.26 2.99
30.04 1.87
3.95 1.23
7.44 1.95
312.97 4.14
3.67 1.61
221.03 4.18
102.90 3.23
25.47 2.31
133.13 3.36
121.68 3.20
100.68 3.02
53.10 2.57
85.29 2.54
55.04 1.86
2.16 2.30
87.55 2.56
1.69 1.69
28.00 2.29
-0.50 1.56
3.20 1.14
15.52 1.54
25.85 2.28
0.79 1.70
114.48 2.34
23.99 2.06
133.34 3.53
7.23 2.19
109.77 2.71
19.91 2.29
184.59 3.79
172.56 3.65
7.34 1.58
16.11 2.11
152.35 3.16
316.84 4.28
259.52 4.24
14.26 1.96
11.52 1.24
154.03 2.70
17.59 2.20
31.96 2.10
16.80 1.91
11.41 2.14
32.60 2.22
549.45 5.65
63.49 2.42
34.84 2.55
97.21 3.27
603.61 6.66
49.53 3.18
33.35 2.69
88.09 3.20
199.54 4.02
333.83 4.97
97.16 3.14
197.57 4.17
269.76 4.69
39.85 3.05
15.11 1.31
74.32 2.66
25.47 2.07
56.66 1.71
11.29 1.34
61.18 2.75
0.45 1.47
0.28 2.01
381.45 4.94
18.97 1.20
67.50 2.50
2.03 1.98
1.22 1.83
2.80 1.05
462.80 5.22
1.56 1.52
5.50 2.09
24.22 2.35
70.10 2.85
62.26 2.73
16.30 2.30
7.96 1.94
2.99 1.74
10.27 1.98
78.91 2.64
20.52 2.48
265.77 4.63
0.21 2.32
33.37 2.74
110.89 3.46
65.18 2.11
1.32 2.21
70.36 2.35
111.08 2.43
6.19 2.15
1.52 1.55
-0.32 1.97
27.10 2.34
19.60 2.25
37.13 2.45
1.32 1.31
0.54 1.53
4.12 1.85
97.74 2.20
54.69 2.46
2.16 1.61
25.60 2.28
16.80 1.58
114.52 3.31
20.01 1.98
22.36 1.87
94.19 2.65
22.23 2.11
1.86 1.69
198.00 3.82
197.40 3.90
336.29 4.04
155.96 3.28
235.84 4.07
33.23 2.42
1.31 1.72
19.43 1.46
30.95 2.63
83.21 2.73
33.05 1.55
2.87 1.88
9.23 1.31
6.59 1.54
295.76 4.41
0.72 1.13
128.86 2.93
282.91 4.55
2.64 2.10
837.14 7.37
126.12 3.43
188.05 3.91
188.24 3.61
14.95 1.26
82.64 2.86
41.80 2.00
193.84 3.79
43.35 2.51
123.11 3.23
10.68 1.18
65.23 2.36
25.88 1.78
10.88 2.03
4.27 1.88
-0.66 1.44
0.93 1.83
2.14 1.18
6.23 1.89
116.17 3.13
57.46 2.89
243.95 3.75
85.79 3.45
2.69 2.01
25.87 1.88
222.75 3.92
1.93 1.70
125.67 3.00
25.85 2.27
4.84 2.04
9.90 2.41
38.88 2.72
13.79 1.26
94.00 2.81
4.67 1.66
144.90 3.48
16.56 2.22
91.71 3.08
4.50 2.05
172.73 2.99
582.19 6.06
4.29 2.50
88.75 3.46
683.82 6.87
28.27 2.60
3.41 1.52
102.00 2.95
11.59 2.38
1.96 2.71
45.13 3.08
89.75 3.19
7.07 1.34
7.68 2.29
5.50 1.46
1.66 1.72
22.59 2.30
17.89 1.63
8.22 1.43
81.84 2.46
233.94 4.01
3.00 2.34
70.76 2.87
43.41 2.98
246.29 4.73
254.93 4.61
25.91 2.32
532.83 5.90
12.25 2.66
96.14 3.49
106.49 3.62
8.25 1.68
69.04 2.93
29.41 1.56
22.10 1.52
1.27 1.79
2.65 1.80
190.15 3.48
35.25 2.20
87.18 2.79
180.48 3.01
2.35 2.02
44.71 1.99
35.65 2.67
406.83 5.02
14.09 2.16
2.57 2.01
158.70 3.00
-1.64 2.10
74.54 2.06
30.68 1.94
61.00 1.62
36.47 1.61
17.31 1.98
386.68 4.94
30.94 2.57
3.34 2.12
448.88 5.49
122.15 2.89
11.88 1.23
64.85 2.07
23.75 1.75
283.46 4.16
95.33 2.70
5.13 1.96
48.33 1.50
266.15 4.17
33.70 1.92
156.27 3.57
8.42 2.14
547.44 6.05
152.73 2.52
82.50 2.61
390.96 5.28
8.39 1.32
55.26 2.64
12.67 2.34
23.66 2.11
10.22 1.96
1.84 1.32
33.39 1.84
50.62 2.39
42.81 2.23
1.06 1.95
132.82 3.37
39.22 2.50
35.40 2.48
176.62 3.73
0.53 1.88
52.33 2.60
361.92 5.12
419.11 5.36
74.57 2.90
257.18 4.35
88.39 1.90
16.26 2.04
485.66 5.31
104.57 2.89
9.46 2.31
11.96 2.38
9.13 2.36
103.71 3.55
7.26 1.77
59.30 2.56
78.86 3.01
59.44 1.93
198.50 3.66
21.11 1.66
-0.23 1.66
22.08 2.12
71.68 2.76
6.67 2.38
465.02 5.75
74.42 3.02
6.57 2.28
105.96 2.65
61.59 3.01
4.29 2.37
12.21 2.77
0.86 1.30
14.69 1.92
30.42 1.99
4.23 1.76
11.55 1.17
51.03 1.94
13.78 1.81
105.66 2.72
7.77 1.35
4.72 1.31
49.21 2.62
6.43 1.79
7.37 1.89
54.25 3.16
34.69 2.73
6.13 2.07
22.61 2.86
61.64 1.96
1.62 1.89
13.97 2.02
100.85 2.02
74.76 2.27
95.39 2.95
53.53 2.38
62.86 2.72
1.12 1.25
321.41 4.23
32.22 2.15
105.94 2.92
547.82 5.43
53.08 2.70
347.74 4.47
523.62 5.89
220.80 3.23
29.84 2.44
22.90 2.18
13.35 2.17
294.66 4.63
167.35 3.86
170.55 3.74
112.48 3.43
96.66 3.41
700.39 6.73
0.66 1.47
75.20 2.09
28.25 2.18
169.59 3.54
8.62 2.34
135.47 3.58
0.08 2.01
61.76 2.75
63.82 2.24
17.46 2.00
1.89 1.76
50.85 2.65
12.75 2.14
544.43 5.68
25.62 2.23
132.10 3.35
37.10 2.47
937.75 7.67
41.26 1.72
10.83 1.48
167.27 4.00
43.87 1.94
48.31 2.78
14.27 1.91
1.90 1.89
20.03 2.15
231.76 4.09
177.00 3.57
36.52 2.36
1.79 1.30
2.42 1.69
135.97 2.16
306.11 3.77
26.85 2.13
6.45 1.95
24.91 2.27
29.41 2.36
270.06 4.44
143.59 2.76
69.26 2.61
9.65 2.08
32.38 2.82
24.62 2.13
35.73 2.60
118.73 3.67
7.51 1.74
0.95 1.62
0.21 1.56
36.43 1.93
225.81 3.52
174.40 2.69
0.12 1.98
48.08 1.62
283.65 3.36
30.18 2.10
306.40 4.59
66.55 2.89
123.67 2.90
68.65 2.79
14.33 2.45
137.56 3.13
24.05 2.24
26.58 2.33
8.78 1.31
159.13 3.57
13.70 2.18
57.52 2.16
156.77 3.24
64.40 2.53
791.52 6.86
21.03 2.22
161.79 3.67
33.08 2.66
19.43 1.91
480.62 5.76
1.76 1.85
-0.46 1.74
140.60 3.40
2.37 2.25
13.23 2.38
1.90 1.96
218.30 3.69
1.92 2.16
123.87 3.49
53.47 2.65
45.93 2.15
309.13 4.40
171.03 3.71
5.97 1.70
775.41 6.99
22.23 1.43
63.02 2.02
0.29 1.81
95.68 3.36
103.67 2.56
32.71 2.62
1.60 1.29
85.18 2.91
5.15 2.32
69.01 2.22
27.47 2.25
314.26 4.57
45.04 1.57
-1.39 1.28
-2.19 1.45
78.55 2.52
18.15 1.71
300.19 4.12
45.59 2.50
96.90 3.08
89.70 2.24
118.22 3.08
2.11 2.14
33.80 2.63
112.46 3.26
23.11 2.42
30.79 2.60
16.72 1.73
12.48 1.84
62.56 2.01
14.09 2.27
28.01 2.32
314.40 4.27
256.36 3.95
133.83 3.18
23.58 2.15
231.36 4.14
5.32 1.41
54.45 2.38
1.53 1.73
179.43 3.85
32.96 2.61
2.04 2.24
2.60 2.26
644.00 6.34
105.21 3.24
61.61 2.79
0.21 1.88
24.40 1.58
41.17 2.14
0.98 1.97
136.00 3.39
172.92 2.67
455.98 4.86
210.50 3.97
16.21 2.17
20.12 2.01
10.91 2.18
187.16 3.43
45.80 3.05
79.65 2.52
26.20 1.34
15.26 1.85
132.28 3.18
94.55 3.22
17.09 2.22
2.27 2.33
48.53 1.63
68.25 2.42
2.84 1.22
2.76 1.42
6.90 2.11
514.41 5.76
60.80 2.42
81.84 1.82
199.30 3.14
1.13 2.24
78.74 2.37
242.16 3.99
26.70 2.56
319.98 4.32
224.62 3.85
168.37 3.54
1.54 1.23
115.74 3.41
147.70 2.89
248.51 4.24
77.82 2.73
508.38 5.20
102.86 2.87
78.85 2.73
114.92 3.14
0.03 1.18
121.42 2.50
209.06 4.24
86.09 3.13
228.09 3.52
235.92 4.23
-1.16 1.68
23.23 2.07
122.93 3.23
398.38 4.48
407.82 5.15
7.61 1.19
2.71 1.82
82.13 2.85
22.83 1.57
195.06 3.47
206.96 3.98
151.22 3.38
45.55 2.66
29.11 2.25
32.65 2.52
389.87 5.38
15.69 1.51
111.27 2.63
3.49 1.49
32.85 1.73
-0.11 2.29
12.82 1.34
72.78 1.85
0.13 1.68
7.99 2.07
29.81 2.03
559.25 5.53
32.97 2.24
121.53 3.18
60.57 1.73
3.54 1.59
138.19 3.02
32.58 2.11
515.29 5.48
42.97 2.40
1.70 1.61
12.39 1.70
7.69 2.08
32.79 2.56
4.38 2.25
143.09 3.48
0.43 1.07
42.18 1.86
186.58 3.79
2.66 1.64
13.43 1.95
179.42 3.77
252.91 3.61
49.11 2.53
-1.19 1.51
148.32 3.48
69.77 1.83
131.27 3.05
3.50 1.82
0.25 1.53
3.41 1.83
3.43 1.79
53.97 2.80
5.15 2.38
167.39 3.71
32.91 2.09
24.84 2.08
384.99 4.69
4.00 1.96
281.93 3.51
450.31 4.70
407.19 4.78
157.73 3.57
41.75 1.57
205.58 3.90
3.24 1.94
117.53 2.48
80.81 2.43
35.96 2.56
38.49 2.36
18.65 2.26
408.26 5.17
144.89 2.78
142.22 3.05
1.21 1.97
60.74 1.98
25.87 2.27
268.15 4.40
29.40 2.32
265.86 3.27
5.95 2.00
170.33 3.62
3.69 1.38
7.52 1.79
25.24 2.53
86.09 2.79
110.12 2.07
251.37 4.47
96.63 3.34
32.73 1.66
35.42 2.74
19.24 2.20
53.65 2.36
226.32 4.05
1.22 1.87
5.98 1.51
143.45 2.85
205.89 3.50
29.70 2.24
2.01 1.57
58.69 2.60
337.35 4.31
537.45 5.52
37.40 2.57
62.05 3.12
1.38 1.67
25.92 1.94
25.40 2.47
99.14 2.63
1.44 1.97
1.85 2.11
592.76 5.71
1.94 1.95
10.87 1.28
28.39 2.11
119.57 3.44
92.00 2.97
167.72 3.37
1.32 1.72
231.96 3.90
18.98 1.22
147.38 3.45
21.84 1.30
116.70 2.45
-0.76 1.56
22.85 2.03
11.79 2.51
118.55 3.22
27.66 1.28
87.07 2.15
124.46 2.84
209.22 3.53
101.04 3.36
38.69 1.99
231.19 3.93
297.10 4.02
65.53 2.20
607.44 6.02
1.16 1.06
32.57 1.54
18.83 1.71
161.87 3.57
61.69 1.97
87.73 2.91
55.01 2.55
17.67 2.22
567.62 5.77
48.42 2.71
166.00 3.69
9.93 2.23
68.99 1.82
18.59 1.74
12.29 2.01
7.48 2.38
23.72 2.30
3.28 1.20
186.87 3.29
67.78 2.91
94.31 2.80
26.74 2.50
43.09 2.20
374.37 4.68
33.02 2.72
93.07 3.33
3.22 2.15
120.96 3.37
4.41 2.02
16.61 2.10
501.18 5.34
18.42 1.93
3.96 2.07
285.53 4.44
0.82 1.94
242.54 4.05
4.31 1.77
6.45 1.90
38.44 2.33
14.90 2.13
2.21 1.79
28.62 2.55
22.30 1.64
31.38 1.68
75.74 3.31
136.55 3.09
75.73 2.66
5.63 1.89
1.57 2.12
16.45 2.67
210.46 4.11
75.49 2.49
60.09 2.73
93.03 2.78
184.12 3.70
1.18 1.32
214.96 3.74
28.89 1.65
267.53 4.17
5.50 2.30
5.26 2.02
16.97 2.79
-0.18 2.46
100.42 3.23
169.46 3.86
9.04 2.21
84.40 3.07
468.89 5.19
101.37 3.17
25.62 2.36
50.85 2.88
74.12 2.87
42.34 1.57
60.79 2.06
73.86 2.45
0.86 2.10
17.84 1.30
17.57 1.88
9.27 2.14
44.12 2.61
-0.09 1.54
232.02 4.00
19.03 2.53
14.94 1.91
86.30 2.82
86.09 2.06
72.88 3.09
7.07 2.64
77.31 3.14
61.38 2.92
63.06 2.65
324.66 4.47
3.71 2.22
10.15 2.21
151.41 3.40
63.14 2.91
544.48 5.89
253.53 4.00
8.32 1.34
23.15 1.74
20.15 1.87
10.11 1.82
16.39 1.96
158.70 3.80
2.43 1.25
0.96 1.17
8.53 2.38
120.62 3.60
0.56 2.31
36.00 1.93
124.84 2.28
137.67 3.25
1.10 1.54
2.52 2.15
46.64 2.40
324.80 4.81
57.03 2.71
126.29 3.33
66.54 2.74
98.70 2.98
76.59 3.05
124.57 2.92
0.89 1.43
36.16 1.87
13.32 1.40
67.10 2.35
22.15 1.97
112.27 3.27
28.26 1.73
216.54 3.81
54.83 2.62
5.47 2.15
230.21 3.97
359.03 5.08
122.06 3.16
17.62 2.26
182.76 3.64
90.36 2.85
169.92 3.41
9.93 1.84
101.43 2.70
16.40 1.95
231.39 4.16
53.46 1.94
1501.38 9.54
4.71 1.14
32.15 2.41
621.65 6.24
16.36 2.16
827.70 6.35
128.99 3.29
0.86 2.16
439.91 5.29
100.31 3.02
855.28 7.27
33.96 2.59
1.20 2.34
9.95 1.22
41.49 1.85
149.91 2.34
34.59 2.26
10.48 2.06
1.53 1.23
77.43 2.84
211.64 4.43
2.75 1.61
28.78 1.88
15.31 2.69
39.63 1.93
9.10 2.43
16.57 2.17
112.44 2.99
3.42 2.14
3.85 2.16
87.25 3.07
21.20 2.30
11.76 2.09
281.78 4.64
35.83 2.65
19.64 1.61
76.31 2.29
10.64 1.67
110.73 3.30
5.43 2.35
11.47 2.70
3.50 1.66
36.52 2.72
386.93 5.19
28.10 2.40
29.56 2.63
67.10 1.91
5.35 1.70
13.78 1.45
305.97 4.72
72.50 2.26
0.50 1.16
5.04 2.67
42.88 2.80
5.36 2.38
78.78 2.59
48.62 2.77
235.49 4.52
90.01 3.28
319.86 4.46
555.82 5.39
28.79 2.26
19.73 2.50
90.61 3.24
53.33 2.81
3.88 1.79
44.32 2.68
84.20 2.96
128.38 3.31
234.34 3.98
181.85 3.41
116.51 3.10
32.62 1.99
57.02 2.37
50.00 2.37
33.82 2.53
24.46 2.50
12.41 2.12
71.90 2.47
25.82 1.87
10.23 1.45
42.64 2.83
196.92 4.31
11.72 2.46
331.10 5.18
27.34 2.39
0.46 1.31
4.48 1.99
9.94 2.58
8.64 2.04
27.68 2.22
450.08 5.17
37.34 2.72
57.45 2.51
102.60 2.86
13.49 1.93
0.21 1.86
2.02 1.96
109.38 2.92
37.64 1.53
39.45 1.86
44.13 2.32
74.28 2.98
26.62 1.37
14.11 2.06
19.72 2.31
2.58 1.92
637.97 5.84
197.19 4.21
530.87 5.38
110.13 3.19
0.42 2.28
70.75 2.50
16.65 2.43
127.07 2.21
182.27 3.65
4.53 2.25
4.59 1.62
121.94 2.60
225.70 4.36
30.61 1.41
54.45 2.83
83.25 2.76
58.13 2.26
205.74 4.23
2.34 1.84
1.23 2.17
3.87 2.10
463.41 5.35
38.79 2.24
3.55 2.06
1.69 1.29
60.24 2.23
0.05 1.30
1.37 2.05
25.84 2.82
201.33 4.08
229.83 4.52
41.55 2.24
8.22 1.64
52.56 2.87
207.93 3.81
128.57 3.40
27.10 2.31
141.58 3.38
179.97 3.82
37.25 2.41
216.98 3.74
2.12 1.15
-0.12 1.62
18.46 1.31
70.26 2.46
195.52 4.06
32.80 3.00
95.72 3.36
3.65 2.49
68.59 2.81
108.45 3.16
85.78 2.38
287.75 4.86
22.04 2.79
28.60 2.29
1.98 2.21
29.98 2.34
86.89 2.94
17.06 2.14
131.31 3.26
3.40 1.87
108.12 2.19
22.42 2.07
81.79 3.17
84.42 2.30
3.64 1.86
12.95 1.70
39.99 1.74
29.13 2.61
132.35 3.70
25.49 2.63
31.38 2.71
124.50 3.63
20.03 2.15
709.88 6.23
0.07 1.46
61.17 3.32
204.12 4.16
26.52 2.03
5.84 1.92
17.32 1.61
3.67 2.19
52.18 2.76
43.42 2.60
207.69 3.98
5.93 2.20
86.72 2.83
65.45 2.54
13.00 2.15
529.11 5.34
52.69 2.33
6.24 1.41
60.69 2.16
16.80 1.70
1.78 1.91
1.67 2.30
5.34 1.34
63.00 2.80
38.81 1.60
4.58 1.78
6.42 1.41
14.47 2.49
187.62 4.16
37.61 2.68
357.11 5.19
153.57 3.64
70.44 3.08
4.64 2.02
14.24 1.80
1.19 1.98
31.44 2.46
2.51 1.31
1.99 1.10
22.64 1.87
70.83 2.77
33.02 2.85
197.55 3.44
197.05 3.94
53.71 3.12
77.30 2.58
200.97 4.00
25.47 2.06
325.64 5.06
11.13 2.17
33.45 2.58
7.27 1.23
10.60 1.90
-0.34 1.83
4.64 1.66
0.85 1.22
335.65 5.08
12.36 1.64
0.79 1.89
0.01 1.62
130.16 3.84
496.76 5.32
361.63 4.94
37.40 2.61
110.15 3.47
58.01 1.97
56.52 2.37
6.84 1.17
3.35 2.24
199.65 4.33
288.88 4.93
61.87 2.95
43.78 2.77
67.05 2.83
102.57 3.42
174.78 3.46
56.26 2.24
15.33 1.87
16.23 2.71
803.72 6.59
77.95 2.82
268.05 4.22
6.08 1.83
146.73 3.20
106.92 3.34
82.21 2.77
18.77 2.17
74.98 2.69
2.30 1.57
8.83 1.35
20.75 2.11
0.96 1.83
99.24 3.34
114.89 2.79
23.34 1.69
64.90 3.02
182.72 4.35
707.33 7.02
6.49 2.24
47.56 2.57
1.22 1.57
34.60 2.73
292.29 4.36
64.36 2.64
133.17 3.57
74.89 2.65
138.75 3.62
85.08 3.02
85.68 2.74
5.54 2.06
19.27 1.34
14.47 2.04
19.38 2.15
14.62 2.59
-0.12 2.09
158.67 2.74
28.33 2.32
5.10 1.36
25.41 1.39
118.38 3.59
6.10 2.36
289.57 4.86
7.35 2.35
2.36 1.82
4.52 1.47
107.08 2.17
4.10 2.28
73.30 2.95
94.42 3.05
43.49 2.72
5.12 2.13
2.16 1.93
422.16 5.11
-0.13 2.23
-0.72 2.32
36.14 2.67
35.91 2.10
42.55 2.39
93.72 2.36
5.89 1.85
49.49 2.31
1.82 2.05
1.85 1.42
39.37 1.59
87.73 3.03
115.64 2.87
166.12 3.78
5.55 1.93
43.61 2.75
10.01 2.29
1.68 2.09
83.48 2.69
42.01 2.55
86.52 2.06
21.07 1.43
135.78 3.11
3.93 2.22
51.86 1.58
8.16 1.63
93.48 2.16
38.54 1.70
-0.32 1.81
168.50 3.10
15.90 2.37
-0.84 1.94
26.21 2.03
1.95 2.23
113.69 2.95
385.01 5.37
530.90 5.92
366.12 4.88
12.43 2.01
266.66 4.10
55.16 2.13
4.18 1.88
-0.44 2.16
163.36 3.95
47.87 2.65
151.24 3.61
12.52 1.85
12.39 2.06
145.40 3.81
68.59 2.22
103.18 3.33
18.41 2.09
62.53 2.63
922.18 7.14
199.35 3.89
26.79 2.62
23.69 2.09
28.35 2.50
3.03 1.42
22.66 2.14
83.30 2.16
30.21 2.32
26.65 1.95
187.02 4.07
0.87 2.25
311.31 5.08
1.66 2.61
263.89 4.53
4.65 1.79
11.40 1.49
19.89 1.38
4.69 2.63
4.59 2.05
17.09 1.84
47.01 2.17
31.62 1.61
18.54 2.49
327.89 4.91
592.96 6.39
130.96 3.55
413.21 5.32
127.88 3.05
5.95 2.38
266.59 4.01
69.83 2.17
12.08 1.35
34.97 1.78
84.43 2.59
418.05 5.68
919.13 7.41
18.70 2.12
107.63 3.43
229.20 3.82
2.33 2.07
2.80 2.14
14.31 1.29
5.32 1.62
73.38 2.54
73.49 2.25
4.65 1.35
12.93 2.25
9.91 2.19
17.43 1.56
1.30 1.40
7.58 1.11
32.88 2.26
4.75 2.31
193.13 4.13
18.47 2.45
266.13 4.54
87.65 3.09
33.36 2.59
63.62 2.95
81.44 2.79
12.58 2.39
53.76 2.49
142.25 3.45
12.26 1.97
58.05 2.43
235.49 4.37
109.04 3.09
60.93 2.71
50.60 2.17
43.48 2.38
6.45 1.42
1.23 1.13
23.99 2.45
16.47 2.34
14.69 2.31
9.55 2.57
112.25 3.50
7.52 2.19
128.98 2.85
162.95 3.47
35.71 2.21
148.58 2.62
-0.60 2.09
1.74 2.08
43.71 2.54
26.54 2.28
12.74 2.37
12.01 1.71
70.75 2.98
43.08 2.66
42.44 2.40
551.97 5.43
46.20 2.10
2.06 2.33
3.58 1.66
151.38 2.73
16.25 2.12
8.84 2.30
115.51 3.12
8.33 1.65
59.05 1.99
40.50 1.61
396.07 5.45
59.98 2.33
179.22 3.13
521.78 5.52
33.52 2.41
197.81 3.94
0.45 1.07
27.66 1.55
25.79 2.26
72.74 2.27
1.24 1.03
121.11 3.49
8.87 2.17
53.35 2.42
48.63 2.81
90.82 3.12
13.33 2.39
-1.34 2.13
187.76 3.95
90.49 3.16
1.22 2.40
0.78 1.73
27.37 2.01
14.97 1.49
7.05 1.64
25.10 1.84
46.94 1.90
7.97 1.31
95.58 3.28
436.43 5.65
5.26 2.60
487.60 5.94
1.40 2.47
275.59 4.43
82.77 3.17
6.28 2.24
34.79 2.33
8.89 2.14
149.78 3.42
31.75 1.73
1.54 1.64
50.64 1.92
27.40 1.45
9.98 1.95
288.66 4.28
9.46 2.06
188.47 3.39
0.18 1.20
17.50 2.42
491.29 5.28
4.15 2.20
19.27 2.07
0.53 1.30
16.53 2.35
219.55 4.27
80.03 3.25
2.48 1.79
512.01 5.73
126.04 3.47
34.75 2.41
44.26 2.50
240.00 3.73
4.80 1.77
136.84 3.16
101.02 2.95
98.55 2.68
5.59 1.52
41.49 2.63
112.73 3.55
38.77 2.77
4.08 1.71
11.07 2.25
61.19 2.23
13.32 1.57
416.09 5.55
24.11 2.43
419.98 5.55
6.96 2.44
135.09 3.38
23.95 2.25
28.70 2.06
0.75 1.54
9.75 1.99
282.18 4.23
187.14 3.89
87.40 2.83
31.51 2.16
64.91 2.17
1.66 1.30
1.21 1.37
-0.31 2.13
36.68 2.58
114.41 3.29
75.58 2.91
0.80 1.55
59.06 2.87
0.52 2.14
40.97 1.70
7.91 2.27
3.60 2.03
132.97 3.37
10.95 2.01
183.65 3.59
69.72 3.00
254.07 4.38
740.70 6.31
279.49 4.42
12.44 2.45
28.12 2.02
0.18 1.37
38.76 2.23
0.66 1.14
9.73 2.13
31.17 2.40
6.42 2.09
17.28 1.99
9.90 1.53
25.61 2.51
151.23 3.77
2.31 2.12
42.74 2.69
85.29 3.11
28.05 2.67
224.66 4.16
217.00 3.99
12.98 2.11
1.29 1.46
180.15 2.91
6.91 2.22
259.97 3.68
302.98 4.83
137.69 3.22
14.75 2.28
47.34 2.27
82.98 2.60
206.26 3.02
127.78 3.31
171.31 3.08
11.32 1.89
135.16 3.46
47.86 2.68
0.82 1.08
108.40 2.74
163.16 2.92
64.82 1.76
5.07 2.15
167.24 3.53
43.99 2.21
6.16 1.27
60.56 2.90
505.28 5.88
91.99 3.29
32.37 2.66
217.20 3.86
96.98 3.27
371.14 5.23
179.72 3.29
9.17 2.22
234.16 4.34
91.08 3.10
375.41 4.98
327.98 4.96
6.39 2.34
21.95 2.01
4.79 2.13
71.38 2.26
159.50 2.63
30.31 1.46
8.59 1.85
20.64 1.58
61.28 2.84
23.97 1.86
0.74 1.41
13.48 2.29
164.70 3.82
9.30 2.51
14.03 2.25
21.72 2.32
11.72 2.01
327.81 4.74
41.73 2.53
11.55 1.32
17.65 2.04
119.99 3.21
33.82 2.23
224.68 4.20
74.76 3.23
27.64 2.61
3.59 1.88
13.27 2.32
20.81 2.16
12.79 1.52
581.52 6.17
137.29 3.34
55.44 2.83
1.99 1.75
126.31 3.35
44.49 2.69
220.46 3.98
-0.02 2.02
126.31 3.11
172.90 3.73
33.66 1.78
55.86 1.59
6.72 1.70
-0.44 1.41
17.14 2.24
132.68 3.34
55.20 2.90
43.40 2.77
51.34 2.85
4.08 1.18
12.65 2.26
4.36 2.14
248.63 4.19
-0.32 1.17
4.60 1.79
0.14 1.58
9.70 2.11
405.63 5.07
16.07 2.09
48.43 2.69
3.51 2.22
1.60 1.98
1.35 1.91
16.34 2.06
420.92 5.40
344.90 5.01
10.39 2.17
77.84 2.59
158.21 3.39
52.25 2.01
17.89 1.50
14.00 1.87
1.09 1.31
1.30 1.13
28.59 2.25
0.76 1.52
-0.49 1.32
272.79 3.95
4.28 1.59
9.41 1.50
122.30 3.39
37.15 2.58
300.95 4.72
406.93 5.12
19.66 2.21
20.12 2.01
91.06 2.45
25.27 2.05
44.30 1.50
23.42 2.37
33.38 1.45
0.78 2.08
23.62 2.69
363.79 4.63
53.93 1.89
134.39 3.53
115.85 3.29
184.85 3.03
5.27 2.10
31.32 2.52
58.23 2.77
179.64 3.49
462.22 5.24
101.45 2.24
24.08 2.09
1.88 1.91
181.64 2.91
29.24 1.73
23.35 1.31
197.86 3.34
61.05 1.89
18.94 2.34
11.86 1.98
6.35 1.08
1.33 2.06
72.59 3.10
55.93 2.73
37.63 2.34
25.02 2.26
76.30 2.35
10.81 2.18
439.44 5.20
11.67 1.87
1.39 1.88
40.04 2.51
103.42 3.12
0.04 1.51
16.21 1.27
125.47 3.50
60.42 2.54
11.29 2.25
1.19 1.71
24.41 2.04
38.17 1.77
93.05 2.97
25.86 2.22
478.84 5.79
127.29 3.39
356.91 4.95
524.35 6.03
10.40 1.99
170.96 3.17
36.22 1.92
58.18 2.64
224.83 4.20
164.28 3.73
325.31 4.46
43.46 2.52
201.01 3.54
82.87 2.55
75.04 2.29
4.54 2.10
266.95 4.18
-0.37 1.73
40.69 1.80
75.95 2.96
41.54 2.84
6.25 2.12
5.39 1.40
31.15 2.33
3.72 2.15
1.97 1.89
299.80 4.49
71.17 3.06
-0.20 1.99
7.11 1.98
28.71 1.50
66.21 1.65
0.43 1.76
53.63 1.94
11.49 1.33
135.47 3.36
133.84 3.32
38.90 2.44
35.53 2.01
2.84 2.04
121.65 3.18
4.07 2.40
16.09 1.48
56.29 2.78
110.29 3.29
54.54 2.10
37.64 1.56
122.97 3.18
60.06 2.53
45.02 2.63
4.94 2.12
27.72 2.17
4.79 1.54
47.12 2.39
12.94 2.17
395.64 5.10
46.31 1.87
47.40 2.34
3.42 1.66
101.28 3.08
42.57 1.57
350.63 4.58
267.57 4.00
0.43 1.50
94.89 2.19
24.18 2.35
4.92 1.78
168.53 3.75
150.36 3.64
5.51 2.21
360.09 5.01
-1.11 1.99
10.45 2.01
0.93 2.36
466.56 5.21
7.63 1.21
16.26 2.13
73.31 2.24
7.34 1.59
26.61 1.41
61.46 2.73
2.11 1.05
55.86 2.75
3.92 2.07
15.60 2.23
9.12 1.57
181.10 3.74
279.17 4.36
299.81 4.52
221.33 3.70
45.53 1.77
7.32 1.10
-1.00 2.03
25.57 2.04
144.25 2.64
6.29 2.15
18.13 2.26
1.81 1.15
21.43 2.26
30.13 2.58
46.70 2.65
46.23 2.40
211.15 4.00
183.01 3.90
76.35 2.96
64.31 2.23
2.96 1.93
267.76 4.40
398.29 4.83
24.82 2.05
41.49 2.05
93.87 2.24
233.38 4.09
4.86 2.13
39.30 2.09
73.48 2.23
426.34 5.06
52.28 2.45
49.06 2.35
3.18 2.08
41.03 2.34
11.61 1.51
129.06 3.28
678.45 6.46
116.81 3.11
566.37 5.90
412.55 5.09
67.53 2.67
26.21 2.30
65.95 2.76
4.23 1.14
28.79 2.14
42.13 1.90
22.87 2.32
218.99 3.93
111.87 3.31
56.36 2.47
85.69 2.13
107.92 3.19
4.05 2.07
12.66 2.44
505.98 5.38
1.16 2.03
25.92 1.87
97.79 3.14
77.24 2.74
24.06 2.33
0.93 2.06
18.84 1.70
34.97 2.23
234.15 4.12
21.30 2.62
46.67 1.75
2.98 1.89
107.89 2.73
10.30 1.27
41.20 1.57
0.38 2.03
7.67 1.78
23.46 1.80
9.79 1.30
3.18 1.97
109.87 3.46
217.78 4.13
1.51 2.02
182.96 3.23
35.93 1.52
49.67 2.38
320.49 4.40
0.83 1.60
241.18 4.07
1.33 2.01
35.80 2.63
21.37 1.98
5.66 1.60
6.02 1.43
41.07 2.78
17.54 1.28
0.59 2.00
2.83 1.79
3.92 1.65
152.57 2.58
94.32 3.01
26.38 2.13
53.84 2.64
1.28 2.10
20.72 1.99
-0.07 1.45
231.97 4.02
-0.79 2.05
34.19 2.15
90.90 2.91
226.11 3.68
8.22 2.17
69.09 2.08
0.89 2.35
128.88 3.06
101.64 2.66
16.98 2.30
3.54 1.22
144.82 2.16
106.82 3.10
5.28 2.11
48.93 2.63
33.20 1.93
139.31 3.50
4.64 2.08
226.89 4.07
386.06 4.96
234.99 3.91
17.74 2.30
-0.64 1.63
74.77 2.24
2.04 1.37
416.95 5.27
291.63 4.55
109.44 3.25
119.52 2.69
42.81 2.41
13.17 2.16
3.58 2.08
36.86 2.29
55.38 2.49
48.00 2.20
33.38 2.49
231.03 3.97
1.04 2.13
3.87 1.74
62.00 1.60
0.61 2.02
86.20 3.11
68.43 2.78
30.12 2.25
3.42 1.24
2.37 2.04
95.31 3.21
5.53 1.80
36.47 2.26
209.43 3.63
10.26 2.06
7.15 2.10
-0.66 2.00
179.65 2.97
3.95 1.87
19.26 2.23
454.99 5.53
64.66 2.70
617.15 6.18
2.27 2.00
10.68 2.07
142.40 3.23
5.14 1.61
13.09 1.55
-1.26 2.33
15.42 1.93
4.30 1.61
49.08 1.58
17.22 2.16
326.10 4.57
165.46 3.53
-0.27 2.03
16.63 2.21
6.66 1.54
32.54 2.41
13.96 1.51
30.26 2.15
72.10 2.86
110.23 3.14
23.27 1.82
48.08 2.32
277.90 4.38
64.16 2.93
138.25 2.45
18.69 1.49
53.49 2.04
588.82 6.18
9.32 1.78
54.25 1.91
0.46 1.21
137.96 2.14
36.51 2.60
2.88 2.05
56.58 2.33
29.60 2.10
58.90 2.63
1.59 2.02
1.20 1.70
21.33 1.51
631.38 6.16
153.14 3.25
-0.79 1.88
39.85 2.43
34.88 2.20
60.13 2.28
103.86 2.47
245.00 4.17
5.49 1.88
27.60 1.99
6.15 1.62
1.23 2.41
-0.08 2.03
138.23 3.39
3.20 1.90
2.51 1.85
4.39 1.38
1.56 1.99
28.19 2.54
215.93 3.91
17.70 2.06
45.84 2.21
6.19 1.45
22.68 2.32
225.21 4.14
8.95 2.37
83.97 2.46
-0.27 1.87
-1.33 1.96
189.19 3.89
1.28 1.20
303.06 4.60
3.21 2.08
2.36 2.06
14.90 2.15
618.63 5.96
20.20 2.28
89.30 3.10
108.27 3.02
12.71 2.16
6.63 1.64
95.47 2.12
63.05 1.68
112.51 3.11
11.94 2.40
134.38 3.36
10.57 1.87
22.34 1.86
113.03 3.26
-0.54 1.46
20.31 1.24
147.02 3.30
111.67 3.24
7.82 1.92
110.24 2.56
13.34 1.74
68.62 2.02
101.57 2.91
21.57 1.97
431.27 5.17
163.54 3.59
9.80 1.94
52.96 2.57
56.13 2.42
74.26 2.19
6.40 2.42
1.33 1.47
14.15 1.32
1.17 2.00
129.58 3.41
17.09 2.55
78.45 2.14
12.58 1.35
229.11 3.80
131.28 3.04
283.11 4.45
15.04 2.16
20.58 2.23
1.09 1.92
134.74 3.42
-0.42 1.87
594.37 5.63
91.56 3.05
40.81 2.49
-0.32 1.33
86.61 1.96
139.52 3.60
106.22 3.15
84.07 2.56
0.92 1.36
22.10 1.44
1.40 1.93
115.17 3.17
7.45 2.11
11.73 1.85
-0.96 2.16
163.35 3.27
165.38 3.68
53.89 2.86
5.15 1.79
26.20 1.81
22.49 1.38
0.02 2.14
236.85 4.08
85.77 3.03
64.87 2.34
1.31 1.76
73.16 2.94
332.85 4.64
234.38 3.81
43.96 2.18
14.40 1.72
51.95 1.67
136.15 3.55
15.32 2.19
280.45 4.47
63.81 3.00
117.21 2.75
7.77 2.06
383.00 5.13
135.40 3.40
0.06 1.92
227.62 3.70
37.99 2.33
343.01 4.75
414.57 5.09
4.54 1.61
21.92 1.98
150.34 3.06
113.63 2.44
0.80 1.26
44.90 2.75
11.48 1.71
1.22 2.05
20.93 1.74
14.80 1.33
2.83 1.90
213.12 3.42
55.31 1.76
22.98 2.25
31.16 2.44
25.38 2.04
116.98 3.04
1.74 1.72
1.52 1.31
2.18 2.01
126.56 3.30
67.93 2.54
18.12 1.68
0.65 1.31
60.36 1.76
92.27 3.18
6.43 2.09
22.65 2.28
15.26 2.00
43.07 1.82
-0.05 1.79
38.72 2.41
41.38 2.52
3.57 1.45
-0.83 1.77
166.58 3.66
142.21 3.67
3.53 2.02
0.10 2.04
20.48 1.50
500.06 5.28
59.73 2.59
183.94 3.73
31.86 2.02
60.82 1.92
52.49 2.61
0.57 1.69
56.97 1.73
15.66 2.41
5.01 1.78
3.95 1.82
36.87 2.49
12.93 2.15
59.69 2.61
0.85 1.93
57.71 2.64
27.09 2.60
77.32 2.82
321.04 4.42
316.79 4.42
138.49 2.92
0.04 1.95
106.91 2.52
26.47 1.84
46.70 2.55
24.38 2.16
14.94 1.74
322.17 4.43
171.96 3.59
2.77 2.05
17.15 2.25
4.59 2.34
59.64 2.26
77.55 1.84
1.95 1.76
33.00 2.32
90.50 3.02
160.02 3.30
28.53 1.65
369.11 4.60
22.68 2.53
39.08 1.94
3.17 1.40
0.90 1.66
601.71 5.85
187.43 3.45
152.53 3.19
206.67 3.64
24.28 1.84
16.30 1.58
56.91 2.63
7.86 2.09
143.98 3.16
9.61 1.38
435.70 4.83
113.61 3.21
58.92 2.11
44.05 1.79
13.80 1.17
482.42 5.79
-0.05 1.66
72.59 2.47
11.10 1.72
122.87 3.15
539.93 5.90
387.86 5.06
12.66 1.38
-0.47 2.24
73.57 2.31
12.72 1.58
46.54 2.42
41.26 2.03
37.41 1.83
11.16 1.57
48.49 2.53
34.90 2.41
2.75 1.94
2.62 1.19
9.68 2.13
3.73 1.88
17.93 2.19
13.40 2.20
219.50 3.88
227.51 4.18
65.44 2.54
43.30 2.67
216.15 3.97
14.71 1.63
9.92 2.42
2.96 1.86
14.42 1.70
26.66 1.68
-0.85 1.03
76.55 3.13
64.47 2.79
18.84 1.96
1.51 1.25
144.36 3.26
15.94 1.31
53.88 2.56
48.92 2.58
-0.11 1.53
622.59 5.82
212.99 3.91
320.61 4.55
522.61 5.28
13.33 2.44
15.59 2.14
65.20 2.30
70.20 2.17
248.04 4.04
99.97 3.02
15.53 2.24
6.80 2.11
30.33 2.18
17.24 1.54
43.00 2.50
57.90 2.73
3.16 2.04
22.43 1.94
77.24 2.30
116.66 3.34
13.17 2.14
12.12 1.87
1.18 1.62
2.10 1.71
13.85 1.43
35.50 1.64
2.77 1.94
528.25 5.51
44.18 2.56
238.81 4.22
45.05 2.55
55.61 1.71
143.45 3.28
2.60 1.72
67.51 2.24
20.41 1.96
407.00 5.02
594.58 5.56
226.23 3.87
210.49 3.89
102.20 2.91
322.13 4.01
13.19 1.57
240.92 3.80
85.25 2.83
162.91 3.23
19.65 2.21
2.18 2.01
1.41 2.12
9.79 1.97
203.15 4.06
80.19 3.17
21.93 2.10
60.63 1.99
111.40 3.06
24.97 2.30
29.24 2.33
1.71 1.30
15.99 2.10
41.68 2.50
321.47 4.38
342.62 4.57
3.95 2.03
1.67 1.69
42.99 2.20
3.13 1.39
105.08 3.16
61.67 2.76
40.20 1.70
244.49 3.77
169.90 3.64
32.23 2.39
9.68 2.15
21.87 1.95
52.33 2.39
11.44 2.14
119.09 3.30
20.97 2.53
39.89 2.32
10.20 1.34
4.42 2.02
15.65 2.22
45.23 2.38
2.44 1.96
74.74 2.60
45.95 2.18
73.38 2.24
8.25 1.24
3.61 1.84
12.62 1.84
62.99 2.96
44.02 2.68
1.27 1.38
189.44 3.48
81.65 2.82
114.28 2.87
21.10 2.07
22.18 1.69
42.47 1.85
52.34 1.58
128.07 3.23
-0.79 2.01
16.44 2.20
2.31 1.79
59.79 2.49
82.79 2.32
116.25 2.13
39.16 2.26
0.48 1.98
29.00 2.41
9.32 2.13
29.78 1.34
224.71 3.97
405.24 5.16
181.67 3.59
288.04 4.40
220.37 3.46
10.12 1.91
180.12 3.70
120.78 3.14
128.73 3.12
8.22 2.37
8.84 1.36
4.77 1.97
92.53 3.02
3.89 2.07
228.34 3.86
19.69 2.15
17.05 1.60
31.37 2.12
47.92 2.55
147.72 3.52
15.46 2.45
183.87 3.07
45.68 2.22
28.24 2.08
5.28 1.53
132.97 3.13
46.97 2.75
8.22 1.91
15.72 1.85
2.61 1.52
1.28 1.54
277.23 4.37
36.47 2.49
15.51 2.19
3.17 1.43
8.01 1.51
55.76 1.59
28.59 2.32
130.31 3.59
178.12 3.55
16.83 1.78
65.81 2.51
4.57 2.10
11.69 2.14
224.24 4.06
102.54 3.19
2.46 1.87
4.93 1.83
13.75 1.29
28.99 2.58
2.87 1.91
56.87 2.38
25.41 1.88
9.52 1.82
32.40 2.28
305.12 4.68
7.49 1.37
5.57 1.18
31.51 2.04
131.29 3.19
50.53 2.63
60.72 2.48
56.68 1.93
3.01 1.90
43.52 2.49
3.84 2.32
86.26 2.53
1.60 1.39
392.01 4.68
255.76 4.21
42.54 2.42
28.32 2.45
87.56 2.60
2.49 1.17
116.56 3.26
10.23 2.16
14.66 2.15
36.04 1.87
470.18 5.32
0.76 1.94
1.92 2.01
13.10 1.65
13.30 2.07
91.00 3.02
63.40 2.98
85.11 2.12
57.17 2.82
29.87 2.28
415.25 4.84
0.56 1.97
1.35 1.81
45.14 2.24
33.22 1.95
35.99 1.77
71.29 2.71
0.68 2.20
78.71 2.90
36.19 2.23
9.90 1.75
65.20 1.98
85.44 1.91
56.77 2.70
1.12 2.13
35.18 2.09
69.30 2.56
2.43 1.57
34.17 1.40
33.91 2.11
12.47 2.13
343.45 4.66
2.18 2.02
19.14 1.97
13.48 1.75
300.43 4.33
107.72 3.19
4.58 2.06
2.56 1.78
55.10 2.41
74.39 2.73
10.26 1.49
21.36 1.46
61.72 1.63
347.43 4.70
160.30 3.58
71.28 2.82
39.70 2.45
71.03 2.51
55.81 2.47
8.48 2.00
163.97 2.82
66.47 2.67
7.68 1.83
51.47 2.52
1.30 1.61
13.45 1.98
39.55 2.45
25.43 2.43
19.54 1.94
15.95 1.57
115.83 2.20
48.72 2.30
519.52 5.77
418.87 5.33
8.21 1.66
51.98 2.30
7.55 1.55
142.98 3.43
1.29 2.00
24.05 2.15
1.05 1.74
86.81 2.66
5.64 2.08
81.60 2.93
99.08 2.93
3.45 2.04
11.98 1.90
5.49 2.06
5.86 1.38
23.95 1.41
19.20 1.81
103.95 3.08
6.40 1.76
151.43 2.61
229.48 3.03
29.56 2.06
26.67 1.29
2.54 1.50
55.38 1.94
64.02 2.45
66.53 2.73
84.88 2.36
163.84 3.11
12.29 1.91
4.02 1.66
13.93 1.91
149.60 3.11
41.61 2.42
-0.24 2.05
790.20 6.86
8.28 1.74
894.82 7.07
58.62 2.72
1.66 1.84
126.24 3.22
45.62 1.78
95.20 1.83
23.12 1.42
0.93 1.38
5.58 2.04
24.48 2.25
94.76 2.91
20.38 2.14
236.14 4.20
61.47 2.72
542.77 5.82
129.09 3.23
50.33 2.52
89.29 2.53
47.60 2.06
65.59 2.61
11.51 1.80
882.40 6.97
3.54 1.33
25.45 1.99
75.13 2.79
30.35 2.36
110.13 3.03
58.56 2.65
1.99 1.38
218.33 4.08
199.78 3.96
616.41 6.19
36.43 2.16
23.57 2.33
796.45 6.55
11.05 2.21
9.06 2.00
64.73 2.48
119.27 2.22
2.76 1.97
83.94 2.77
9.68 2.31
52.66 2.40
2.54 2.01
57.02 2.74
28.02 1.80
4.39 1.65
181.26 3.39
-0.24 1.46
19.52 2.05
107.66 3.18
238.83 4.20
3.18 1.84
65.91 2.42
38.42 2.29
10.69 2.22
128.07 3.40
13.76 2.02
5.70 2.13
347.69 4.80
52.96 2.35
63.54 1.68
4.96 1.05
123.07 2.10
6.75 1.03
28.46 1.78
4.23 1.20
24.54 1.91
205.08 3.80
120.48 2.20
30.75 2.22
176.57 3.61
4.31 1.69
11.88 1.89
94.95 3.11
185.29 3.28
166.99 3.65
730.22 6.40
123.99 3.31
1028.36 7.79
83.09 2.87
69.07 2.63
20.53 2.34
14.59 2.07
1.73 1.46
50.08 1.63
4.19 1.34
17.25 1.73
85.43 2.88
37.32 2.61
82.93 2.90
198.41 3.13
111.07 2.68
64.55 2.82
91.46 2.90
59.71 2.77
142.85 3.07
703.96 6.48
22.62 1.73
20.99 2.12
108.25 2.73
366.87 4.60
131.67 2.62
116.34 3.00
34.29 2.39
685.13 6.49
79.71 2.68
83.33 2.40
31.97 2.41
246.73 4.25
172.58 3.61
3.07 1.74
15.16 1.99
121.25 3.16
41.66 2.52
108.04 3.14
3.71 2.23
2.12 2.39
9.24 2.47
2.80 2.04
300.83 4.07
0.96 1.24
1.67 1.35
17.57 2.24
123.43 3.04
177.59 3.70
90.61 2.25
20.71 1.96
259.03 4.34
134.75 3.53
7.27 2.21
79.35 2.05
187.07 3.24
255.53 3.84
23.94 2.43
338.10 4.21
273.58 3.94
162.61 3.40
107.55 3.19
5.17 1.77
314.21 4.62
81.46 2.78
398.93 4.80
201.86 3.74
108.05 2.89
401.36 4.59
-0.08 1.27
10.13 1.33
19.44 1.72
18.44 1.42
22.83 1.31
65.17 2.27
69.59 2.67
1.39 1.61
19.21 1.61
57.65 2.67
31.93 2.18
22.10 1.79
64.88 2.40
23.09 2.61
44.43 2.86
16.11 2.53
55.32 2.66
87.91 2.43
11.85 1.36
142.06 2.69
6.25 1.21
137.83 3.40
85.63 2.40
52.27 2.61
49.88 2.60
85.44 2.95
435.44 5.21
102.89 2.96
3.61 1.70
294.47 4.37
6.30 1.96
9.83 2.17
255.68 4.29
10.93 2.04
107.51 2.96
14.63 2.54
299.54 4.39
26.60 1.91
28.86 1.34
2.93 2.06
63.15 2.47
300.58 4.23
3.87 1.42
2.22 1.72
7.67 1.89
7.23 1.59
0.47 1.80
63.48 2.66
2.23 2.00
29.74 2.31
65.99 2.74
167.43 3.66
38.36 2.62
201.31 3.80
11.56 1.80
82.69 2.72
68.26 2.46
92.05 2.00
256.49 3.27
120.39 2.54
4.10 2.25
53.09 1.68
102.18 2.87
91.82 3.09
0.16 1.37
100.60 2.88
5.90 2.05
846.22 7.03
11.13 2.07
741.51 6.16
6.44 2.04
820.77 6.71
16.97 2.23
18.74 2.03
4.13 2.07
642.20 5.68
2.50 2.40
482.03 5.47
73.43 2.78
41.08 1.49
218.33 2.89
79.87 2.55
0.07 1.06
4.58 1.36
4.03 1.56
95.45 2.95
22.75 2.23
134.26 2.36
27.37 1.90
0.63 1.71
60.55 1.78
500.04 5.70
8.22 2.24
2.55 1.72
93.72 2.93
304.95 4.64
4.75 2.04
2.94 1.94
28.72 1.41
21.92 1.92
29.39 2.43
0.70 1.47
61.33 2.46
214.29 3.83
542.85 5.88
2.44 1.97
563.65 5.33
15.70 1.78
650.19 6.40
30.00 2.38
278.13 4.41
11.38 1.93
31.58 2.44
224.24 4.01
560.91 5.71
38.86 2.50
0.20 2.06
434.32 5.25
7.20 2.33
156.09 3.23
0.12 1.75
-0.10 1.76
51.73 2.64
4.97 1.52
46.74 2.55
3.45 1.46
36.58 2.72
93.99 2.85
156.98 3.23
31.05 1.71
4.10 1.38
0.84 1.27
1.92 1.41
99.73 3.13
72.81 1.83
95.46 2.77
14.46 2.35
0.59 1.31
44.80 2.32
141.88 3.42
3.35 2.00
145.24 3.31
69.16 2.50
38.73 2.27
34.64 2.45
-0.16 2.39
10.55 2.20
2.59 1.97
79.20 2.89
235.01 3.96
31.23 1.77
34.40 2.27
7.15 1.50
59.11 2.26
324.93 4.58
108.15 3.05
23.68 1.39
2.00 2.26
45.69 2.20
117.26 2.62
4.38 2.20
2.94 2.05
858.74 7.28
83.17 2.72
7.12 2.10
185.51 3.80
15.04 1.74
0.91 2.20
101.29 2.97
26.26 2.05
171.48 3.25
191.06 3.70
9.56 2.30
10.43 1.83
115.34 2.20
97.09 2.73
22.28 1.80
467.79 5.08
17.96 1.48
93.57 2.99
17.53 2.09
70.55 2.60
20.15 1.95
35.36 2.45
31.97 2.66
1.25 1.78
126.39 2.91
56.14 2.38
179.27 2.81
143.39 2.92
51.53 1.74
36.20 1.72
-0.68 2.08
24.41 2.27
81.94 2.89
481.72 5.63
87.96 2.56
218.17 3.75
232.90 4.18
13.56 2.54
7.75 2.14
45.57 2.84
12.35 2.11
4.05 1.22
3.81 1.57
133.99 2.38
274.29 3.54
183.31 3.77
12.48 2.36
1.27 2.23
1.01 1.49
10.43 1.80
33.03 2.26
141.82 3.40
356.95 4.73
32.19 2.21
0.01 1.52
4.67 1.66
286.90 4.52
45.24 2.54
154.61 3.09
188.39 4.03
102.27 2.92
14.00 2.08
163.56 3.55
85.91 2.96
27.74 1.41
141.16 2.76
56.86 2.57
13.39 1.43
24.76 2.28
7.47 2.02
89.59 2.52
8.20 2.09
390.32 4.93
26.68 2.25
18.17 1.94
146.46 3.19
437.23 5.38
48.58 2.53
3.30 2.29
758.79 6.23
45.20 2.42
4.69 1.68
155.20 2.57
10.91 1.51
219.17 3.96
3.79 1.27
1.75 1.55
292.48 3.97
597.99 5.83
44.35 2.44
11.77 1.84
7.37 1.68
38.81 2.64
90.93 2.99
3.26 2.43
173.80 3.90
96.58 2.95
445.17 4.82
1.03 1.46
24.03 1.99
0.00 1.29
7.99 1.77
8.07 1.62
34.49 2.08
160.28 3.44
58.04 2.19
67.87 2.97
2.16 1.85
242.86 4.24
19.33 2.24
243.62 4.04
53.84 2.60
13.09 1.56
41.41 1.59
28.74 1.78
2.67 1.59
65.56 1.99
36.51 2.37
124.29 3.33
19.19 2.36
227.89 3.72
3.05 2.29
251.64 3.76
40.67 1.67
143.65 3.02
16.58 2.47
352.72 4.46
4.96 1.59
3.07 2.07
8.41 2.12
335.90 4.74
119.83 2.88
76.08 2.99
83.20 2.99
76.46 2.90
353.82 4.78
2.72 2.39
50.07 2.31
358.86 4.53
98.86 2.58
2.78 2.29
11.12 2.03
207.64 3.63
5.07 1.75
12.25 2.02
14.89 2.03
108.83 2.89
100.29 2.69
179.62 3.51
15.27 2.55
2.00 2.35
301.68 4.47
5.13 2.40
61.21 2.56
74.98 2.39
19.86 1.71
2.59 1.22
69.49 2.05
89.81 2.96
1.22 1.62
191.06 3.23
203.67 3.47
5.19 1.65
28.55 1.57
5.19 2.04
311.20 4.57
18.39 1.73
336.16 4.80
17.03 2.22
434.62 5.30
95.03 2.67
406.89 5.00
83.82 2.84
24.57 1.39
13.48 1.60
1.29 1.59
260.62 3.64
53.80 2.40
10.42 2.06
24.53 2.08
12.68 2.14
101.37 2.50
152.50 3.14
4.48 1.93
528.67 4.99
113.87 2.79
436.87 5.41
326.18 4.79
-0.23 2.16
149.53 3.41
326.65 4.79
110.74 3.21
67.49 3.04
183.52 3.38
65.21 1.88
0.10 1.74
26.91 2.39
1.87 1.69
1.81 1.30
2.59 1.99
0.82 1.93
277.80 4.02
12.63 2.00
54.12 2.92
34.65 2.31
112.91 2.83
310.36 4.42
39.40 2.52
4.70 1.61
61.12 2.33
98.52 2.14
32.56 1.79
30.42 1.77
3.11 1.95
1.25 1.45
22.17 2.25
30.45 2.20
328.83 4.27
7.24 1.54
80.63 2.36
12.17 2.15
13.18 2.12
46.34 2.53
24.75 2.08
184.34 3.38
76.47 2.41
76.84 2.92
47.73 2.48
16.66 2.18
70.35 2.67
8.13 1.47
33.55 1.53
3.59 1.80
2.84 1.91
21.23 2.04
10.78 2.29
4.41 1.31
400.96 5.06
3.47 1.96
6.83 1.50
2.18 1.78
6.35 1.97
158.57 3.62
8.03 2.15
73.71 2.88
12.76 2.18
21.26 2.33
7.24 2.09
0.78 2.07
44.13 2.25
13.27 2.05
1.59 1.27
2.09 1.70
421.42 4.81
96.65 2.54
81.31 2.41
33.70 2.36
23.18 1.82
32.82 2.61
92.34 2.83
4.12 2.02
170.60 3.53
416.58 4.95
15.10 2.50
41.05 2.34
702.69 5.81
14.27 2.34
23.20 2.30
23.48 1.61
12.21 2.13
102.52 2.45
18.99 1.49
0.38 1.94
8.57 2.05
17.94 2.12
193.05 3.35
16.88 1.95
148.59 3.52
13.93 1.88
613.18 5.42
3.96 1.98
6.73 2.12
74.44 2.90
29.27 2.67
2.94 1.94
19.35 1.61
87.62 2.57
23.97 2.17
45.98 1.89
89.63 2.69
77.91 2.70
7.15 1.89
10.18 1.81
57.20 2.59
138.79 3.14
20.72 1.94
28.65 1.90
4.60 1.93
69.20 2.63
40.58 2.45
204.51 4.00
392.66 5.15
34.37 2.34
147.88 3.03
169.37 3.71
196.00 3.84
241.97 4.03
94.35 2.64
40.39 2.36
1.96 1.52
16.83 2.08
1.37 1.29
26.18 1.93
10.48 2.05
4.40 1.97
62.91 3.04
193.95 3.70
51.24 1.73
0.25 1.48
301.12 4.18
28.86 1.56
28.32 2.41
40.17 1.92
26.05 1.89
136.34 3.10
2.07 2.02
28.89 2.30
90.70 2.74
196.00 3.49
191.43 3.72
33.43 2.50
24.51 2.04
190.65 3.74
12.51 2.07
144.42 3.08
7.55 1.34
26.48 2.11
9.16 1.77
28.62 2.16
73.78 2.72
125.34 3.25
154.59 3.36
479.54 4.97
138.29 2.85
31.99 2.46
2.00 1.89
2.29 2.07
160.53 3.70
20.04 1.82
2.49 1.70
0.72 1.23
8.17 1.80
45.50 1.73
149.43 2.87
2.05 1.78
0.38 1.24
34.14 2.06
0.58 1.84
86.67 2.63
14.58 1.66
1.79 1.67
18.27 1.96
513.13 5.06
19.46 1.84
9.73 1.91
31.93 2.24
60.33 2.31
7.41 2.38
1.00 1.99
0.46 1.50
5.95 2.16
4.24 2.41
85.94 2.91
28.89 1.97
6.89 1.52
521.68 5.31
72.68 1.87
132.13 3.03
169.91 3.49
118.57 2.71
30.59 2.28
170.70 3.72
7.47 1.99
115.05 3.28
138.16 3.16
215.69 3.61
12.17 2.03
91.18 2.72
128.29 2.28
69.12 2.33
1.45 1.28
14.17 1.72
126.98 2.92
155.88 3.45
1.34 1.86
45.34 2.21
197.52 3.62
147.43 3.46
60.93 2.56
146.33 3.36
91.40 2.93
101.73 2.60
198.46 3.58
13.22 2.14
497.38 5.20
2.87 1.71
478.86 5.66
426.70 5.12
194.35 3.87
109.24 3.27
56.70 2.46
3.72 1.49
1.35 1.47
0.56 1.17
1.02 1.49
19.91 1.99
115.49 2.94
4.05 1.59
32.98 1.83
5.48 1.86
2.80 1.63
21.42 1.84
49.03 2.14
49.10 2.55
21.73 2.37
34.39 2.39
22.27 1.86
2.94 2.12
287.10 4.31
18.02 2.20
144.68 3.04
110.41 3.07
106.97 2.59
19.40 2.21
9.80 2.20
52.78 2.54
3.14 1.81
64.27 2.57
7.14 1.88
421.39 4.72
29.76 1.74
76.61 2.73
23.75 2.41
171.03 3.27
19.21 2.01
59.83 2.37
45.45 2.34
0.81 2.02
14.54 2.34
32.32 2.69
64.34 2.56
35.02 2.13
171.92 3.31
1.38 1.71
139.11 2.30
62.32 2.12
4.86 1.71
7.50 1.64
2.39 1.76
1.36 1.80
39.60 1.78
17.56 2.11
15.68 1.93
53.34 2.62
49.86 2.25
1.08 1.99
1.30 2.08
30.80 2.08
7.82 2.17
39.64 2.63
387.69 4.53
590.90 5.91
5.05 1.32
4.24 1.92
12.05 1.26
27.62 2.10
1.32 1.17
12.63 1.68
19.95 2.07
39.33 2.27
6.52 1.86
247.26 3.93
18.12 1.40
5.97 1.36
90.92 2.87
333.60 4.53
28.47 1.99
73.83 2.62
330.56 4.80
109.19 3.13
3.91 1.87
15.09 1.94
29.32 1.72
11.76 1.60
4.82 1.97
305.95 4.16
56.65 2.16
150.73 3.43
155.67 3.36
2.19 1.84
34.03 1.85
1.84 1.43
257.47 4.31
45.77 2.06
8.50 2.06
571.91 5.25
173.29 3.87
31.39 2.41
67.65 2.58
133.50 3.12
0.88 1.48
41.02 2.47
39.88 2.27
41.88 1.99
7.02 1.88
11.65 1.66
6.19 1.82
37.10 2.22
10.58 2.04
27.94 2.09
14.05 2.01
339.37 4.57
4.01 1.70
4.24 1.87
10.71 2.10
95.33 3.10
0.81 2.11
183.20 3.84
528.57 5.28
42.77 2.63
4.54 1.87
20.49 2.22
2.38 1.43
115.56 2.83
120.65 2.54
4.27 1.81
15.90 2.02
62.33 2.30
20.83 2.03
24.53 2.16
335.53 3.98
46.60 2.79
22.44 1.90
375.84 4.95
123.56 3.10
26.00 2.68
21.94 1.99
1.35 1.72
6.59 1.75
-0.25 1.53
16.13 1.95
-0.81 1.65
-0.19 2.05
308.42 4.24
42.05 2.24
2.96 1.91
23.66 2.12
6.13 1.81
114.36 2.99
9.96 2.08
27.76 2.22
144.49 3.51
2.09 2.09
38.12 2.66
30.00 2.18
14.30 1.35
4.38 1.92
57.58 2.03
30.66 2.40
58.09 2.71
81.44 2.31
60.81 2.43
0.16 2.07
67.46 2.04
18.68 2.02
18.81 1.99
16.42 1.96
11.16 2.09
247.43 3.76
10.57 1.93
34.29 2.20
90.62 3.00
44.73 2.49
102.25 2.50
91.77 2.99
34.43 2.76
33.60 2.52
49.76 2.21
8.80 1.23
30.24 1.97
269.42 3.37
107.51 2.71
41.37 2.07
9.35 2.00
-1.00 1.82
32.02 1.54
-0.17 1.29
58.78 2.54
38.85 2.34
2.13 1.85
4.71 1.86
446.19 4.71
333.20 4.72
56.08 2.95
51.63 2.56
0.78 1.78
10.36 1.73
13.75 1.88
154.11 3.01
494.49 5.25
52.37 1.60
139.93 2.69
47.53 2.58
23.28 2.02
55.78 2.55
14.62 1.96
170.31 3.48
119.78 2.76
22.47 2.15
208.92 3.64
549.16 5.96
125.29 2.84
45.85 2.34
544.34 5.93
7.14 2.46
2.59 2.03
52.51 2.14
53.08 2.17
-0.25 1.66
206.16 3.60
67.32 2.79
3.31 1.58
38.38 2.22
49.30 2.34
316.42 4.27
12.18 1.71
34.06 2.32
133.51 3.03
1.08 1.84
76.71 3.05
119.13 3.10
195.37 3.53
101.15 2.78
133.19 3.57
272.22 4.46
50.42 2.47
3.04 1.68
50.99 2.28
121.33 2.39
66.76 1.97
4.08 1.39
1.63 1.26
251.46 3.84
91.61 2.87
35.08 2.51
231.34 3.77
95.99 2.62
264.20 3.91
0.99 1.18
16.26 1.60
32.70 1.88
190.74 3.67
5.95 1.82
126.68 3.05
-0.69 1.97
134.79 3.03
25.16 2.21
55.64 2.34
0.63 2.08
220.77 3.77
201.78 3.44
153.81 3.65
16.70 2.23
19.71 1.94
13.88 2.24
14.97 2.01
52.18 1.58
87.05 1.95
180.45 3.22
10.82 1.97
59.87 1.66
6.84 1.83
15.74 2.07
35.20 2.38
120.60 2.75
34.56 1.65
39.91 2.00
3.09 1.80
33.56 1.99
176.01 3.65
86.11 2.95
8.17 1.66
14.87 2.14
116.71 2.89
36.04 2.53
8.31 1.93
5.60 1.79
35.62 2.59
4.94 1.78
42.15 2.18
1.13 1.76
93.53 2.72
155.52 3.15
8.99 1.69
50.90 2.53
-0.29 1.90
2.06 1.90
385.53 4.98
32.99 2.22
26.36 2.02
211.82 3.43
249.24 4.42
8.69 2.05
92.52 2.95
141.69 3.28
9.61 1.74
0.06 1.51
1.24 1.85
24.08 1.97
65.28 2.61
15.86 2.00
1.17 1.65
92.10 2.91
7.14 1.81
61.89 2.40
55.51 2.65
1.14 2.03
47.79 2.44
161.58 3.28
57.46 2.49
245.15 3.54
3.17 1.93
14.45 1.82
29.25 1.93
41.90 2.09
87.43 2.87
4.66 2.02
2.01 1.83
107.25 3.11
519.47 5.62
0.86 1.57
34.38 2.72
31.62 1.55
8.60 1.27
11.49 1.70
90.18 2.45
3.34 2.18
20.07 2.06
24.25 2.19
81.68 2.83
2.28 2.00
27.93 1.53
83.72 2.15
1.27 1.46
24.30 1.82
41.44 2.43
81.59 2.72
6.22 1.79
50.96 2.23
34.09 2.28
4.17 1.99
410.75 4.43
171.71 3.46
184.20 3.22
8.20 2.16
76.39 2.79
9.83 2.01
26.63 2.38
108.67 2.69
18.68 1.69
4.22 1.81
265.01 3.70
75.67 2.73
65.14 2.53
3.48 1.95
212.44 3.28
207.55 3.69
1.06 2.01
212.82 3.98
29.01 2.00
287.08 3.93
46.70 2.81
384.77 5.00
134.70 3.25
234.19 3.98
7.05 2.42
24.94 2.20
39.75 1.96
7.57 1.79
17.29 1.60
14.87 1.96
32.68 1.39
212.90 3.80
2.49 1.95
0.09 1.88
26.99 2.55
30.48 2.25
47.90 2.46
15.49 1.99
79.99 3.04
381.23 4.99
81.17 3.04
116.66 2.77
143.47 3.29
6.06 1.56
0.90 1.05
113.48 2.12
8.39 1.34
62.96 1.98
48.66 2.43
22.80 2.11
5.84 1.26
22.59 1.53
48.03 1.89
0.08 1.85
13.55 2.35
33.73 2.14
97.96 2.80
10.48 1.67
9.85 1.55
142.08 2.81
1.77 1.65
6.64 1.78
1.94 1.74
134.29 2.63
-1.49 2.21
145.84 3.49
6.59 1.81
66.99 2.82
21.53 2.20
1.81 2.06
6.77 1.72
1.28 1.43
21.15 1.93
16.96 1.97
73.53 2.64
1.23 1.73
1.31 1.87
22.36 2.28
138.65 3.34
5.73 1.62
2.08 1.80
76.78 2.61
3.17 2.08
55.96 2.46
194.66 3.70
3.54 1.67
215.93 3.39
84.91 2.78
13.80 2.00
21.72 2.30
35.02 2.20
3.99 1.99
17.55 1.56
49.92 2.39
186.21 3.36
17.90 2.37
14.30 2.01
3.88 1.84
4.32 1.96
3.18 1.52
507.15 5.71
104.62 3.34
13.21 2.09
2.85 1.83
65.56 2.73
5.02 1.96
36.31 1.39
3.79 1.14
12.81 1.34
2.00 1.31
30.10 2.01
0.59 1.87
13.25 1.95
110.21 3.10
38.62 2.27
25.65 1.44
35.26 2.31
6.19 1.82
40.86 2.25
215.37 3.65
10.50 1.67
234.33 4.11
5.19 2.15
3.39 1.91
209.02 3.66
-0.00 2.31
507.09 4.91
81.20 2.43
158.98 3.03
23.24 2.02
34.43 2.28
17.76 1.97
84.75 2.10
5.03 1.47
145.79 2.83
-0.06 1.60
51.95 2.57
65.89 1.88
455.33 4.49
270.73 3.89
23.94 2.35
33.90 2.34
480.32 5.20
5.39 2.37
48.73 2.50
14.76 1.90
15.64 1.98
12.07 1.16
4.70 1.59
7.48 2.01
1.17 2.17
34.56 2.45
0.51 1.08
0.51 1.65
196.31 3.80
426.21 5.13
102.26 3.10
0.68 2.04
187.53 3.19
7.54 1.47
256.98 4.37
394.23 5.01
23.51 2.04
40.18 2.79
22.06 2.56
8.76 2.04
13.48 1.89
24.60 2.01
55.20 1.71
19.43 1.49
2.76 1.40
33.99 1.85
7.14 1.28
5.70 1.36
44.38 2.11
51.24 2.72
6.76 2.06
128.78 3.11
376.14 4.04
1.86 1.35
162.50 2.98
303.66 4.48
0.24 1.96
86.31 3.27
0.76 2.39
122.73 3.20
496.09 4.98
99.89 2.98
40.62 2.07
285.09 4.25
94.48 3.02
54.44 2.39
24.29 1.93
12.03 1.73
285.29 3.95
8.80 1.93
62.77 2.61
4.69 1.66
5.84 1.47
187.69 3.79
14.86 1.75
32.00 2.16
231.65 3.72
38.42 1.48
6.46 1.24
17.98 1.48
0.60 1.38
1.16 1.72
224.97 3.74
26.34 2.20
2.14 2.15
168.12 2.44
119.67 3.30
2.62 1.90
-1.54 2.06
7.13 1.56
134.74 2.67
83.16 2.39
10.65 2.10
3.20 2.27
80.79 2.89
140.13 3.16
8.72 1.54
18.03 2.19
0.55 1.97
50.42 2.53
188.57 3.34
6.50 2.02
2.70 1.79
0.13 1.92
0.25 1.01
8.17 1.99
87.23 2.97
199.94 3.76
18.10 1.78
2.03 1.31
2.44 1.90
91.11 2.71
2.20 1.67
23.35 1.50
101.09 3.42
130.25 3.48
375.08 4.66
265.64 3.98
642.31 6.39
37.60 2.25
3.46 1.98
5.65 1.82
80.36 2.48
131.96 3.45
15.85 1.96
100.06 2.77
67.16 1.75
18.01 1.91
48.85 2.70
15.40 1.50
12.65 1.99
51.00 2.38
36.27 2.09
60.09 2.06
7.76 1.86
81.22 2.68
42.09 2.22
140.85 3.21
73.42 2.89
216.48 3.95
65.26 2.29
1.57 1.36
94.31 3.15
88.91 2.77
333.93 4.17
100.91 3.05
2.65 1.85
2.47 1.27
57.84 1.94
76.22 2.23
27.94 1.87
9.58 1.75
169.74 3.38
6.77 2.03
47.82 2.33
183.23 3.75
4.93 2.01
26.26 2.39
91.64 2.13
5.16 2.13
23.94 2.31
143.74 2.88
405.95 4.16
14.39 2.50
7.14 2.13
61.01 2.47
33.32 2.36
77.09 2.83
17.34 1.29
0.20 1.40
12.94 1.77
1.32 1.53
2.58 2.04
216.23 3.98
12.71 1.69
2.71 1.64
257.26 4.41
476.05 5.33
101.49 2.72
15.15 1.23
6.40 1.53
96.79 2.81
24.84 1.81
226.83 4.23
194.55 3.69
71.09 2.39
189.14 3.87
18.70 1.36
11.39 2.29
304.84 4.53
21.70 1.96
229.22 3.57
587.28 5.00
167.30 3.06
0.48 1.97
53.37 2.77
284.91 4.43
76.27 2.93
793.43 6.17
1.36 2.17
1.15 2.09
109.17 3.16
171.68 3.77
29.57 2.04
6.30 2.29
5.47 1.14
11.73 1.38
1600.28 9.81
54.88 2.46
52.47 2.43
17.13 1.78
23.63 1.83
153.90 3.72
94.26 2.97
9.87 1.53
25.31 2.43
505.41 5.02
308.72 4.60
57.65 2.46
1.01 1.66
10.05 1.30
39.20 2.21
77.05 2.88
48.96 2.48
1.59 1.42
14.55 1.54
14.41 2.29
-0.30 1.71
3.22 1.90
87.84 3.09
309.89 4.14
40.86 2.17
85.46 2.94
12.18 2.59
23.14 2.42
7.35 2.23
32.05 2.44
15.67 2.32
2.92 1.15
0.77 1.42
-0.55 1.77
7.68 1.70
38.20 1.71
69.18 2.13
4.21 1.57
52.18 2.19
57.27 2.33
89.90 2.87
92.59 2.85
15.15 2.27
15.33 1.74
60.87 2.43
0.94 1.63
177.72 3.07
1.54 1.64
228.33 3.86
5.53 1.91
204.70 4.04
261.88 3.86
2.42 1.53
17.72 2.34
601.84 6.05
556.82 5.31
109.13 3.20
5.70 2.07
13.17 1.51
12.08 1.60
143.05 2.25
71.22 2.25
17.72 1.82
33.17 2.09
11.07 1.92
16.62 2.09
3.72 2.06
67.48 2.69
0.61 1.13
1.19 2.07
14.54 2.04
4.61 1.45
0.06 2.12
11.54 1.76
4.65 1.33
0.71 2.07
221.10 3.71
800.70 5.89
128.18 3.25
426.19 4.68
11.91 2.31
17.23 1.85
286.84 4.00
-0.95 1.89
221.17 4.06
178.97 3.61
862.57 6.67
0.03 1.55
131.65 3.50
28.18 1.35
23.07 2.26
67.84 3.17
3.41 1.13
1.52 1.95
10.90 1.33
15.01 2.37
57.79 2.48
1.89 1.15
35.15 2.40
28.38 1.99
23.92 1.57
6.25 2.10
209.66 3.92
154.01 2.98
85.36 2.57
2.33 2.10
9.08 2.21
2.10 1.70
11.50 1.62
27.46 1.55
126.53 3.11
4.42 1.75
208.11 3.93
47.63 2.21
3.54 1.99
86.54 2.75
3.29 1.26
1.56 1.57
11.62 1.79
0.48 1.80
114.50 2.68
34.70 1.72
57.14 2.23
4.18 1.85
49.20 1.81
24.86 2.33
-1.09 1.43
41.68 2.58
241.26 4.36
232.32 3.97
21.62 1.68
12.68 2.18
20.67 1.93
97.90 2.61
6.12 2.59
87.41 3.16
29.91 2.24
88.55 3.05
119.20 3.17
7.71 1.27
66.61 2.28
22.91 1.94
1.66 1.77
141.17 2.15
87.46 2.86
13.37 2.03
8.52 1.53
200.11 3.87
349.35 4.81
179.98 3.52
24.09 1.87
209.37 3.71
87.59 3.07
52.77 2.42
0.59 1.82
26.67 2.53
21.81 2.47
9.60 2.01
141.56 3.32
8.13 2.26
121.20 2.96
33.91 2.42
1.75 1.37
0.05 1.38
4.77 2.28
60.96 2.24
46.83 2.21
182.10 3.62
0.64 1.86
90.87 2.64
3.95 1.65
62.34 2.41
68.43 2.59
99.31 2.98
26.77 1.47
33.20 2.45
6.47 1.70
39.01 1.88
348.26 5.20
72.79 3.01
581.71 5.33
262.16 4.30
15.69 2.75
173.01 3.87
281.42 4.57
48.09 2.94
117.09 3.26
24.54 2.02
45.19 1.92
5.59 1.97
-0.03 1.15
63.13 2.76
52.71 2.51
129.07 3.62
75.26 2.71
9.50 1.22
69.57 2.67
86.32 2.50
418.56 5.24
3.25 2.21
4.04 2.24
438.56 5.04
146.07 3.33
14.87 1.61
60.12 2.14
46.44 2.11
78.48 2.12
18.13 1.90
39.38 2.55
74.98 2.05
263.61 4.36
114.98 3.09
27.84 1.65
14.77 1.80
209.11 3.74
197.29 4.08
14.04 2.32
3.19 1.58
12.94 2.23
6.36 1.39
1.06 1.68
47.62 2.26
11.08 2.35
52.79 2.17
20.11 1.91
17.63 2.00
99.35 2.94
102.88 3.16
166.59 3.56
83.04 2.46
2.86 1.51
32.59 2.48
4.23 1.95
13.94 1.86
29.23 2.24
38.11 2.60
83.28 2.10
60.59 2.86
101.07 2.88
32.74 1.97
313.99 4.34
88.11 2.50
9.43 2.21
91.20 3.12
0.12 2.05
0.40 1.93
16.50 2.11
23.49 2.40
6.74 1.81
36.42 2.14
8.38 1.97
0.35 1.61
21.94 1.50
16.00 1.43
9.01 1.61
115.20 3.17
56.47 1.85
2.10 1.52
10.30 1.53
25.61 2.43
2.81 1.42
1.16 1.31
21.61 2.04
17.40 2.33
-0.58 1.98
68.54 2.82
92.34 3.31
0.96 2.07
233.28 3.78
193.00 3.71
48.74 2.57
44.35 2.15
23.72 2.37
1.34 2.01
5.67 1.76
173.11 3.84
86.81 2.84
3.81 2.13
124.42 2.97
308.17 4.79
167.70 3.76
5.06 2.12
434.25 5.09
490.58 5.15
22.62 1.27
0.57 1.19
145.05 2.50
1.64 1.84
72.08 2.59
16.73 1.26
59.05 1.96
117.97 3.06
89.57 3.04
83.63 3.29
165.21 3.73
19.77 1.81
7.19 2.15
6.21 2.05
3.16 1.93
31.04 2.49
47.34 2.39
231.55 4.21
39.41 1.52
122.76 2.77
33.27 1.77
35.30 2.17
9.33 2.18
115.57 3.25
4.02 1.55
22.14 2.03
26.44 2.42
144.54 3.52
104.58 2.57
14.53 2.55
308.91 4.54
351.84 3.99
2.89 1.90
3.86 2.14
775.26 6.74
257.53 4.14
78.09 2.47
18.79 1.51
113.18 2.48
0.38 1.54
189.53 3.62
12.98 1.18
12.01 1.55
3.21 1.70
126.69 2.91
-0.74 2.01
24.14 1.61
135.10 2.85
7.73 2.20
51.19 2.21
98.71 2.93
27.65 2.42
183.27 3.85
17.52 2.31
112.45 3.31
62.00 3.06
161.05 3.28
10.88 2.22
183.32 3.86
0.89 2.02
0.44 1.56
24.50 1.63
0.86 1.47
9.14 1.84
221.50 4.36
1.24 1.90
94.49 2.40
40.94 2.56
0.39 2.10
54.92 2.63
154.62 3.60
673.68 6.52
47.48 2.65
5.79 1.47
30.27 1.81
151.98 3.22
86.95 1.84
1.56 2.05
177.23 3.56
187.17 2.74
202.85 3.90
164.22 3.85
186.90 3.78
188.34 3.92
93.85 3.12
6.99 2.07
38.38 2.57
1.74 1.84
28.33 2.15
58.26 1.61
19.93 1.42
71.97 2.08
138.77 2.59
24.91 1.59
14.63 1.70
69.69 2.43
1.36 1.79
8.38 1.65
91.47 3.10
160.96 3.72
40.21 2.55
40.00 2.58
12.83 2.19
4.98 1.98
68.10 2.41
477.83 5.70
16.49 2.45
18.03 2.15
18.24 2.15
7.45 1.08
19.75 1.68
-1.23 1.56
91.47 2.63
143.12 2.38
1.30 1.45
10.12 1.93
2.05 1.98
40.22 2.30
2.85 1.25
18.09 2.32
24.29 2.32
6.26 1.80
516.51 5.82
65.72 2.53
94.68 2.87
11.84 2.25
192.26 3.85
125.82 3.41
167.98 3.69
305.78 4.43
29.38 2.70
579.35 6.14
75.67 2.76
22.80 2.27
20.28 2.53
69.86 1.75
0.82 2.05
5.73 1.55
298.08 4.59
95.55 3.16
-0.95 2.13
13.27 1.68
256.57 4.07
7.05 2.18
157.80 3.42
-0.02 1.79
7.87 2.16
110.06 2.09
0.36 1.22
91.80 2.52
2.17 1.84
130.68 2.37
51.41 2.46
3.17 1.68
0.85 2.09
29.97 2.43
4.17 1.34
1.24 1.44
69.85 2.85
3.33 2.03
949.49 7.58
304.33 4.39
1.85 1.94
49.35 2.40
40.33 1.80
2.16 1.62
0.86 1.55
35.43 1.86
51.34 2.27
7.04 1.89
128.27 3.44
2.05 2.24
132.90 2.98
187.36 3.93
87.97 2.77
89.37 3.09
126.07 3.03
98.29 3.15
14.23 2.28
1.66 2.08
181.27 3.68
366.47 4.65
50.19 2.88
331.06 4.65
73.47 2.57
72.75 2.78
2.61 1.16
14.84 1.64
7.13 1.68
27.90 2.04
63.28 2.67
97.57 3.22
110.27 2.68
0.40 1.69
23.03 2.10
153.91 3.60
156.28 3.43
73.17 2.26
173.83 3.78
235.89 4.12
124.74 3.12
379.96 5.22
158.02 3.69
30.36 2.14
202.57 3.68
66.56 3.10
28.76 2.45
8.38 2.13
-0.82 1.16
10.35 1.28
60.39 2.68
30.00 1.71
114.60 3.28
228.59 4.05
68.55 2.40
13.56 2.21
38.15 1.81
2.32 1.69
346.49 4.66
31.22 2.25
2.15 1.73
654.62 5.98
5.77 1.92
92.96 2.25
13.76 1.94
2.10 1.63
-0.33 1.09
4.55 1.32
13.17 2.21
56.43 2.72
1.45 2.13
85.29 2.25
3.02 1.61
15.50 2.24
48.60 2.62
200.57 3.91
195.08 3.65
11.35 2.32
29.57 1.54
169.29 3.05
0.87 1.10
1.00 1.55
159.11 3.09
68.14 2.99
138.03 2.86
12.89 1.75
21.85 2.28
39.53 2.75
101.70 3.19
36.68 2.53
37.13 2.53
599.62 6.14
43.95 2.61
21.78 2.36
224.90 3.98
60.96 2.94
831.63 6.84
15.35 1.67
100.89 2.61
71.82 2.51
2.47 1.86
110.61 3.34
26.85 2.05
33.27 2.23
2.61 2.10
380.31 5.15
2.22 2.31
32.45 1.71
732.59 6.97
58.00 2.61
54.02 2.67
16.14 2.27
3.18 2.02
69.97 2.89
379.97 4.67
365.91 4.95
2.55 2.12
34.24 2.49
161.31 3.34
201.36 4.03
11.08 2.01
14.66 1.92
36.53 1.63
17.17 1.52
62.93 1.93
3.18 2.26
87.28 2.38
0.76 1.41
2.98 1.57
105.40 2.85
24.07 1.85
11.40 2.06
23.07 2.32
142.92 3.59
105.12 3.26
165.31 3.29
221.71 3.62
31.48 1.86
6.82 2.13
247.90 3.91
7.50 1.11
75.41 2.49
190.07 3.75
105.63 1.93
23.14 1.67
232.92 3.22
8.96 2.04
54.26 2.70
463.42 5.66
68.73 2.86
215.07 4.04
6.06 1.64
24.66 2.00
525.21 5.88
194.54 3.87
112.22 3.43
603.40 6.11
103.26 3.27
12.21 2.31
782.91 6.38
3.42 1.12
2.80 1.39
155.83 2.99
4.00 1.93
1.11 1.21
59.65 2.32
1.19 2.04
319.21 4.70
283.86 4.47
9.98 1.83
24.62 2.32
221.00 3.95
165.05 3.38
74.98 3.09
72.68 2.89
100.57 3.16
23.83 2.30
12.85 1.96
30.42 2.16
38.92 1.51
121.19 3.13
51.72 2.16
1.15 1.73
277.81 4.25
47.00 2.35
27.22 2.17
3.28 1.99
114.03 3.17
234.40 3.89
17.63 2.06
103.62 3.18
30.77 2.50
28.67 2.40
7.07 2.12
220.21 4.12
70.97 3.07
49.86 1.86
2.30 1.52
19.85 1.67
13.69 2.11
43.34 2.52
16.80 1.72
53.75 2.48
908.66 7.56
41.28 2.70
170.85 3.07
143.54 3.22
38.31 2.59
4.62 1.87
33.42 2.72
563.36 5.68
0.94 1.43
1.28 1.83
208.57 3.39
24.50 2.30
70.55 2.64
111.68 2.11
122.51 2.40
91.94 2.60
49.36 1.66
3.11 1.61
22.04 1.79
85.39 2.70
79.17 2.06
184.08 3.81
2.39 2.05
0.46 1.84
0.96 1.76
231.23 3.56
106.67 2.87
164.26 3.81
211.30 3.97
100.93 3.02
157.28 3.22
99.28 3.01
101.34 3.06
98.33 2.99
300.82 4.31
80.91 2.95
399.53 4.67
5.06 1.45
0.84 1.90
92.73 2.65
-0.10 1.32
47.95 2.76
2.43 1.82
49.03 2.59
23.15 2.49
10.31 2.40
26.95 2.50
91.06 2.79
28.65 2.39
643.31 6.55
211.20 3.76
307.16 4.17
30.16 2.44
203.05 4.13
-0.28 1.18
17.10 1.28
56.74 1.64
67.44 1.87
2.18 1.57
16.86 1.23
105.55 2.81
79.70 2.86
2.05 1.72
16.35 1.94
50.84 2.57
59.50 2.67
3.06 2.02
25.80 2.35
2.04 1.76
1.41 1.57
6.39 1.63
374.09 4.67
0.76 1.08
35.13 2.43
26.55 2.33
0.61 1.64
42.03 2.51
2.98 1.93
8.56 2.29
77.83 2.73
60.67 2.73
292.13 4.41
8.12 2.34
113.46 3.01
14.76 1.91
14.57 1.40
5.78 1.49
17.73 1.97
29.95 2.64
9.41 2.34
11.29 1.41
129.23 2.68
72.24 2.43
373.31 5.01
27.02 2.50
-0.04 1.52
275.32 4.41
7.11 1.88
70.24 2.83
13.73 2.08
27.45 2.16
6.06 2.10
169.53 3.32
7.62 1.40
2.38 1.61
149.83 3.06
2.60 1.86
7.48 1.13
29.59 1.76
204.46 3.76
18.47 2.23
3.39 1.92
35.45 1.64
68.28 2.77
200.53 3.91
7.54 1.97
45.47 2.59
93.27 3.07
503.75 5.68
13.77 2.50
0.05 2.03
38.07 2.45
270.49 4.26
1.34 2.35
0.05 1.08
0.74 1.20
2.09 1.21
8.46 1.40
22.42 2.13
71.07 2.90
60.08 2.50
18.83 2.43
27.18 1.88
0.66 2.00
96.80 2.85
162.77 3.58
4.61 2.09
118.11 2.99
78.44 2.52
20.22 1.38
6.39 1.51
0.87 1.82
2.14 1.51
99.53 3.01
1.17 2.00
99.35 2.06
113.42 2.58
4.43 1.64
91.59 2.67
6.28 2.07
8.38 2.35
114.69 3.15
30.48 2.13
56.14 2.31
198.74 3.76
507.31 5.85
737.71 6.43
24.08 2.35
91.45 3.16
218.58 3.86
525.12 5.43
196.57 3.51
128.21 3.05
131.99 3.04
49.93 1.61
32.91 1.88
171.18 3.58
23.13 1.49
241.56 3.17
6.47 1.90
11.94 2.14
190.16 3.61
171.52 3.49
2.90 1.61
388.39 5.03
4.81 1.46
896.79 7.44
855.20 6.95
233.15 4.09
10.50 2.20
2.05 1.71
6.40 1.42
4.63 1.17
4.61 1.52
20.96 1.65
1.33 1.84
214.16 3.01
37.95 1.80
34.96 2.36
3.43 2.05
23.74 2.31
34.19 1.58
86.66 2.95
22.77 2.27
88.05 2.95
24.61 2.03
689.11 6.20
41.96 2.80
4.70 2.01
5.44 1.94
32.91 2.44
41.40 2.39
0.20 2.26
15.89 1.59
10.34 1.86
81.89 2.58
266.54 4.38
2.88 2.25
2.36 1.47
29.11 2.09
0.88 1.93
7.74 1.95
70.21 2.40
39.95 2.27
36.17 2.43
28.23 2.21
150.65 3.25
3.77 2.11
475.55 5.02
6.31 2.41
97.51 3.08
76.06 2.37
4.38 1.63
346.65 4.64
18.40 2.10
1.94 2.32
1.76 1.41
0.71 1.57
6.60 1.52
50.59 2.41
90.62 2.76
5.84 2.05
6.93 1.52
21.08 1.94
143.08 3.47
3.03 1.99
175.05 3.62
84.89 2.82
818.60 7.08
65.41 2.68
159.43 3.54
13.09 1.80
34.22 2.39
20.49 2.00
46.41 2.09
2.79 1.41
15.99 1.93
4.12 1.25
1.48 1.60
107.35 3.19
105.72 2.11
4.40 2.02
2.50 1.97
27.22 2.15
30.64 2.31
50.58 1.75
33.60 1.81
18.82 2.42
48.63 2.48
233.50 3.75
0.98 2.01
17.93 2.39
21.69 2.19
77.39 2.87
26.22 2.05
37.06 1.76
2.88 1.39
28.90 1.81
27.19 2.33
95.74 2.81
107.44 3.16
2.71 2.00
102.95 3.09
31.63 2.08
56.87 2.38
453.00 5.40
257.16 4.21
12.46 2.07
1.05 1.17
38.58 1.73
11.11 1.71
6.88 2.02
24.02 1.92
0.61 1.98
195.28 2.90
140.68 2.97
7.38 1.96
0.39 1.49
28.63 2.44
29.94 2.16
17.41 1.68
72.97 2.67
69.49 2.81
545.31 5.54
363.40 4.50
284.83 4.54
386.15 4.92
190.74 3.73
152.55 3.22
133.03 3.23
1.03 1.94
123.04 2.36
66.53 2.36
3.62 2.04
338.50 4.69
12.46 1.38
225.70 3.30
56.36 2.59
112.39 2.27
9.58 1.82
219.59 4.03
1.71 2.12
93.97 2.46
6.62 2.39
101.11 3.07
302.86 4.50
29.96 2.21
12.92 2.14
49.70 2.60
146.00 3.07
46.01 2.47
2.86 1.98
652.73 5.64
118.02 2.58
4.87 1.32
4.70 1.47
7.07 1.64
110.63 2.46
140.09 2.84
-0.22 2.16
191.71 3.82
12.21 2.41
1.94 1.97
11.49 1.50
22.73 2.24
6.10 2.00
144.39 3.36
85.21 2.56
3.28 2.09
296.12 4.11
32.97 2.33
573.84 5.75
25.39 2.03
14.91 2.45
191.04 3.62
10.90 1.87
6.78 1.70
15.22 1.38
8.41 1.47
126.37 2.96
12.52 1.25
15.76 2.12
1.37 1.40
203.70 3.89
45.97 1.98
7.50 2.03
43.31 2.52
112.57 3.18
49.84 2.69
29.32 2.39
71.71 3.00
232.38 3.79
8.67 1.84
386.04 4.85
45.85 1.77
1.22 1.33
3.38 2.33
73.37 2.74
70.51 1.99
9.35 1.64
26.59 2.01
192.58 3.94
2.30 1.82
9.27 1.55
56.01 2.17
227.70 3.71
56.55 2.89
0.80 1.71
134.35 2.82
239.45 4.09
50.35 2.27
11.18 2.16
347.91 4.90
74.22 2.76
322.61 4.61
48.41 2.27
69.70 2.26
1.84 1.35
16.60 1.69
29.78 1.96
1.59 1.88
2.43 2.28
29.77 1.83
2.51 1.87
6.55 1.80
32.14 2.37
28.99 2.59
10.76 1.99
5.41 2.00
45.73 1.90
276.66 4.10
12.39 2.14
195.67 3.71
329.68 4.44
13.38 1.93
21.91 1.51
4.07 1.46
190.38 3.44
73.01 1.86
55.34 2.45
5.26 1.22
105.52 2.46
115.41 3.20
18.34 2.15
0.56 1.97
2.89 1.96
13.69 2.05
213.76 3.79
43.72 2.32
5.32 2.07
266.91 4.29
15.77 2.04
118.06 2.97
103.50 2.73
343.40 4.62
161.80 3.32
99.48 2.70
355.08 4.51
0.26 1.08
82.46 2.80
2.57 1.23
70.81 2.10
32.27 2.54
0.04 1.36
194.98 3.26
178.70 3.36
119.37 2.45
2.57 1.63
27.15 2.35
151.55 3.15
262.30 4.28
468.03 5.46
361.79 4.99
357.97 4.80
118.59 3.37
0.74 1.50
77.07 2.55
26.27 1.47
0.11 1.64
62.17 2.59
360.28 4.50
103.65 3.04
0.63 1.97
14.60 2.15
66.44 1.94
6.34 2.02
0.81 1.72
23.84 1.73
10.75 2.10
300.04 3.99
7.01 1.94
507.50 5.05
2.67 1.83
0.35 1.89
17.92 2.07
132.77 2.89
2.45 1.11
69.91 2.16
101.93 2.97
61.20 2.33
0.73 1.50
263.53 4.31
2.62 1.82
37.19 2.24
262.93 4.26
1.33 1.70
69.95 2.26
12.64 2.02
3.97 2.01
190.64 3.60
89.19 2.65
27.90 2.37
114.16 3.02
95.82 2.68
103.39 2.17
31.66 1.82
334.33 4.31
1.25 1.40
26.88 1.72
33.63 2.00
0.36 1.93
26.96 2.20
1.45 1.37
3.73 1.67
22.53 2.26
26.08 2.16
302.09 4.26
1.81 1.70
10.95 2.16
6.10 2.26
47.40 2.51
71.23 2.35
44.33 2.41
32.07 2.30
25.19 1.51
10.96 1.45
3.44 1.66
33.77 1.59
2.64 1.72
10.48 2.30
7.12 2.02
64.21 2.57
419.09 5.17
0.36 1.91
118.40 2.60
1.13 1.91
147.09 3.14
8.18 2.12
65.13 2.74
14.87 2.18
4.47 2.01
11.78 1.65
34.86 2.33
0.54 1.27
1.78 1.71
470.65 5.38
126.79 3.20
100.94 2.56
35.29 2.37
22.83 1.70
6.81 1.98
38.27 2.42
108.52 2.97
17.88 2.18
207.44 3.74
487.56 5.14
1.18 1.28
22.88 1.77
113.13 2.84
22.83 1.49
13.25 1.99
132.95 3.21
7.30 2.11
20.35 1.44
24.12 1.94
133.16 3.22
2.96 1.96
79.92 2.80
7.81 2.16
7.24 1.82
115.00 2.78
70.10 2.39
7.28 2.03
20.73 2.13
183.29 3.29
15.68 1.87
146.04 3.44
132.64 3.38
32.47 2.56
2.39 1.74
242.44 4.05
84.61 2.70
41.54 2.16
25.01 1.95
88.08 2.52
24.28 2.02
44.71 1.73
16.67 2.42
54.33 2.53
20.30 1.94
29.15 1.98
5.13 1.93
36.58 2.25
399.53 5.16
140.36 2.96
196.24 3.83
35.64 2.27
-0.57 1.26
1.18 2.07
46.18 1.71
1.17 2.23
3.50 1.94
407.38 5.02
188.70 3.77
0.02 1.83
0.57 1.22
28.71 1.81
26.28 1.93
14.00 2.07
57.05 2.42
3.01 1.93
10.73 1.47
1.16 1.28
26.09 2.19
29.75 1.65
56.96 2.33
19.22 2.08
77.13 2.79
39.48 2.01
1.21 1.68
155.23 3.66
101.03 2.69
1.53 2.02
4.34 2.36
23.71 2.23
634.69 5.71
12.78 1.92
22.91 1.98
38.14 1.45
3.18 1.57
2.81 1.72
1.32 1.25
23.95 1.94
7.15 1.84
93.09 2.81
133.32 2.72
0.98 1.87
74.77 2.61
68.34 2.44
133.25 3.24
19.43 2.00
78.20 2.40
23.03 1.76
166.42 3.33
1.60 1.89
488.82 5.05
69.90 2.77
17.03 1.95
7.08 1.43
73.82 2.75
120.76 2.62
134.40 3.23
166.58 3.52
37.70 1.66
584.48 5.86
39.41 2.48
0.42 1.16
38.76 2.11
12.11 2.10
32.64 2.24
1.43 1.99
1.47 1.55
120.79 3.08
-0.50 1.52
7.99 2.04
118.37 2.25
71.54 2.43
90.12 2.86
7.42 1.99
2.17 1.91
1.46 1.86
19.79 1.96
129.94 3.03
162.67 3.41
0.93 1.62
152.33 3.13
39.45 2.36
17.95 1.70
180.45 3.87
9.30 2.05
445.11 4.97
9.09 2.24
131.12 3.21
3.97 1.38
1.92 1.51
18.11 2.00
2.34 1.27
13.34 1.72
142.65 3.33
6.21 2.17
23.75 1.84
145.29 3.30
94.55 2.95
4.86 1.86
11.64 2.13
24.61 1.90
191.82 3.35
0.96 1.79
3.69 2.14
1.70 1.24
109.19 3.04
77.55 2.07
8.41 1.99
33.52 2.26
1.77 1.77
56.90 2.52
418.64 4.81
1.02 1.64
59.73 2.29
31.59 2.10
187.43 3.45
14.40 1.98
82.28 2.29
199.63 3.40
246.34 3.99
484.32 5.46
33.35 2.36
381.84 4.77
20.69 1.86
166.67 3.48
100.25 3.08
58.06 2.42
6.06 1.39
8.02 1.79
178.75 2.54
68.49 2.19
5.83 1.77
27.71 2.12
23.11 2.22
202.26 3.83
10.91 2.26
105.46 2.59
7.97 1.96
3.77 2.10
2.45 2.03
4.33 1.83
33.65 1.74
20.78 2.11
1.61 2.30
45.06 2.58
18.40 2.54
31.42 1.78
-0.99 1.75
10.46 1.24
14.41 1.35
21.41 2.09
7.48 1.83
266.48 4.15
23.46 1.78
70.16 2.60
12.95 1.95
85.67 2.75
18.71 2.08
2.68 1.55
40.95 2.41
55.55 2.61
14.77 2.08
48.77 2.25
32.89 2.10
131.71 2.91
131.02 3.03
8.83 1.59
6.06 1.76
38.12 2.37
0.54 1.13
11.26 1.69
7.09 1.95
6.36 1.92
8.84 1.88
369.53 4.68
52.17 2.20
52.73 2.14
1.12 2.14
-0.97 2.02
5.84 2.16
26.68 2.57
426.95 4.56
3.45 1.29
-0.13 1.74
42.87 2.31
12.64 2.07
21.69 2.41
362.42 4.59
12.11 2.24
2.03 1.89
55.10 2.09
22.84 2.03
28.93 2.15
146.72 3.28
8.89 1.80
34.99 1.67
94.08 2.82
315.86 4.56
2.74 1.67
281.40 3.91
259.63 4.32
197.74 3.61
320.40 4.66
110.66 3.08
605.75 5.33
41.49 2.32
16.77 1.93
20.90 1.42
5.32 2.00
-0.36 2.09
110.46 2.51
4.24 1.74
38.18 1.97
80.69 2.78
25.12 2.17
2.67 1.79
1.03 1.72
3.82 1.28
15.55 2.25
1.61 1.79
135.84 3.31
29.71 2.17
13.42 1.62
69.00 2.47
7.68 2.04
38.21 2.34
9.97 1.44
28.65 2.01
58.38 2.21
34.72 2.23
62.61 2.63
0.26 1.74
2.26 2.17
9.40 1.60
18.28 1.98
32.21 2.29
5.41 1.80
29.37 1.93
29.39 1.98
8.80 1.93
171.14 3.61
548.19 5.28
28.52 2.58
58.63 1.65
48.63 2.40
60.70 2.64
84.45 2.57
53.43 2.52
-0.14 2.15
57.44 2.03
1.14 1.83
19.24 2.03
16.62 1.98
14.97 1.91
18.72 2.01
15.41 2.00
1.96 1.61
4.77 1.82
41.30 2.66
1.50 2.03
348.46 4.66
121.94 3.03
43.47 2.57
22.07 2.20
5.79 1.64
21.90 1.27
53.15 2.02
275.26 3.43
68.24 2.91
202.31 3.64
16.65 2.03
85.48 2.34
13.19 2.07
104.56 3.01
5.84 1.68
1.11 1.61
15.60 1.95
40.23 2.14
1.96 1.87
7.54 1.85
3.08 2.03
47.25 2.33
475.81 4.95
8.46 1.78
37.12 2.36
7.26 2.19
6.54 1.80
90.94 2.90
6.24 1.57
42.61 2.04
17.67 2.09
129.19 2.50
0.54 1.68
37.03 1.84
261.77 4.27
139.83 2.98
69.80 2.16
104.23 2.81
143.51 3.52
3.27 2.03
16.68 2.48
14.86 1.96
68.65 1.97
10.09 2.04
88.03 2.90
32.23 2.30
1.38 1.47
13.69 1.92
207.67 3.79
50.40 2.42
359.37 4.61
270.19 3.95
273.85 3.82
37.73 2.31
2.02 1.86
136.08 3.05
304.29 4.35
124.92 2.85
26.73 2.37
50.15 2.48
-0.47 2.02
7.87 1.71
9.51 1.48
2.81 1.64
123.16 2.30
179.04 3.24
11.33 1.98
37.75 2.38
43.40 2.36
280.05 4.12
3.07 1.55
29.54 1.50
6.90 1.70
898.02 6.29
59.09 2.48
53.07 2.38
128.20 3.02
118.89 2.79
99.95 2.78
572.09 5.82
183.64 3.42
31.82 2.21
10.36 2.05
36.30 1.77
1.41 1.33
54.46 2.35
48.98 1.56
90.64 1.98
116.60 2.91
0.67 1.24
16.95 2.34
14.28 1.91
2.04 1.92
7.34 1.68
41.23 2.23
20.62 2.15
130.44 3.04
19.67 2.05
35.22 2.31
201.58 3.89
4.17 1.76
195.63 3.61
117.10 3.01
81.38 2.82
49.16 2.51
486.99 5.39
17.46 2.49
27.02 1.49
7.19 1.24
12.45 1.74
174.06 3.42
17.95 2.14
55.77 1.62
4.44 1.22
36.53 2.37
55.16 2.56
4.62 1.76
1.14 1.83
90.24 2.76
4.08 1.68
75.02 2.70
35.06 1.93
6.91 1.83
239.11 3.52
1.75 1.95
92.63 2.82
44.49 2.52
46.18 2.19
30.06 1.99
10.37 1.66
37.10 2.35
9.89 1.90
53.39 2.29
0.94 1.79
163.62 3.38
38.94 2.23
133.87 3.41
210.88 3.63
49.41 2.62
4.60 1.77
19.15 2.16
92.50 2.46
4.46 1.86
18.87 2.41
84.82 2.89
62.62 2.60
1.58 1.75
44.97 2.19
86.79 2.89
52.63 2.32
237.01 3.55
0.77 1.36
15.16 1.55
2.12 1.96
5.83 1.77
428.17 4.58
134.72 3.15
348.99 4.72
31.87 2.12
27.60 1.99
102.56 2.95
2.28 1.98
19.59 2.51
20.67 1.92
1.57 1.67
16.77 1.68
15.77 1.95
43.91 2.45
22.02 2.18
70.56 2.73
0.83 1.64
1.88 1.58
-0.80 1.59
79.91 2.77
1.77 1.77
58.89 2.57
3.68 2.14
0.83 1.95
2.82 2.18
47.51 2.18
69.15 2.14
14.60 1.57
39.34 2.32
96.59 2.94
210.30 3.91
1.27 1.95
27.40 1.87
18.94 2.16
35.90 2.39
9.53 1.73
96.37 3.09
4.67 2.02
2.78 1.99
266.96 3.81
35.77 2.21
515.24 5.34
179.99 3.17
51.47 2.32
82.33 2.80
255.15 4.21
2.72 1.76
0.53 1.58
149.64 3.41
1.96 1.09
9.97 1.29
2.77 1.30
83.35 2.62
1.17 1.04
9.16 1.34
18.91 1.97
16.94 2.41
1.81 1.95
13.71 2.12
72.39 2.71
31.41 2.32
2.07 1.67
23.79 1.77
3.77 2.23
34.35 2.33
102.03 2.79
5.30 1.82
30.97 2.00
44.27 1.89
42.68 2.03
2.87 1.55
110.40 3.05
172.47 3.32
120.84 2.84
63.12 2.89
47.36 2.40
15.12 1.96
26.49 2.27
191.33 3.38
32.08 2.49
-0.49 1.81
20.08 2.09
1.14 1.81
33.13 1.46
23.36 1.48
82.86 2.13
28.43 2.32
33.75 2.21
34.01 2.26
1.36 2.03
238.41 4.02
0.01 1.47
73.80 2.84
13.86 1.88
23.99 2.17
8.63 2.33
1.48 2.24
91.77 2.91
124.02 3.44
0.39 1.87
10.08 1.73
205.92 3.62
4.11 1.79
5.45 1.61
366.66 4.81
132.99 3.12
7.10 2.01
242.77 3.90
9.81 2.26
5.73 1.34
0.06 1.52
36.87 2.00
2.11 1.72
159.25 3.15
368.13 4.68
13.89 1.97
38.43 2.37
2.60 2.13
24.75 2.30
5.04 1.98
48.43 2.63
222.43 3.72
16.89 1.94
143.12 3.39
54.57 2.25
8.02 1.76
0.04 1.55
187.55 3.17
115.16 2.71
37.60 2.40
17.43 1.43
7.68 2.00
2.98 1.55
290.88 4.47
1.57 1.89
15.76 1.97
28.64 2.07
368.97 4.20
49.73 2.23
443.62 4.49
47.30 2.55
147.57 3.47
195.54 3.77
357.12 4.78
86.54 2.72
22.63 1.95
103.92 2.74
43.17 1.58
16.27 1.42
2.34 1.38
28.65 1.76
-1.02 1.85
25.93 2.25
110.94 3.06
23.14 2.00
169.04 3.63
62.07 2.64
14.13 1.80
78.28 2.50
-2.91 1.75
52.04 2.60
0.39 1.17
177.13 2.69
10.00 1.75
142.36 2.79
0.91 1.63
2.87 1.82
213.18 3.50
77.96 2.78
6.83 2.33
141.78 3.37
2.70 1.81
224.23 3.72
176.05 3.65
0.50 1.22
-0.10 1.64
34.91 2.27
7.25 1.82
406.26 5.03
153.84 3.27
101.67 2.68
258.83 4.28
70.41 2.43
1.94 2.21
518.78 5.73
135.02 2.74
23.04 2.51
32.79 2.07
3.99 1.58
10.88 1.70
2.03 1.49
0.83 1.75
52.14 2.53
6.72 1.26
6.56 1.55
11.80 1.73
1.42 1.48
49.32 2.14
94.92 3.03
39.69 2.21
26.35 1.44
80.46 2.19
132.62 2.86
1.01 1.58
7.34 2.07
-1.06 1.73
74.32 2.71
52.89 2.66
2.86 1.90
302.25 3.91
20.18 2.51
13.99 1.97
3.94 1.98
17.87 1.88
1.18 1.85
180.44 3.67
96.66 2.62
5.68 1.47
2.95 2.03
2.79 1.72
149.32 2.82
16.87 1.47
4.98 1.81
3.35 2.14
1.82 1.98
598.34 4.23
99.54 1.68
22.31 0.29
9.37 0.75
315.20 0.87
1081.40 4.91
739.68 3.95
70.54 1.65
111.77 1.73
1559.99 4.67
18.08 1.35
73.98 1.70
512.91 3.90
577.03 2.93
26.82 1.00
23.74 0.92
287.91 2.89
283.08 2.12
76.54 1.48
405.92 2.50
507.47 1.24
44.74 1.02
90.48 1.21
359.28 2.11
66.91 1.37
182.98 1.86
659.03 2.86
68.37 1.48
246.87 2.59
2.35 1.21
4250.83 5.88
814.59 4.07
-0.71 1.01
956.55 3.90
333.02 3.22
750.22 0.98
1105.60 4.09
2.16 0.49
548.85 2.56
88.40 0.66
193.57 1.44
674.08 3.62
3676.92 9.32
1426.80 5.67
44.70 1.29
93.43 1.02
65.76 1.53
1055.60 2.53
52.81 0.78
9.77 0.98
1215.01 4.61
0.17 0.66
1047.79 4.00
67.53 0.99
136.00 2.06
12.15 1.23
965.93 2.11
705.92 2.35
65.89 1.62
344.72 2.22
861.11 3.75
183.33 1.01
1529.37 4.47
1736.65 4.61
28.03 0.97
1658.59 5.22
1166.71 5.49
662.95 3.61
733.22 4.28
19.34 0.74
510.08 3.87
21.40 0.90
1.04 0.45
115.65 1.95
88.61 1.45
844.93 3.59
118.63 1.29
309.57 1.59
290.28 2.37
153.85 1.98
92.57 1.51
464.00 1.85
725.92 2.59
153.16 1.40
17.18 1.35
154.39 1.89
1254.58 5.15
100.68 1.15
2477.58 4.60
12.00 0.85
70.34 1.55
429.71 2.02
0.23 0.63
69.82 0.96
649.85 2.83
31.07 0.62
485.08 3.72
207.27 1.59
246.99 2.81
715.22 3.88
108.77 1.65
131.41 1.50
72.25 0.79
834.85 2.61
156.84 2.05
5.89 0.63
154.95 2.09
1285.10 2.96
18.65 1.27
1137.12 4.18
89.97 1.70
677.75 3.48
2.84 1.18
655.17 3.55
0.73 0.61
165.95 2.30
692.24 4.23
920.47 4.02
356.30 3.33
292.95 2.16
0.39 0.56
563.90 3.98
270.13 2.83
269.33 1.39
627.04 4.11
-0.45 0.43
241.34 2.13
2495.65 6.02
971.40 3.54
198.70 2.49
460.87 3.47
12.57 1.02
236.08 1.72
0.13 0.66
768.36 3.79
25.14 0.92
490.66 2.55
4194.90 6.50
290.00 2.18
234.25 2.36
6.27 0.56
4.47 1.13
388.60 3.04
16.01 1.06
75.43 1.46
21.14 0.68
429.24 3.08
292.26 1.86
14.96 1.18
1477.15 5.75
591.66 4.03
83.02 0.56
855.84 3.99
162.68 2.36
47.12 0.60
-0.42 0.61
1773.10 5.02
11.04 1.03
24.48 0.65
135.15 1.95
291.20 0.98
256.50 2.47
0.94 0.76
13.89 1.07
0.34 0.78
230.07 2.62
291.84 2.85
5811.39 8.92
1294.95 4.30
14.26 1.21
882.39 4.43
65.27 1.44
702.79 3.18
1520.75 4.34
357.58 2.02
16.85 1.25
217.41 1.52
1700.42 2.91
1.29 0.46
1.15 0.56
164.03 2.27
538.35 3.14
414.65 3.52
397.15 3.11
0.56 0.77
0.25 0.63
571.12 2.01
147.77 1.96
74.87 1.39
71.49 1.30
771.90 3.44
311.67 2.45
176.64 1.33
534.27 2.50
9.21 0.88
431.15 2.64
652.80 3.93
294.36 2.05
1508.73 5.50
123.90 2.07
513.86 2.49
1.45 0.51
39.69 1.00
81.76 1.88
7.98 1.00
1225.93 3.76
127.33 1.86
0.25 0.59
895.79 2.74
83.45 1.48
1099.64 4.24
4571.47 6.99
1815.82 4.49
1888.60 4.97
56.44 0.77
1189.77 4.31
1.29 1.00
1654.18 3.59
507.31 3.78
134.14 2.02
781.67 4.23
28.94 1.12
505.88 3.83
1042.46 5.11
1422.63 6.33
0.36 0.73
16.94 0.57
0.06 0.96
0.28 0.52
1597.88 5.41
2028.11 2.94
136.02 1.17
0.89 0.51
1.49 0.78
984.05 3.11
41.32 1.46
1417.18 5.32
18.84 0.59
0.47 1.01
104.72 1.85
1031.67 3.95
840.31 3.53
33.08 1.19
92.95 1.57
742.21 3.74
0.62 0.19
276.93 2.07
258.11 2.67
5.84 0.76
1428.80 2.88
3321.72 9.08
413.98 2.41
945.10 2.82
0.96 0.38
27.46 1.36
2.80 1.02
-1.08 0.99
1.78 0.98
929.30 3.72
319.04 2.46
0.18 0.65
0.87 1.02
9.59 0.66
2290.99 4.32
32.74 1.03
646.25 3.65
318.35 1.63
458.20 3.28
0.14 0.65
2.28 1.26
1154.21 3.77
1359.32 4.29
1088.75 3.78
1.60 0.98
10.63 0.81
346.32 2.13
102.26 1.19
3703.18 6.33
91.03 1.38
277.45 1.93
24.43 0.98
740.47 4.59
713.92 3.48
87.57 1.02
610.26 1.36
94.34 2.04
0.54 1.28
236.89 1.66
3796.21 3.26
10.88 1.00
736.52 2.32
766.05 3.62
1876.94 5.25
255.41 2.79
1675.17 4.34
26.04 1.04
43.95 0.66
220.86 1.56
0.16 0.42
87.54 1.78
11.33 1.16
793.02 4.62
1.81 0.99
12.40 1.07
811.30 3.90
299.03 2.17
263.04 2.53
272.00 2.23
157.44 1.51
8.84 1.04
1.94 1.00
202.79 2.43
1170.83 4.95
390.74 3.15
5.18 0.65
33.20 0.88
13.97 1.23
72.94 1.17
64.94 1.52
290.99 2.64
-0.68 0.72
1.05 0.49
125.58 2.11
325.29 1.33
746.59 2.74
256.75 1.98
64.01 1.45
1666.75 5.29
962.18 2.86
219.60 1.67
101.60 1.97
1035.80 5.21
126.74 1.91
1600.70 5.77
286.52 2.42
2074.75 3.41
1454.97 6.43
297.73 1.76
15.45 1.17
417.37 1.61
134.58 1.22
1.42 0.66
36.40 1.45
1233.72 4.59
1005.39 4.04
1037.72 2.56
297.22 2.03
266.38 3.06
20.14 1.46
63.19 0.49
16.49 0.34
58.35 0.84
1184.52 4.28
741.33 2.93
4.89 0.97
1374.74 6.33
-0.80 1.12
637.81 3.17
147.14 1.31
228.98 1.99
1203.22 3.77
790.61 4.43
1853.41 5.01
1988.73 4.06
250.76 1.84
427.65 3.10
62.21 1.18
1.49 1.03
244.13 2.67
29.43 1.19
1536.58 1.90
130.37 2.16
-0.71 0.88
89.51 1.59
8.82 0.71
106.15 1.26
245.11 2.71
655.71 3.63
5.11 0.65
92.19 1.78
148.69 2.00
937.55 3.69
0.37 0.41
1789.30 5.47
1146.31 4.78
698.85 2.42
786.15 2.60
600.86 4.20
424.83 3.38
107.82 1.70
311.81 2.54
147.85 2.07
24.10 0.97
379.39 2.45
0.84 0.30
547.36 2.41
5.47 0.91
1550.07 4.61
0.39 0.56
11.05 0.93
356.74 2.18
268.49 2.93
131.73 2.13
123.89 2.33
9.62 0.53
170.95 1.05
640.34 4.06
209.99 1.81
0.50 0.86
9.50 1.14
447.93 3.76
418.29 3.19
202.63 2.94
2.29 0.75
25.22 0.73
37.78 0.70
1276.60 3.19
742.84 4.51
30.57 1.15
682.21 3.18
109.66 1.39
543.55 3.01
394.96 2.96
166.86 2.35
26.36 0.69
6.45 0.98
778.97 3.61
486.96 3.94
437.80 2.60
12.16 0.69
214.60 1.64
385.94 2.35
489.45 2.85
8.71 1.08
0.03 0.43
986.41 4.36
0.42 0.97
4042.16 7.98
271.45 2.58
590.69 3.90
208.60 1.63
277.52 1.67
199.69 1.43
32.69 0.82
4612.64 6.98
142.47 1.98
1158.32 4.47
103.90 1.42
18.50 1.01
662.89 3.93
67.05 1.49
875.47 3.62
3774.20 6.81
19.65 0.67
2.63 0.98
33.03 1.60
112.91 1.35
99.42 2.01
4.72 1.49
43.58 1.35
483.51 2.78
842.67 4.38
169.66 2.30
1474.10 6.36
0.33 0.68
278.82 2.97
265.19 2.99
221.81 2.48
26.75 1.02
15.56 0.85
495.01 2.62
19.15 1.09
286.10 1.73
53.34 1.19
2.08 0.55
32.37 1.07
1740.80 4.36
175.21 1.33
1456.33 3.73
2480.69 6.48
3566.44 6.63
633.42 3.76
268.06 1.13
55.64 1.12
12.56 1.09
186.90 2.54
50.74 1.13
16.60 1.27
1128.17 5.53
420.60 3.66
21.01 1.40
2.79 0.67
49.16 0.82
2.67 0.63
2.94 0.58
455.74 3.25
23.12 1.08
2024.78 5.55
3804.59 6.44
83.32 1.89
49.34 1.84
574.77 3.20
256.82 2.39
314.75 2.27
904.74 5.24
277.47 2.45
31.36 1.27
99.17 1.84
400.53 3.46
4.00 1.16
0.60 0.54
595.28 2.17
487.62 3.70
52.90 1.76
15.11 0.63
-0.04 0.17
109.22 1.47
980.31 3.69
112.44 1.98
357.23 1.62
24.27 0.88
2337.82 5.62
618.71 1.81
378.28 1.20
646.70 3.41
262.78 1.92
1818.95 6.28
47.34 1.35
958.05 4.91
65.33 1.28
44.92 1.40
362.70 3.24
112.89 1.65
82.22 1.06
173.80 1.39
5.37 0.78
3163.98 5.20
2866.19 4.22
4.20 0.62
1104.32 3.28
284.63 1.80
0.91 0.58
105.06 1.98
184.14 1.81
5.45 0.90
-0.10 0.71
1360.10 3.46
1681.76 7.14
311.65 3.21
22.34 1.11
594.05 3.83
2240.88 5.76
937.68 4.22
218.01 1.65
5.31 1.21
870.77 3.79
295.10 1.57
607.96 3.83
58.41 1.15
423.89 1.63
1186.42 4.97
226.15 2.74
0.67 0.17
127.81 1.37
185.49 1.14
0.96 0.42
1203.52 5.16
3238.98 6.20
3.06 0.68
66.99 1.29
126.79 1.34
232.32 0.90
0.63 0.31
302.72 2.96
101.12 1.98
523.02 3.46
810.77 4.65
56.05 1.32
52.35 0.92
87.96 1.95
282.73 2.75
1417.05 4.85
46.30 1.56
537.66 3.43
556.43 2.00
478.35 3.03
160.72 1.89
555.32 2.09
28.16 0.94
434.59 2.53
68.85 1.18
1.18 1.04
-0.28 0.98
0.42 0.75
798.11 3.25
19.70 0.65
111.73 1.87
312.26 2.22
424.98 3.55
750.63 3.01
716.17 2.75
113.28 1.91
0.81 0.39
10.41 0.97
169.48 1.32
2025.28 5.08
380.60 2.87
866.81 3.73
1.94 1.10
228.45 1.91
-0.08 0.46
89.47 0.63
2123.75 4.05
67.11 1.00
464.43 3.41
1896.73 5.05
1770.88 6.35
634.11 3.45
1771.91 4.41
160.57 1.97
539.25 2.03
537.63 2.52
472.84 3.82
387.36 3.13
329.44 2.58
795.30 4.82
232.50 2.83
2.63 0.36
620.71 2.75
81.77 1.82
207.70 1.93
50.30 1.53
602.13 3.41
1182.18 4.27
4.25 0.67
74.74 0.51
773.44 3.30
14.40 0.67
25.32 0.72
559.50 1.64
78.56 0.90
8.75 1.21
18.90 1.22
31.26 1.17
488.40 2.75
245.66 1.60
48.88 1.63
6.69 1.06
176.99 2.15
4.79 0.88
271.31 2.05
-0.44 0.61
90.58 1.10
1.44 1.10
2583.24 4.85
1.82 0.84
565.04 3.24
31.98 1.22
967.30 4.87
0.97 0.68
1185.57 5.64
-0.31 0.66
208.35 1.74
55.93 0.74
658.49 2.56
1001.12 4.12
38.91 0.80
0.87 0.63
708.31 3.95
1814.10 6.85
0.52 0.99
1368.17 5.33
887.26 3.07
824.98 2.58
2.31 1.02
0.81 0.67
418.32 1.76
336.97 2.66
4.25 0.83
3087.71 5.89
872.75 3.56
427.93 2.44
745.66 3.04
635.69 4.30
206.41 2.33
539.14 2.24
21.21 1.20
161.28 1.80
286.16 1.89
29.74 1.05
289.38 1.34
1081.62 4.08
1531.48 4.29
193.23 2.38
24.53 1.25
106.87 1.36
50.45 1.36
21.04 0.91
883.53 2.42
408.09 1.49
1043.56 5.66
177.67 2.28
904.22 2.49
4.35 0.98
343.59 1.81
25.63 1.28
57.15 0.91
3198.54 4.75
644.23 3.32
9520.90 11.68
24.99 0.74
40.11 1.30
78.35 1.70
40.83 1.11
2855.94 8.35
1.78 0.82
1.21 0.96
8.45 0.58
487.27 2.17
1175.57 5.47
52.57 1.76
206.84 1.72
793.16 2.92
1080.63 3.06
2456.21 5.29
1.27 0.48
447.34 3.00
0.27 0.54
1.10 1.08
577.93 3.17
136.49 1.50
2533.74 1.99
1785.74 2.19
376.04 2.44
5.97 0.93
3.07 0.66
0.96 0.49
508.60 3.27
725.58 4.21
10.83 0.69
140.53 1.47
1079.14 4.09
979.66 5.25
242.53 2.40
192.11 1.99
47.36 1.41
894.65 3.20
134.34 1.60
159.28 1.37
197.66 2.41
6.46 0.73
3259.03 3.74
1638.11 4.41
256.87 1.48
257.87 2.63
16.00 1.07
31.65 0.93
192.78 2.18
398.74 2.53
1100.09 5.61
16.62 1.26
2154.30 6.42
34.69 0.90
756.18 1.99
207.84 0.74
84.72 0.65
6.09 1.24
0.62 0.39
45.69 0.73
1.93 0.93
6.61 1.12
76.78 1.48
1475.05 4.93
32.51 1.35
9.62 0.53
21.94 0.76
865.22 2.71
0.23 0.58
102.47 1.94
757.14 4.24
99.84 1.03
132.58 1.84
181.25 1.62
1305.02 3.62
28.71 1.30
1112.96 3.58
281.79 3.04
618.73 4.07
564.59 2.88
14.07 1.17
145.89 2.19
2351.91 6.00
3.55 0.63
380.24 2.33
384.41 2.68
65.78 0.91
4840.64 7.09
1621.12 4.60
134.07 1.92
65.12 1.39
356.37 2.17
10.52 0.82
290.41 1.69
-0.19 0.30
21.45 1.22
112.01 1.67
188.77 1.23
43.42 0.87
38.05 0.56
96.28 1.94
55.29 1.53
0.29 1.02
18.18 0.95
176.54 2.17
179.61 1.95
1596.29 4.77
527.52 3.20
27.98 0.96
161.44 1.72
416.05 2.08
1.83 0.46
37.13 1.01
740.63 2.44
37.32 0.68
586.90 3.83
10.73 1.09
0.52 0.66
889.15 4.81
18.31 1.31
8.15 0.64
690.77 2.93
329.77 1.51
481.50 2.45
449.20 2.47
790.40 3.42
381.19 3.32
111.87 1.93
292.20 2.13
0.99 0.45
2.85 0.92
2503.17 6.66
343.61 2.38
104.91 1.56
34.03 0.98
147.70 0.91
0.79 0.53
147.82 2.14
257.30 2.53
536.04 3.40
611.74 3.37
1210.65 3.19
266.87 1.33
575.73 3.48
204.04 1.43
159.54 1.24
250.59 1.86
49.86 1.09
16.93 0.81
113.53 1.86
267.30 1.85
298.26 1.54
2290.54 2.37
299.77 1.25
360.43 2.27
3.54 0.93
928.13 4.81
546.77 2.88
2.01 0.85
6.21 0.58
1034.69 4.04
815.96 4.48
311.38 2.70
70.02 1.42
1016.19 3.89
261.82 2.26
2060.29 3.60
676.68 2.97
859.58 3.04
9129.11 10.31
145.07 2.93
1207.63 5.51
885.42 5.26
34.25 1.81
155.65 3.06
118.98 1.92
1208.92 5.93
182.18 2.41
454.82 3.46
468.42 3.91
5.17 1.74
706.00 3.82
1279.33 6.91
62.64 1.92
119.76 2.94
428.82 1.91
298.88 3.49
24.25 1.66
267.64 3.81
316.39 2.65
191.60 2.94
925.92 6.68
2.93 1.70
510.30 2.03
1477.34 3.79
126.65 2.13
2.35 1.26
273.10 2.91
0.76 1.19
95.59 1.31
378.92 3.38
150.08 2.97
4.00 1.57
2.46 1.08
64.97 1.74
9999.99 7.65
148.20 1.43
1199.45 5.18
21.05 1.64
265.08 3.72
13.12 1.89
386.56 3.10
120.95 2.55
228.85 2.64
28.30 1.52
433.03 4.27
9.74 1.34
27.99 1.55
15.82 1.43
948.71 3.62
243.33 2.95
390.74 3.06
123.62 2.57
0.53 0.67
107.25 1.86
269.23 3.14
178.63 2.79
700.67 5.11
235.81 3.66
257.27 2.98
40.58 1.39
505.29 4.92
156.65 2.19
167.63 2.32
15.57 1.79
241.92 3.62
725.46 4.27
255.04 3.57
270.86 3.66
356.18 2.43
30.60 1.76
1.57 0.62
103.51 2.07
46.69 1.76
254.29 3.58
7.23 2.01
112.42 2.21
0.49 1.31
683.49 4.22
60.05 1.72
38.95 1.89
413.22 3.59
6.26 1.40
5.80 1.59
546.32 1.44
553.71 3.95
560.44 5.49
40.45 1.81
40.55 1.98
22.49 0.37
657.15 3.66
15.81 1.76
602.69 5.55
423.78 2.98
27.80 1.56
498.14 1.60
438.64 1.76
54.29 2.19
160.77 2.18
46.98 1.29
175.55 1.76
452.83 3.24
85.93 1.83
545.57 4.31
3.00 1.44
211.63 2.70
729.20 5.62
273.38 1.60
258.95 2.45
27.67 1.41
-0.50 0.33
225.20 3.14
65.66 1.15
27.27 1.50
473.80 4.27
0.73 1.71
4.76 1.67
1280.45 5.33
390.02 4.60
724.57 1.53
314.83 3.65
45.90 2.17
252.50 3.03
403.94 4.37
1323.59 4.04
5.72 1.45
0.89 1.98
11.13 1.45
0.56 1.47
665.43 5.96
457.07 3.18
93.58 2.58
3.45 1.18
16.69 1.54
86.18 2.47
727.40 4.28
282.64 3.14
969.83 2.73
99.36 1.94
95.20 1.90
[truncated: 4,084,938 more chars]
